# Supplementary material for: Gene expression profile indicates involvement of NO in Camellia sinensis pollen tube growth at low temperature
Source: BMC Genomics. 2016 Oct 18;17:809. doi: 10.1186/s12864-016-3158-4 (PMC5070194; doi:10.1186/s12864-016-3158-4)
Supplement: Additional file 2: Table S1. — DEGs identified from the comparison between control (CsPT-CK) and 4 °C-treated (CsPT-LT) pollen tbues. All of the samples were replicated three times. CK and LT FPKM: fragments per kb per million reads for each unigene in the CK and LT libraries, respectively. The log2Ratio (LT/CK): ratio between the FPKM of LT and CK. The absolute values of log2Ratio > 1 and probability > 0.7 were used as threshold for assigning significance. Annotation of DEGs against NR, NT, Swiss-Prot protein, KEGG, COG and GO were all reported in the tables. “-”: no hit. (XLS 381 kb) [file 12864_2016_3158_MOESM2_ESM.xls]

## Sheet: Additional file 2 Table S1
GeneID	geneLength	CsPT-LT-1_rawfragments(16494177)	CsPT-LT-1_FPKM	CsPT-LT-2_rawfragments(15516854)	CsPT-LT-2_FPKM	CsPT-LT-3_rawfragments(15206485)	CsPT-LT-3_FPKM	CsPT-CK-1_rawfragments(15421717)	CsPT-CK-1_FPKM	CsPT-CK-2_rawfragments(16175633)	CsPT-CK-2_FPKM	CsPT-CK-3_rawfragments(15971303)	CsPT-CK-3_FPKM	log2Ratio(CsPT-LT/CsPT-CK)	Up-Down-Regulation(LT/CK)	Probability	KEGG-Gene	ko_definition	GO-BiologicalProcess	GO-MolecularFunction	Go-CellularComponent
Unigene11798_All	288	0	0	0	0	489	111.657	0	0	0	0	0	0	11.8721	Up	0.996566	--	--	-	-	-
Unigene20438_All	204	0	0	0	0	302	97.3527	0	0	0	0	0	0	11.031	Up	0.994645	--	--	-	-	-
CL2115.Contig1_All	304	0	0	2	0.424	241	52.1332	0	0	0	0	0	0	10.1928	Up	0.991581	--	--	-	-	-
Unigene15621_All	301	0	0	0	0	79	17.2596	0	0	0	0	0	0	9.19894	Up	0.985412	--	--	-	-	-
Unigene11102_All	1662	0	0	0	0	306	12.1077	0	0	0	0	0	0	8.67189	Up	0.979968	smo:SELMODRAFT_442338	pre-mRNA-splicing factor CWC26	-	-	-
Unigene13455_All	684	0	0	0	0	119	11.4409	0	0	0	0	0	0	8.61027	Up	0.979077	ath:AT2G29210	serine/arginine repetitive matrix protein 1	-	-	-
Unigene15941_All	269	0	0	0	0	32	7.8229	0	0	0	0	0	0	8.09405	Up	0.970308	--	--	-	-	-
Unigene4305_All	326	0	0	0	0	36	7.262	0	0	0	0	0	0	7.88659	Up	0.965331	--	--	-	-	-
Unigene4290_All	520	0	0	0	0	41	5.185	0	0	0	0	0	0	7.44323	Up	0.948664	--	--	-	-	-
Unigene20110_All	1022	1	0.0593	74	4.6663	6	0.3861	0	0	0	0	0	0	7.39716	Up	0.946389	ath:AT5G43060	[EC:3.4.22.-]	-	-	-
Unigene19448_All	236	0	0	0	0	18	5.0157	0	0	0	0	0	0	7.35449	Up	0.944062	--	--	-	-	-
Unigene17053_All	1400	0	0	0	0	93	4.3684	0	0	0	0	0	0	7.30184	Up	0.940855	ppp:PhpafMp01	cytochrome c oxidase subunit 1 [EC:1.9.3.1]	GO:0006810//transport;GO:0022900//electron transport chain;GO:0009060//aerobic respiration;GO:0006119//oxidative phosphorylation	GO:0005507//copper ion binding;GO:0004129//cytochrome-c oxidase activity;GO:0009055//electron carrier activity;GO:0020037//heme binding;GO:0005506//iron ion binding	GO:0016021//integral to membrane;GO:0005743//mitochondrial inner membrane;GO:0070469//respiratory chain;GO:0005886//plasma membrane
Unigene5417_All	1275	0	0	0	0	91	4.6936	0	0	0	0	0	0	7.23425	Up	0.936896	vcn:VOLCADRAFT_72688	protein transport protein SEC24	-	-	-
CL982.Contig2_All	808	0	0	0	0	51	4.1508	0	0	0	0	0	0	7.20891	Up	0.935098	--	--	-	-	-
Unigene4289_All	328	0	0	0	0	21	4.2103	0	0	0	0	0	0	7.20217	Up	0.934406	gmx:100804778	RNA-binding protein with serine-rich domain 1	-	-	-
Unigene9918_All	315	0	0	0	0	21	4.3841	0	0	0	0	0	0	7.18658	Up	0.933625	--	--	-	-	-
Unigene5946_All	454	0	0	0	0	29	4.2006	0	0	0	0	0	0	7.1663	Up	0.932127	--	--	-	-	-
Unigene6140_All	239	0	0	0	0	16	4.4024	0	0	0	0	0	0	7.14455	Up	0.929775	--	--	-	-	-
CL1794.Contig3_All	2317	0	0	137	3.8106	0	0	0	0	0	0	0	0	7.10473	Up	0.927273	ath:AT2G45000	nuclear pore complex protein Nup62	-	-	-
Unigene8089_All	309	0	0	0	0	18	3.8308	0	0	0	0	0	0	7.01165	Up	0.918919	--	--	-	-	-
Unigene19673_All	213	2	0.5693	8	2.4205	6	1.8524	0	0	0	0	0	0	6.91931	Up	0.909784	osa:6450178	ubiquinol-cytochrome c reductase cytochrome b subunit	GO:0022904//respiratory electron transport chain	GO:0046872//metal ion binding;GO:0016491//oxidoreductase activity;GO:0009055//electron carrier activity	GO:0070469//respiratory chain;GO:0016021//integral to membrane;GO:0005739//mitochondrion
Unigene13448_All	449	0	0	0	0	25	3.6615	0	0	0	0	0	0	6.88825	Up	0.905694	--	--	-	-	-
Unigene4338_All	214	0	0	0	0	12	3.6876	0	0	0	0	0	0	6.82024	Up	0.89837	ppp:PhpafMp26	cytochrome c oxidase subunit 3	GO:0019646//aerobic electron transport chain	GO:0004129//cytochrome-c oxidase activity	GO:0016021//integral to membrane;GO:0005739//mitochondrion
Unigene18553_All	1139	0	0	0	0	54	3.1177	0	0	0	0	0	0	6.77302	Up	0.892352	ppp:PhpafMp19	NADH-ubiquinone oxidoreductase chain 4 [EC:1.6.5.3]	-	-	-
Unigene13494_All	673	0	0	0	0	31	3.0291	0	0	0	0	0	0	6.70402	Up	0.883074	--	--	-	-	-
Unigene1555_All	235	0	0	0	0	13	3.6379	0	0	0	0	0	0	6.68603	Up	0.881182	--	--	-	-	-
Unigene4240_All	738	0	0	0	0	34	3.0297	0	0	0	0	0	0	6.64415	Up	0.875184	--	--	-	-	-
Unigene4504_All	345	0	0	0	0	15	2.8592	0	0	0	0	0	0	6.61797	Up	0.871046	--	--	-	-	-
Unigene1284_All	444	0	0	0	0	19	2.8141	0	0	0	0	0	0	6.61659	Up	0.871046	--	--	-	-	-
Unigene19082_All	568	0	0	0	0	23	2.6629	0	0	0	0	0	0	6.55122	Up	0.861846	--	--	-	-	-
Unigene19615_All	326	0	0	0	0	13	2.6224	0	0	0	0	0	0	6.53677	Up	0.859648	cme:CMW007C	ubiquinol-cytochrome c reductase cytochrome b subunit	GO:0022900//electron transport chain	-	GO:0044425//membrane part;GO:0005739//mitochondrion
Unigene20464_All	215	0	0	0	0	10	3.0587	0	0	0	0	0	0	6.49377	Up	0.852129	--	--	-	-	-
Unigene15777_All	391	0	0	0	0	20	3.3638	0	0	0	0	0	0	6.43871	Up	0.844096	--	--	-	-	-
Unigene20463_All	213	0	0	0	0	9	2.7787	0	0	0	0	0	0	6.41474	Up	0.838656	--	--	-	-	-
Unigene19294_All	718	0	0	0	0	27	2.4729	0	0	0	0	0	0	6.39871	Up	0.835616	aly:ARALYDRAFT_484854	protein transport protein SEC24	-	-	-
Unigene6547_All	288	0	0	0	0	12	2.7401	0	0	0	0	0	0	6.39473	Up	0.835518	--	--	-	-	-
Unigene9969_All	694	0	0	0	0	27	2.5584	0	0	0	0	0	0	6.38894	Up	0.835518	--	--	-	-	-
CL6038.Contig1_All	245	0	0	1	0.263	126	33.8202	1	0.2647	1	0.2523	0	0	6.38826	Up	0.980737	--	--	-	-	-
Unigene20138_All	359	0	0	12	2.1542	2	0.3664	0	0	0	0	0	0	6.36158	Up	0.829342	ath:ArthMp098	F-type H+-transporting ATPase subunit a [EC:3.6.3.14]	GO:0015986//ATP synthesis coupled proton transport	GO:0015078//hydrogen ion transmembrane transporter activity;GO:0016787//hydrolase activity	GO:0005753//mitochondrial proton-transporting ATP synthase complex
Unigene20028_All	559	0	0	27	3.1128	0	0	0	0	0	0	0	0	6.32687	Up	0.822725	ppp:PHYPADRAFT_166175	nuclear pore complex protein Nup62	-	-	-
Unigene11857_All	577	0	0	0	0	21	2.3934	0	0	0	0	0	0	6.2807	Up	0.815816	cme:CMW025C	NADH-ubiquinone oxidoreductase chain 5 [EC:1.6.5.3]	GO:0055114//oxidation-reduction process	-	GO:0016020//membrane
Unigene15844_All	346	0	0	0	0	11	2.0907	0	0	0	0	0	0	6.20206	Up	0.801464	ota:OstapMp32	cytochrome c oxidase subunit 2	GO:0022900//electron transport chain	GO:0005507//copper ion binding;GO:0004129//cytochrome-c oxidase activity	GO:0005743//mitochondrial inner membrane;GO:0070469//respiratory chain;GO:0016021//integral to membrane
Unigene11628_All	765	0	0	0	0	24	2.0631	0	0	0	0	0	0	6.18874	Up	0.797806	ppp:PhpafMp23	F-type H+-transporting ATPase subunit a [EC:3.6.3.14]	GO:0006810//transport	-	GO:0016020//membrane
Unigene19995_All	204	4	1.1888	3	0.9477	2	0.6447	0	0	0	0	0	0	6.18637	Up	0.797806	--	--	GO:0006886//intracellular protein transport;GO:0006505//GPI anchor metabolic process	GO:0016788//hydrolase activity, acting on ester bonds	GO:0031227//intrinsic to endoplasmic reticulum membrane;GO:0005774//vacuolar membrane;GO:0016023//cytoplasmic membrane-bounded vesicle
Unigene17908_All	302	0	0	0	0	11	2.3953	0	0	0	0	0	0	6.17613	Up	0.793908	cre:CHLREDRAFT_205828	pre-mRNA-processing factor 40	-	-	-
Unigene20318_All	207	4	1.1715	6	1.868	2	0.6354	0	0	0	0	0	0	6.16975	Up	0.793859	--	--	GO:0035556//intracellular signal transduction	GO:0035091//phosphatidylinositol binding	GO:0005737//cytoplasm
Unigene6181_All	525	0	0	0	0	18	2.2547	0	0	0	0	0	0	6.16276	Up	0.793765	vcn:VOLCADRAFT_72688	protein transport protein SEC24	-	-	-
Unigene17288_All	697	0	0	0	0	22	2.0757	0	0	0	0	0	0	6.15732	Up	0.790111	--	--	-	-	-
Unigene19624_All	273	0	0	0	0	9	2.168	0	0	0	0	0	0	6.15208	Up	0.790046	vcn:VOLCADRAFT_72688	protein transport protein SEC24	-	-	-
Unigene19902_All	207	6	1.7573	2	0.6227	0	0	0	0	0	0	0	0	6.14042	Up	0.789953	--	--	-	-	-
Unigene17828_All	231	5	1.3123	2	0.558	4	1.1387	0	0	0	0	0	0	6.13169	Up	0.786095	--	--	-	-	GO:0005634//nucleus
Unigene17647_All	335	0	0	0	0	11	2.1593	0	0	0	0	0	0	6.1052	Up	0.781859	--	--	-	-	-
Unigene20482_All	357	0	0	0	0	11	2.0263	0	0	0	0	0	0	6.08761	Up	0.777676	rcu:RCOM_1500890	splicing factor 1	-	-	-
Unigene10166_All	220	0	0	0	0	7	2.0924	0	0	0	0	0	0	6.04944	Up	0.768533	--	--	-	-	-
Unigene17730_All	259	0	0	0	0	8	2.0312	0	0	0	0	0	0	6.03652	Up	0.768431	--	--	-	-	-
CL715.Contig3_All	245	0	0	0	0	13	3.4894	0	0	0	0	0	0	6.01005	Up	0.759312	--	--	-	-	-
Unigene15503_All	438	0	0	0	0	11	1.6515	0	0	0	0	0	0	5.93173	Up	0.744647	--	--	-	-	-
Unigene20515_All	219	0	0	0	0	6	1.8017	0	0	0	0	0	0	5.93173	Up	0.744647	--	--	-	-	-
Unigene13646_All	424	0	0	0	0	12	1.8612	0	0	0	0	0	0	5.91171	Up	0.739846	--	--	-	-	-
CL5352.Contig1_All	267	3	0.6812	3	0.7241	3	0.7389	0	0	0	0	0	0	5.91034	Up	0.739846	cme:CMQ039C	mitogen-activated protein kinase [EC:2.7.11.24]	-	-	-
CL1794.Contig5_All	218	0	0	8	2.365	0	0	0	0	0	0	0	0	5.90105	Up	0.739691	--	--	-	-	-
Unigene20484_All	205	0	0	0	0	6	1.9247	0	0	0	0	0	0	5.89	Up	0.734918	--	--	-	-	-
Unigene20505_All	276	0	0	0	0	8	1.9061	0	0	0	0	0	0	5.84005	Up	0.724558	--	--	-	-	-
Unigene10245_All	238	0	0	0	0	7	1.9342	0	0	0	0	0	0	5.81307	Up	0.719069	--	--	-	-	-
Unigene13928_All	348	0	0	0	0	10	1.8897	0	0	0	0	0	0	5.8056	Up	0.719069	--	--	-	-	-
Unigene20642_All	241	0	0	2	0.5348	6	1.6372	0	0	0	0	0	0	5.77642	Up	0.713522	ppp:PHYPADRAFT_165124	large subunit ribosomal protein L27e	GO:0006412//translation	GO:0003735//structural constituent of ribosome	GO:0005840//ribosome
CL1794.Contig4_All	1083	0	0	30	1.7852	0	0	0	0	0	0	0	0	5.74555	Up	0.707671	bdi:100841250	DNA-directed RNA polymerase II subunit RPB1 [EC:2.7.7.6]	-	-	-
Unigene6501_All	295	0	0	0	0	8	1.7834	0	0	0	0	0	0	5.74516	Up	0.707671	--	--	-	-	-
CL1794.Contig1_All	513	0	0	16	2.01	0	0	0	0	0	0	0	0	5.73257	Up	0.702019	vcn:VOLCADRAFT_99471	phospholipase D [EC:3.1.4.4]	-	-	-
Unigene8327_All	230	0	0	0	0	6	1.7155	0	0	0	0	0	0	5.72597	Up	0.702019	--	--	-	-	-
Unigene14205_All	340	0	0	0	0	29	5.6091	1	0.1907	0	0	0	0	5.53806	Up	0.935643	--	--	-	-	-
Unigene20229_All	294	1	0.2062	6	1.3152	5	1.1184	0	0	0	0	1	0.213	4.06761	Up	0.76437	rcu:RCOM_1614520	malate dehydrogenase (decarboxylating) [EC:1.1.1.39]	GO:0055114//oxidation-reduction process;GO:0006108//malate metabolic process	GO:0051287//NAD binding;GO:0008270//zinc ion binding;GO:0016652//oxidoreductase activity, acting on NAD(P)H, NAD(P) as acceptor;GO:0050897//cobalt ion binding;GO:0004471//malate dehydrogenase (decarboxylating) activity;GO:0005524//ATP binding;GO:0042803//protein homodimerization activity;GO:0008948//oxaloacetate decarboxylase activity;GO:0016619//malate dehydrogenase (oxaloacetate-decarboxylating…	GO:0005739//mitochondrion;GO:0009507//chloroplast
Unigene8495_All	218	4	1.1124	2	0.5912	6	1.8099	0	0	1	0.2836	0	0	4.03904	Up	0.81678	--	--	-	-	-
Unigene4722_All	703	5	0.4312	26	2.3835	5	0.4677	1	0.0922	1	0.0879	0	0	3.94682	Up	0.832564	ota:OstapMp33	cytochrome c oxidase subunit 3	GO:0055114//oxidation-reduction process	GO:0016491//oxidoreductase activity	GO:0016020//membrane
Unigene1440_All	509	5	0.5956	30	3.7984	15	1.938	3	0.3822	1	0.1215	0	0	3.92144	Up	0.908628	ppp:PhpafMp01	cytochrome c oxidase subunit 1 [EC:1.9.3.1]	GO:0006810//transport;GO:0022900//electron transport chain;GO:0009060//aerobic respiration;GO:0006119//oxidative phosphorylation	GO:0005507//copper ion binding;GO:0004129//cytochrome-c oxidase activity;GO:0009055//electron carrier activity;GO:0020037//heme binding;GO:0005506//iron ion binding	GO:0016021//integral to membrane;GO:0005743//mitochondrial inner membrane;GO:0070469//respiratory chain;GO:0005886//plasma membrane
Unigene20419_All	215	0	0	0	0	52	15.9051	2	0.6032	1	0.2875	1	0.2912	3.86938	Up	0.921694	--	--	-	-	-
Unigene4764_All	226	5	1.3413	3	0.8555	4	1.1639	0	0	0	0	1	0.277	3.84514	Up	0.770746	--	--	-	-	-
CL4187.Contig1_All	265	9	2.059	9	2.1887	14	3.4742	5	1.2235	4	0.9332	3	0.7088	3.77696	Up	0.857492	--	--	-	-	-
Unigene19805_All	238	7	1.7832	2	0.5416	2	0.5526	2	0.5449	1	0.2598	0	0	3.66264	Up	0.725058	--	--	-	-	-
Unigene20203_All	228	2	0.5318	7	1.9786	2	0.5769	0	0	0	0	1	0.2746	3.55071	Up	0.70503	--	--	-	-	-
Unigene19764_All	205	4	1.183	5	1.5719	1	0.3208	0	0	0	0	1	0.3054	3.54583	Up	0.726849	rcu:RCOM_0487930	amyloid beta precursor protein binding protein 1	GO:0050826//response to freezing;GO:0009414//response to water deprivation;GO:0010252//auxin homeostasis;GO:0009793//embryo development ending in seed dormancy;GO:0016579//protein deubiquitination;GO:0009734//auxin mediated signaling pathway;GO:0009062//fatty acid catabolic process;GO:0016571//histone methylation;GO:0010388//cullin deneddylation;GO:0009640//photomorphogenesis;GO:0010564//regulati…	GO:0000166//nucleotide binding;GO:0003824//catalytic activity	GO:0005777//peroxisome;GO:0005886//plasma membrane;GO:0005634//nucleus
CL2086.Contig1_All	204	4	1.1888	1	0.3159	2	0.6447	0	0	0	0	1	0.3069	3.52716	Up	0.726458	vcn:VOLCADRAFT_104214	solute carrier family 39 (zinc transporter), member 1/2/3	GO:0006355//regulation of transcription, DNA-dependent;GO:0010118//stomatal movement;GO:0050832//defense response to fungus;GO:0042742//defense response to bacterium;GO:0000956//nuclear-transcribed mRNA catabolic process;GO:0010150//leaf senescence;GO:0019722//calcium-mediated signaling;GO:0000398//mRNA splicing, via spliceosome	GO:0004672//protein kinase activity;GO:0003676//nucleic acid binding;GO:0005516//calmodulin binding	GO:0035061//interchromatin granule;GO:0016607//nuclear speck;GO:0005773//vacuole;GO:0009506//plasmodesma
Unigene20536_All	208	0	0	3	0.9295	7	2.2131	0	0	0	0	1	0.301	3.49109	Up	0.712908	--	--	-	-	-
Unigene19926_All	220	5	1.3779	1	0.2929	2	0.5978	1	0.2947	0	0	0	0	3.47851	Up	0.703814	--	--	-	-	-
CL5387.Contig2_All	211	1	0.2873	4	1.2217	4	1.2467	0	0	0	0	1	0.2967	3.46148	Up	0.70346	gmx:100807416	molecular chaperone HtpG	GO:0006952//defense response;GO:0009414//response to water deprivation;GO:0006457//protein folding;GO:0009651//response to salt stress;GO:0010286//heat acclimation;GO:0009908//flower development;GO:0050821//protein stabilization;GO:0071277//cellular response to calcium ion;GO:0048366//leaf development	GO:0005524//ATP binding;GO:0051082//unfolded protein binding	GO:0005829//cytosol;GO:0005618//cell wall;GO:0005739//mitochondrion;GO:0005730//nucleolus;GO:0005886//plasma membrane;GO:0048046//apoplast
Unigene19748_All	259	4	0.9363	4	0.9953	5	1.2695	1	0.2504	1	0.2387	0	0	3.27444	Up	0.771491	--	--	GO:0031348//negative regulation of defense response;GO:0009867//jasmonic acid mediated signaling pathway;GO:0035304//regulation of protein dephosphorylation;GO:0009862//systemic acquired resistance, salicylic acid mediated signaling pathway;GO:0043085//positive regulation of catalytic activity;GO:0019252//starch biosynthetic process;GO:0010363//regulation of plant-type hypersensitive response;GO:…	GO:0008270//zinc ion binding	GO:0016020//membrane;GO:0005634//nucleus
Unigene15954_All	287	2	0.4225	10	2.2455	5	1.1457	0	0	1	0.2154	1	0.2182	3.22715	Up	0.821622	osa:6450178	ubiquinol-cytochrome c reductase cytochrome b subunit	GO:0022900//electron transport chain	-	GO:0044425//membrane part
Unigene6486_All	209	1	0.2901	5	1.5418	6	1.8879	0	0	1	0.2958	1	0.2996	3.19025	Up	0.79875	--	--	-	-	-
CL1628.Contig2_All	238	3	0.7642	4	1.0831	7	1.9342	1	0.2725	1	0.2598	0	0	3.13721	Up	0.762555	--	--	-	-	-
Unigene1832_All	236	3	0.7707	9	2.4577	9	2.5079	1	0.2748	1	0.262	1	0.2653	3.12329	Up	0.868059	--	--	-	GO:0031072//heat shock protein binding;GO:0051082//unfolded protein binding	GO:0009941//chloroplast envelope;GO:0009508//plastid chromosome;GO:0009535//chloroplast thylakoid membrane
CL3098.Contig1_All	321	1	0.1889	6	1.2046	5	1.0243	1	0.202	0	0	0	0	3.12126	Up	0.701307	--	--	GO:0010207//photosystem II assembly	-	GO:0009570//chloroplast stroma
Unigene19829_All	231	6	1.5747	2	0.558	3	0.854	1	0.2807	1	0.2676	0	0	3.09781	Up	0.761652	--	--	-	-	-
Unigene16012_All	277	6	1.3132	7	1.6286	6	1.4244	0	0	0	0	2	0.4521	3.05806	Up	0.804194	--	--	-	-	-
Unigene4549_All	435	1	0.1394	20	2.963	5	0.7559	2	0.2981	1	0.1421	0	0	3.01916	Up	0.837052	pop:POPTR_936218	cytochrome c oxidase subunit 2	-	-	GO:0016020//membrane
Unigene1861_All	205	4	1.183	6	1.8862	3	0.9624	0	0	1	0.3016	1	0.3054	2.97672	Up	0.759003	vvi:100253790	alpha-1,3-mannosyltransferase [EC:2.4.1.258]	GO:0030244//cellulose biosynthetic process;GO:0006486//protein glycosylation;GO:0048193//Golgi vesicle transport	GO:0000033//alpha-1,3-mannosyltransferase activity	GO:0005739//mitochondrion;GO:0016021//integral to membrane;GO:0009507//chloroplast;GO:0005783//endoplasmic reticulum
Unigene20198_All	215	2	0.564	8	2.398	5	1.5293	0	0	2	0.5751	0	0	2.96784	Up	0.752134	--	--	-	-	-
Unigene1872_All	280	8	1.7322	6	1.381	6	1.4092	1	0.2316	1	0.2208	1	0.2236	2.90289	Up	0.820752	--	--	-	-	-
Unigene9656_All	1053	17	0.9788	58	3.5497	20	1.249	7	0.4311	7	0.411	0	0	2.88006	Up	0.872263	ppp:PhpafMp01	cytochrome c oxidase subunit 1 [EC:1.9.3.1]	GO:0022900//electron transport chain;GO:0009060//aerobic respiration;GO:0006119//oxidative phosphorylation	GO:0004129//cytochrome-c oxidase activity;GO:0009055//electron carrier activity;GO:0020037//heme binding;GO:0005506//iron ion binding	GO:0016021//integral to membrane;GO:0005743//mitochondrial inner membrane;GO:0070469//respiratory chain
CL3459.Contig2_All	206	3	0.8829	8	2.5028	3	0.9577	1	0.3148	0	0	1	0.3039	2.87052	Up	0.739524	--	--	-	-	-
Unigene15607_All	402	13	1.9606	2	0.3206	6	0.9815	0	0	3	0.4614	0	0	2.86873	Up	0.792683	gmx:3989256	small subunit ribosomal protein S12	GO:0006412//translation;GO:0055114//oxidation-reduction process	GO:0003735//structural constituent of ribosome;GO:0008137//NADH dehydrogenase (ubiquinone) activity;GO:0019843//rRNA binding	GO:0005763//mitochondrial small ribosomal subunit;GO:0009507//chloroplast
Unigene20397_All	254	1	0.2387	3	0.7612	11	2.8479	1	0.2553	1	0.2434	1	0.2465	2.86013	Up	0.776016	--	--	-	-	-
Unigene16072_All	204	4	1.1888	4	1.2636	2	0.6447	0	0	0	0	1	0.3069	2.8414	Up	0.73867	pop:POPTR_756561	separase [EC:3.4.22.49]	GO:0010182//sugar mediated signaling pathway;GO:0048825//cotyledon development;GO:0010150//leaf senescence;GO:0000911//cytokinesis by cell plate formation;GO:0008284//positive regulation of cell proliferation;GO:0010332//response to gamma radiation;GO:0050826//response to freezing;GO:0009753//response to jasmonic acid stimulus;GO:0006396//RNA processing;GO:0016567//protein ubiquitination;GO:00063…	GO:0030234//enzyme regulator activity;GO:0016787//hydrolase activity;GO:0005515//protein binding	GO:0005634//nucleus
Unigene1741_All	233	5	1.301	1	0.2766	9	2.5401	0	0	2	0.5307	0	0	2.79132	Up	0.785774	--	--	-	-	-
Unigene296_All	789	136	10.4504	471	38.4716	212	17.6697	63	5.1776	60	4.7012	7	0.5555	2.73724	Up	0.909019	--	--	-	-	-
Unigene19951_All	205	6	1.7745	2	0.6287	3	0.9624	0	0	1	0.3016	0	0	2.73252	Up	0.709339	--	--	-	-	-
CL6103.Contig2_All	549	16	1.7669	17	1.9956	15	1.7968	12	1.4173	15	1.6891	7	0.7983	2.64086	Up	0.710935	--	--	GO:0009722//detection of cytokinin stimulus;GO:0071345//cellular response to cytokine stimulus;GO:0009416//response to light stimulus;GO:0048513//organ development	GO:0003677//DNA binding;GO:0005515//protein binding;GO:0003700//sequence-specific DNA binding transcription factor activity	GO:0005829//cytosol;GO:0005634//nucleus
Unigene1454_All	205	0	0	8	2.515	6	1.9247	2	0.6326	0	0	0	0	2.6234	Up	0.783804	--	--	-	-	-
Unigene20592_All	331	5	0.9158	4	0.7788	8	1.5894	0	0	2	0.3735	1	0.1892	2.54914	Up	0.76308	rcu:RCOM_1095670	ATP-dependent DNA helicase HFM1/MER3 [EC:3.6.4.12]	-	-	-
Unigene6060_All	208	14	4.0807	7	2.1689	8	2.5293	1	0.3117	3	0.8917	2	0.602	2.52118	Up	0.858265	--	--	-	-	-
CL164.Contig3_All	225	5	1.3473	1	0.2864	5	1.4614	1	0.2882	0	0	2	0.5566	2.46931	Up	0.720623	pop:POPTR_732844	importin subunit beta-1	GO:0052546//cell wall pectin metabolic process;GO:0000059//protein import into nucleus, docking;GO:0052541//plant-type cell wall cellulose metabolic process	GO:0008565//protein transporter activity	GO:0005829//cytosol;GO:0005643//nuclear pore;GO:0009507//chloroplast
CL4191.Contig1_All	337	10	1.799	3	0.5737	3	0.5854	1	0.1924	2	0.3669	0	0	2.39193	Up	0.727528	--	--	-	-	-
Unigene1728_All	233	6	1.5612	9	2.4893	8	2.2579	4	1.1132	0	0	0	0	2.37632	Up	0.803283	--	--	GO:0055085//transmembrane transport;GO:0006200//ATP catabolic process	GO:0042626//ATPase activity, coupled to transmembrane movement of substances;GO:0005524//ATP binding	GO:0016021//integral to membrane
Unigene19871_All	258	10	2.3499	2	0.4996	1	0.2549	2	0.5027	1	0.2396	0	0	2.37184	Up	0.736196	--	--	-	-	-
CL4193.Contig3_All	714	10	0.8491	10	0.9026	14	1.2894	0	0	5	0.4329	2	0.1754	2.36242	Up	0.726356	--	--	-	-	-
Unigene10325_All	208	1	0.2915	6	1.859	5	1.5808	0	0	2	0.5944	1	0.301	2.35269	Up	0.705067	--	--	-	-	-
Unigene6575_All	314	3	0.5792	6	1.2315	7	1.466	0	0	0	0	3	0.5982	2.30964	Up	0.724403	--	--	-	-	-
Unigene17396_All	292	9	1.8687	8	1.7656	9	2.0269	3	0.6662	2	0.4234	1	0.2144	2.28399	Up	0.813256	vvi:100263350	speckle-type POZ protein	GO:0071472//cellular response to salt stress;GO:0042631//cellular response to water deprivation	GO:0042802//identical protein binding	GO:0005634//nucleus;GO:0005829//cytosol
Unigene19922_All	248	8	1.9557	2	0.5197	2	0.5303	0	0	3	0.7478	0	0	2.26492	Up	0.715211	--	--	-	-	-
Unigene17907_All	233	4	1.0408	3	0.8298	5	1.4112	1	0.2783	2	0.5307	1	0.2687	2.26381	Up	0.724786	--	--	-	-	-
Unigene10330_All	245	5	1.2373	3	0.7891	5	1.3421	1	0.2647	2	0.5047	1	0.2556	2.25875	Up	0.71172	--	--	-	-	-
Unigene20502_All	220	5	1.3779	3	0.8788	8	2.3913	1	0.2947	0	0	2	0.5692	2.23756	Up	0.735943	--	--	-	-	-
CL400.Contig14_All	225	4	1.0778	6	1.7186	7	2.0459	1	0.2882	1	0.2748	3	0.8348	2.2333	Up	0.770722	--	--	GO:0048440//carpel development;GO:0048443//stamen development;GO:0051568//histone H3-K4 methylation;GO:0010228//vegetative to reproductive phase transition of meristem	GO:0042800//histone methyltransferase activity (H3-K4 specific)	-
Unigene19932_All	250	7	1.6976	1	0.2578	4	1.0522	0	0	2	0.4946	1	0.2504	2.22854	Up	0.70016	--	--	-	-	-
Unigene1581_All	226	7	1.8778	2	0.5703	5	1.4549	2	0.5738	2	0.5471	0	0	2.22102	Up	0.726434	--	--	-	-	-
Unigene6308_All	311	3	0.5848	10	2.0722	4	0.8458	1	0.2085	3	0.5963	1	0.2013	2.2043	Up	0.734588	vvi:100259509	mediator of RNA polymerase II transcription subunit 25	GO:0010218//response to far red light;GO:0009867//jasmonic acid mediated signaling pathway;GO:0010114//response to red light;GO:0009585//red, far-red light phototransduction;GO:0009911//positive regulation of flower development;GO:0050832//defense response to fungus;GO:0031349//positive regulation of defense response;GO:0045893//positive regulation of transcription, DNA-dependent	GO:0005515//protein binding;GO:0003713//transcription coactivator activity;GO:0003677//DNA binding	GO:0016592//mediator complex
Unigene17764_All	248	8	1.9557	4	1.0395	5	1.3258	0	0	1	0.2493	2	0.5049	2.18393	Up	0.74188	--	--	-	-	-
Unigene19894_All	268	7	1.5836	2	0.4809	5	1.2269	2	0.4839	1	0.2307	0	0	2.10093	Up	0.70938	--	--	-	-	-
Unigene19720_All	259	5	1.1704	8	1.9906	5	1.2695	1	0.2504	2	0.4774	1	0.2417	2.09026	Up	0.747255	--	--	-	-	-
Unigene9866_All	283	4	0.8569	5	1.1386	6	1.3942	1	0.2291	3	0.6554	1	0.2212	2.08953	Up	0.726637	--	--	-	-	-
Unigene17713_All	297	8	1.6331	2	0.434	7	1.5499	1	0.2183	2	0.4163	1	0.2108	2.06517	Up	0.711166	vvi:100250139	structure-specific endonuclease subunit SLX1 [EC:3.6.1.-]	-	-	GO:0009507//chloroplast
Unigene16059_All	286	7	1.4839	5	1.1267	5	1.1497	1	0.2267	0	0	3	0.6568	2.04757	Up	0.719069	--	--	GO:0030036//actin cytoskeleton organization	GO:0003779//actin binding	-
Unigene16065_All	237	3	0.7674	6	1.6315	4	1.1099	2	0.5472	0	0	2	0.5284	2.04735	Up	0.725144	mtr:MTR_3g107660	peptidyl-prolyl isomerase G (cyclophilin G) [EC:5.2.1.8]	GO:0000398//mRNA splicing, via spliceosome;GO:0044267//cellular protein metabolic process	GO:0016853//isomerase activity	GO:0043231//intracellular membrane-bounded organelle
Unigene15799_All	502	11	1.3285	1	0.1284	14	1.834	1	0.1292	1	0.1232	5	0.6236	2.04533	Up	0.725144	--	--	-	-	-
Unigene12042_All	399	8	1.2156	5	0.8076	8	1.3185	1	0.1625	2	0.3099	3	0.4708	2.01894	Up	0.725758	pop:POPTR_821490	phospholipase C [EC:3.1.4.3]	-	GO:0016788//hydrolase activity, acting on ester bonds	GO:0005886//plasma membrane
Unigene17476_All	563	21	2.2614	15	1.717	14	1.6353	6	0.6911	1	0.1098	8	0.8897	1.97343	Up	0.804923	--	--	-	-	-
Unigene6325_All	269	11	2.4792	4	0.9583	5	1.2223	1	0.2411	3	0.6895	3	0.6983	1.96218	Up	0.779938	--	--	GO:0006812//cation transport;GO:0055085//transmembrane transport	GO:0015299//solute:hydrogen antiporter activity	GO:0016021//integral to membrane
CL1504.Contig2_All	229	15	3.9712	8	2.2514	7	2.0102	2	0.5663	3	0.8099	5	1.3671	1.95791	Up	0.808019	--	--	GO:0048767//root hair elongation;GO:0034765//regulation of ion transmembrane transport;GO:0009651//response to salt stress;GO:0071805//potassium ion transmembrane transport;GO:0009860//pollen tube growth	GO:0005249//voltage-gated potassium channel activity	GO:0005739//mitochondrion;GO:0016021//integral to membrane
Unigene13683_All	279	7	1.5211	5	1.1549	6	1.4142	1	0.2324	1	0.2216	2	0.4488	1.95064	Up	0.730914	--	--	-	-	-
Unigene20176_All	272	4	0.8916	7	1.6585	4	0.9671	4	0.9536	1	0.2273	1	0.2302	1.94044	Up	0.702739	--	--	-	-	-
CL1628.Contig1_All	302	17	3.4128	3	0.6402	10	2.1775	6	1.2883	2	0.4094	0	0	1.92955	Up	0.794404	--	--	-	-	-
Unigene17572_All	346	6	1.0513	7	1.3038	7	1.3304	2	0.3748	3	0.536	0	0	1.9257	Up	0.731134	--	--	-	-	-
CL4193.Contig2_All	831	31	2.2617	34	2.6368	35	2.7697	12	0.9364	4	0.2976	12	0.9041	1.92141	Up	0.819462	--	--	-	-	-
Unigene1639_All	261	5	1.1614	4	0.9877	5	1.2598	2	0.4969	3	0.7106	1	0.2399	1.91132	Up	0.733168	--	--	-	-	-
CL5231.Contig2_All	408	5	0.743	15	2.3693	9	1.4506	3	0.4768	4	0.6061	1	0.1535	1.90095	Up	0.779027	rcu:RCOM_1434190	translation initiation factor 3 subunit A	GO:0006413//translational initiation	GO:0003743//translation initiation factor activity	GO:0005852//eukaryotic translation initiation factor 3 complex;GO:0005886//plasma membrane;GO:0005829//cytosol
Unigene1523_All	423	7	1.0033	9	1.3712	7	1.0883	0	0	6	0.8769	3	0.4441	1.84423	Up	0.708436	--	--	-	GO:0000166//nucleotide binding	GO:0005829//cytosol;GO:0005739//mitochondrion;GO:0005886//plasma membrane
Unigene16037_All	301	4	0.8057	5	1.0705	12	2.6217	1	0.2154	2	0.4108	3	0.624	1.84009	Up	0.71397	--	--	-	-	-
CL2488.Contig2_All	271	4	0.8949	9	2.1403	5	1.2133	1	0.2393	1	0.2281	4	0.9242	1.82713	Up	0.729913	--	--	-	-	-
Unigene13861_All	387	4	0.6266	3	0.4996	10	1.6993	1	0.1676	3	0.4792	2	0.3236	1.82674	Up	0.776363	mtr:MTR_8g093570	phosphatidylinositol 4-kinase [EC:2.7.1.67]	-	-	-
Unigene11971_All	289	11	2.3076	3	0.669	7	1.5928	0	0	2	0.4278	6	1.2999	1.82115	Up	0.739378	--	--	-	-	-
Unigene1748_All	269	7	1.5777	10	2.3958	2	0.4889	0	0	4	0.9193	2	0.4655	1.81559	Up	0.727427	mtr:MTR_1g080030	protein phosphatase 2 (formerly 2A), regulatory subunit B''	-	-	-
Unigene4505_All	321	10	1.8887	8	1.6061	6	1.2292	2	0.404	3	0.5778	2	0.3901	1.79342	Up	0.74833	--	--	-	-	-
Unigene2223_All	204	5	1.486	5	1.5796	6	1.9342	3	0.9536	1	0.303	1	0.3069	1.78991	Up	0.723899	--	--	-	-	-
CL5880.Contig3_All	340	6	1.0699	9	1.7059	4	0.7737	3	0.5721	1	0.1818	2	0.3683	1.78432	Up	0.700103	pop:POPTR_552472	galacturan 1,4-alpha-galacturonidase [EC:3.2.1.67]	-	GO:0016798//hydrolase activity, acting on glycosyl bonds	-
Unigene1598_All	302	8	1.606	7	1.4938	10	2.1775	2	0.4294	2	0.4094	3	0.622	1.75894	Up	0.750848	--	--	-	-	-
Unigene9129_All	989	61	3.7394	54	3.5188	67	4.455	17	1.1146	22	1.3752	16	1.0129	1.74822	Up	0.822591	ppp:PHYPADRAFT_118478	gibberellin receptor GID1 [EC:3.-.-.-]	-	-	-
Unigene8319_All	412	5	0.7358	12	1.8771	10	1.5962	3	0.4722	4	0.6002	2	0.3039	1.74616	Up	0.735488	vvi:100250203	phospholipase C [EC:3.1.4.3]	-	GO:0016788//hydrolase activity, acting on ester bonds	-
Unigene13504_All	464	9	1.176	6	0.8334	16	2.2676	1	0.1397	5	0.6662	3	0.4048	1.7365	Up	0.734629	vvi:100249155	tether containing UBX domain for GLUT4	GO:0035265//organ growth;GO:0043241//protein complex disassembly	-	GO:0005634//nucleus
Unigene13913_All	298	7	1.4241	7	1.5138	9	1.9861	3	0.6528	1	0.2075	5	1.0505	1.73249	Up	0.732554	--	--	-	-	-
CL2347.Contig1_All	539	37	4.1618	24	2.8696	20	2.4401	12	1.4436	20	2.2939	14	1.6263	1.73226	Up	0.737835	gmx:100806814	3-oxoacyl-[acyl-carrier protein] reductase [EC:1.1.1.100]	GO:0046686//response to cadmium ion;GO:0055114//oxidation-reduction process	GO:0004316//3-oxoacyl-[acyl-carrier-protein] reductase (NADPH) activity;GO:0000166//nucleotide binding	GO:0005777//peroxisome;GO:0016020//membrane
Unigene19832_All	211	9	2.586	3	0.9163	5	1.5583	2	0.6146	2	0.586	2	0.5935	1.70614	Up	0.722002	--	--	-	-	-
Unigene10116_All	268	9	2.036	5	1.2024	7	1.7176	4	0.9678	0	0	2	0.4673	1.70496	Up	0.727374	--	--	-	-	-
Unigene15465_All	299	7	1.4194	8	1.7243	12	2.6393	1	0.2169	5	1.0338	4	0.8376	1.70123	Up	0.736175	--	--	-	-	GO:0005634//nucleus
Unigene19750_All	364	10	1.6656	8	1.4164	6	1.084	2	0.3563	4	0.6794	3	0.516	1.68345	Up	0.796843	pop:POPTR_804358	MADS-box transcription factor, plant	GO:0045492//xylan biosynthetic process;GO:0006944//cellular membrane fusion;GO:0009691//cytokinin biosynthetic process;GO:0006355//regulation of transcription, DNA-dependent;GO:0010440//stomatal lineage progression;GO:0048527//lateral root development;GO:0009556//microsporogenesis;GO:0010413//glucuronoxylan metabolic process;GO:0055114//oxidation-reduction process;GO:0052543//callose deposition i…	GO:0032440//2-alkenal reductase [NAD(P)] activity;GO:0046983//protein dimerization activity;GO:0003677//DNA binding;GO:0003700//sequence-specific DNA binding transcription factor activity;GO:0008134//transcription factor binding	GO:0005634//nucleus
Unigene8699_All	392	2	0.3093	3	0.4932	6	1.0066	3	0.4963	0	0	1	0.1597	1.67295	Up	0.787121	aly:ARALYDRAFT_901180	periodic tryptophan protein 2	GO:0010072//primary shoot apical meristem specification	-	-
Unigene1754_All	297	9	1.8372	7	1.5189	4	0.8857	2	0.4367	1	0.2082	3	0.6324	1.66867	Up	0.714275	--	--	-	-	GO:0005829//cytosol;GO:0005886//plasma membrane
Unigene15602_All	216	5	1.4034	5	1.4918	4	1.2178	0	0	4	1.1448	1	0.2899	1.66844	Up	0.705047	--	--	GO:0052542//defense response by callose deposition;GO:0006355//regulation of transcription, DNA-dependent;GO:0010200//response to chitin;GO:0007166//cell surface receptor signaling pathway	GO:0016757//transferase activity, transferring glycosyl groups	GO:0005829//cytosol;GO:0005634//nucleus
CL5375.Contig2_All	311	21	4.0938	16	3.3156	21	4.4405	8	1.668	23	4.572	10	2.0133	1.65862	Up	0.779096	--	--	-	-	-
Unigene8023_All	456	18	2.3932	6	0.848	18	2.5958	8	1.1376	6	0.8134	2	0.2746	1.64946	Up	0.762694	vvi:100262534	hypothetical protein	GO:0046777//protein autophosphorylation;GO:0019288//isopentenyl diphosphate biosynthetic process, mevalonate-independent pathway;GO:0009637//response to blue light;GO:0010155//regulation of proton transport;GO:0000023//maltose metabolic process;GO:0019252//starch biosynthetic process;GO:0043085//positive regulation of catalytic activity	-	GO:0009536//plastid
CL1670.Contig1_All	213	7	1.9925	5	1.5128	6	1.8524	2	0.6089	2	0.5805	3	0.8819	1.6434	Up	0.726873	--	--	-	-	-
CL4519.Contig2_All	537	12	1.3548	12	1.4401	9	1.1021	1	0.1208	3	0.3454	6	0.6996	1.62413	Up	0.700017	--	--	-	-	-
Unigene1330_All	355	6	1.0247	8	1.4523	8	1.4819	5	0.9133	3	0.5224	0	0	1.61887	Up	0.704729	--	--	-	-	-
Unigene15185_All	708	339	29.0292	371	33.7705	354	32.8807	116	10.6241	126	11.0021	109	9.6395	1.61475	Up	0.826518	aly:ARALYDRAFT_326001	alpha-1,4-galacturonosyltransferase [EC:2.4.1.43]	-	GO:0016757//transferase activity, transferring glycosyl groups	GO:0009536//plastid
Unigene11734_All	353	9	1.5457	7	1.278	10	1.8629	2	0.3674	3	0.5254	4	0.7095	1.59961	Up	0.721917	--	--	-	-	-
CL2941.Contig1_All	543	54	6.0292	56	6.6464	61	7.3876	16	1.9107	16	1.8216	28	3.2286	1.59659	Up	0.813476	--	--	-	-	-
Unigene11625_All	411	15	2.2127	14	2.1952	13	2.08	8	1.2622	4	0.6017	3	0.457	1.59528	Up	0.764138	--	--	-	-	GO:0005802//trans-Golgi network;GO:0005794//Golgi apparatus;GO:0005768//endosome
Unigene6198_All	368	5	0.8237	10	1.7513	11	1.9657	5	0.881	3	0.504	1	0.1701	1.59462	Up	0.724354	--	--	-	-	-
Unigene10403_All	258	9	2.1149	9	2.2481	3	0.7647	3	0.754	3	0.7189	2	0.4854	1.5784	Up	0.727097	gmx:100803415	preprotein translocase subunit SecA	GO:0009646//response to absence of light;GO:0017038//protein import;GO:0010090//trichome morphogenesis;GO:0010109//regulation of photosynthesis;GO:0010027//thylakoid membrane organization;GO:0009658//chloroplast organization;GO:0006605//protein targeting	GO:0005524//ATP binding	GO:0009941//chloroplast envelope;GO:0009570//chloroplast stroma;GO:0005886//plasma membrane
CL849.Contig1_All	321	23	4.344	19	3.8146	25	5.1216	5	1.01	9	1.7333	14	2.7308	1.57565	Up	0.790665	--	--	-	-	-
Unigene1341_All	281	6	1.2945	8	1.8348	12	2.8083	4	0.923	3	0.66	3	0.6685	1.56389	Up	0.723341	--	--	-	-	-
Unigene14831_All	807	8881	667.202	7334	585.684	8573	698.603	2275	182.8	3034	232.424	3219	249.751	1.56065	Up	0.825346	--	--	-	-	-
CL3353.Contig2_All	552	13	1.4278	11	1.2843	13	1.5487	3	0.3524	5	0.56	6	0.6806	1.5592	Up	0.718633	--	--	-	-	-
Unigene19641_All	212	8	2.2878	3	0.912	5	1.551	4	1.2235	2	0.5832	0	0	1.54923	Up	0.703932	--	--	GO:0009908//flower development;GO:0031348//negative regulation of defense response;GO:0006499//N-terminal protein myristoylation;GO:0048586//regulation of long-day photoperiodism, flowering;GO:0000902//cell morphogenesis;GO:0042742//defense response to bacterium;GO:0048767//root hair elongation;GO:0043069//negative regulation of programmed cell death;GO:0046777//protein autophosphorylation;GO:000…	GO:0070696//transmembrane receptor protein serine/threonine kinase binding;GO:0004842//ubiquitin-protein ligase activity	GO:0005829//cytosol;GO:0000151//ubiquitin ligase complex;GO:0005634//nucleus
Unigene13310_All	995	525	31.9894	478	30.96	472	31.1954	151	9.8406	181	11.2459	182	11.4527	1.52932	Up	0.814514	rcu:RCOM_1194050	alpha-1,4-galacturonosyltransferase [EC:2.4.1.43]	-	GO:0016740//transferase activity	-
Unigene15557_All	287	8	1.69	6	1.3473	10	2.2913	4	0.9037	3	0.6462	2	0.4363	1.52509	Up	0.721018	--	--	-	-	-
CL2941.Contig2_All	1062	238	13.5869	269	16.3239	285	17.6478	87	5.312	91	5.2973	100	5.8957	1.51673	Up	0.81027	--	--	-	-	-
CL3567.Contig4_All	373	13	2.113	11	1.9006	9	1.5867	4	0.6954	4	0.663	5	0.8393	1.50492	Up	0.722894	--	--	GO:0006355//regulation of transcription, DNA-dependent	GO:0008270//zinc ion binding	-
Unigene13306_All	1470	1353	55.802	1303	57.1246	1337	59.8116	448	19.7619	441	18.5464	555	23.6393	1.48764	Up	0.811726	--	--	-	-	-
Unigene13688_All	252	6	1.4435	5	1.2787	8	2.0877	2	0.5146	3	0.736	3	0.7454	1.48344	Up	0.713791	--	--	-	-	-
CL2941.Contig4_All	429	51	7.2075	56	8.4125	53	8.1244	16	2.4184	20	2.8821	26	3.7947	1.45517	Up	0.795169	--	--	-	-	-
Unigene2581_All	454	7	0.9348	14	1.9873	16	2.3176	6	0.857	5	0.6809	5	0.6896	1.45187	Up	0.709315	--	--	-	-	-
Unigene6222_All	210	5	1.4435	7	2.1482	6	1.8789	3	0.9263	2	0.5888	3	0.8945	1.44961	Up	0.707842	--	--	-	-	-
Unigene11950_All	417	15	2.1808	13	2.0091	6	0.9462	6	0.933	3	0.4448	4	0.6006	1.4446	Up	0.705323	vvi:100256481	glutamate decarboxylase [EC:4.1.1.15]	GO:0006536//glutamate metabolic process;GO:0046686//response to cadmium ion	GO:0030170//pyridoxal phosphate binding;GO:0004351//glutamate decarboxylase activity;GO:0005516//calmodulin binding	GO:0005634//nucleus;GO:0005829//cytosol;GO:0009536//plastid
Unigene9946_All	287	7	1.4787	11	2.4701	6	1.3748	6	1.3556	2	0.4308	4	0.8726	1.44032	Up	0.708233	--	--	-	-	-
Unigene17252_All	397	12	1.8326	15	2.435	17	2.816	4	0.6533	6	0.9343	6	0.9463	1.43529	Up	0.730906	--	--	-	GO:0016757//transferase activity, transferring glycosyl groups	GO:0005802//trans-Golgi network;GO:0005794//Golgi apparatus;GO:0005768//endosome
Unigene7578_All	706	8949	768.492	7612	694.849	9057	843.628	2530	232.372	3392	297.023	3663	324.857	1.43475	Up	0.805305	--	--	-	-	-
CL4306.Contig4_All	2554	375	8.9018	394	9.942	406	10.4539	142	3.6052	155	3.7519	194	4.756	1.4065	Up	0.785782	--	--	GO:0046854//phosphatidylinositol phosphorylation	GO:0004430//1-phosphatidylinositol 4-kinase activity	-
Unigene12107_All	215	9	2.5379	7	2.0982	6	1.8352	2	0.6032	5	1.4377	3	0.8737	1.40566	Up	0.703891	--	--	-	-	-
Unigene9721_All	300	8	1.6167	10	2.1482	7	1.5344	5	1.0807	5	1.0304	1	0.2087	1.39818	Up	0.709954	--	--	-	-	-
Unigene17494_All	275	9	1.9842	9	2.1091	5	1.1957	5	1.179	3	0.6744	2	0.4554	1.38658	Up	0.716908	--	--	-	-	-
CL4140.Contig1_All	250	8	1.9401	10	2.5778	14	3.6826	1	0.2594	8	1.9783	5	1.2522	1.34593	Up	0.720558	--	--	-	-	-
Unigene8478_All	257	6	1.4154	5	1.2538	3	0.7676	2	0.5046	2	0.4811	2	0.4873	1.32306	Up	0.78773	ath:AT5G44210	EREBP-like factor	GO:0006355//regulation of transcription, DNA-dependent	GO:0003700//sequence-specific DNA binding transcription factor activity;GO:0003677//DNA binding	GO:0005634//nucleus;GO:0009536//plastid
Unigene12571_All	678	21	1.8778	52	4.9428	47	4.5587	16	1.5302	12	1.0942	21	1.9393	1.31895	Up	0.74671	--	--	-	-	-
CL3822.Contig1_All	309	6	1.1772	2	0.4171	11	2.341	3	0.6295	2	0.4001	2	0.4053	1.31714	Up	0.748327	pop:POPTR_650388	vesicle-associated membrane protein 7	GO:0009651//response to salt stress;GO:0016192//vesicle-mediated transport	-	GO:0016021//integral to membrane;GO:0005773//vacuole;GO:0005794//Golgi apparatus
Unigene7415_All	399	40	6.0779	20	3.2304	27	4.45	14	2.2752	10	1.5494	13	2.04	1.31148	Up	0.756529	--	--	-	-	-
CL2959.Contig1_All	1117	454	24.6418	427	24.636	497	29.26	172	9.9849	198	10.9585	198	11.0987	1.30537	Up	0.782498	--	--	-	-	-
CL3038.Contig2_All	687	31	2.7357	22	2.0638	29	2.776	16	1.5102	10	0.8999	10	0.9114	1.29319	Up	0.730328	--	--	-	-	-
Unigene1272_All	242	13	3.2568	12	3.1957	8	2.1739	5	1.3397	4	1.0218	6	1.5524	1.28758	Up	0.716485	--	--	-	-	-
CL4306.Contig1_All	2597	351	8.1942	405	10.0503	462	11.6988	170	4.2447	157	3.7374	214	5.1594	1.27941	Up	0.765461	--	--	GO:0046854//phosphatidylinositol phosphorylation	GO:0004430//1-phosphatidylinositol 4-kinase activity	-
CL580.Contig48_All	754	11	0.8845	13	1.1111	32	2.7909	15	1.29	20	1.6398	25	2.076	1.2726	Up	0.774663	--	--	GO:0000186//activation of MAPKK activity	GO:0046872//metal ion binding;GO:0005524//ATP binding;GO:0004709//MAP kinase kinase kinase activity;GO:0004721//phosphoprotein phosphatase activity	-
Unigene3698_All	336	19	3.4283	17	3.2607	21	4.1101	5	0.9649	12	2.2079	6	1.1181	1.2466	Up	0.729624	--	--	-	-	-
Unigene13226_All	301	70	14.0994	91	19.4837	82	17.9151	35	7.54	44	9.037	28	5.8244	1.24635	Up	0.767768	--	--	-	-	-
CL4502.Contig1_All	1259	93	4.4784	110	5.6307	78	4.0742	36	1.8541	35	1.7186	48	2.3871	1.24416	Up	0.744411	--	--	GO:0009735//response to cytokinin stimulus;GO:0008152//metabolic process	GO:0016597//amino acid binding	-
Unigene12933_All	809	27	2.0234	44	3.5051	38	3.0889	11	0.8817	16	1.2227	20	1.5479	1.23766	Up	0.724713	--	--	-	-	-
Unigene3878_All	377	15	2.4122	18	3.077	16	2.7909	9	1.548	11	1.8038	12	1.993	1.22587	Up	0.702788	--	--	-	-	-
Unigene7282_All	1064	46	2.6211	49	2.9679	36	2.225	18	1.097	22	1.2783	18	1.0592	1.22211	Up	0.721225	--	--	-	-	-
CL1126.Contig1_All	295	32	6.5765	30	6.5538	37	8.248	11	2.4179	15	3.1435	18	3.8204	1.22063	Up	0.752207	--	--	-	-	-
Unigene18700_All	583	38	3.9517	27	2.9846	33	3.7223	11	1.2235	17	1.8027	17	1.8257	1.21365	Up	0.73056	--	--	-	-	-
Unigene7272_All	819	42	3.1091	44	3.4623	51	4.095	20	1.5835	20	1.5097	23	1.7583	1.19207	Up	0.732489	--	--	-	-	GO:0009536//plastid
Unigene14818_All	623	26	2.5302	25	2.5861	22	2.3222	8	0.8327	12	1.1908	13	1.3065	1.18072	Up	0.70197	--	--	-	GO:0003676//nucleic acid binding;GO:0008270//zinc ion binding	GO:0005634//nucleus
CL4502.Contig2_All	1271	72	3.4344	83	4.2085	72	3.7253	25	1.2754	41	1.9942	35	1.7242	1.17803	Up	0.716558	--	--	GO:0009735//response to cytokinin stimulus;GO:0008152//metabolic process	GO:0016597//amino acid binding	-
Unigene10398_All	456	14	1.8614	5	0.7066	13	1.8748	5	0.711	4	0.5423	4	0.5492	1.17325	Up	0.732938	pop:POPTR_645273	DELLA protein	GO:0000162//tryptophan biosynthetic process;GO:0006355//regulation of transcription, DNA-dependent;GO:0042742//defense response to bacterium;GO:0009640//photomorphogenesis;GO:0034976//response to endoplasmic reticulum stress;GO:0007165//signal transduction;GO:0006569//tryptophan catabolic process;GO:0009684//indoleacetic acid biosynthetic process;GO:0009627//systemic acquired resistance	GO:0004871//signal transducer activity;GO:0004048//anthranilate phosphoribosyltransferase activity;GO:0003700//sequence-specific DNA binding transcription factor activity	GO:0009941//chloroplast envelope;GO:0009570//chloroplast stroma;GO:0005634//nucleus
Unigene9066_All	1004	93	5.6159	94	6.0338	81	5.3055	43	2.7772	37	2.2783	38	2.3698	1.17132	Up	0.73961	--	--	-	-	-
Unigene4878_All	390	64	9.9491	59	9.7495	55	9.274	25	4.1566	38	6.0236	26	4.1742	1.1708	Up	0.748159	--	--	-	-	-
Unigene7491_All	595	26	2.6493	22	2.3829	23	2.542	12	1.3078	11	1.1429	8	0.8418	1.16951	Up	0.705986	--	--	GO:0080167//response to karrikin	-	-
Unigene17193_All	796	36	2.7419	30	2.4289	43	3.5524	17	1.3849	18	1.398	13	1.0226	1.15932	Up	0.712937	--	--	-	-	-
Unigene9475_All	382	15	2.3807	19	3.2054	19	3.2709	7	1.1882	5	0.8092	14	2.2947	1.14708	Up	0.709885	mtr:MTR_6g079660	E3 ubiquitin-protein ligase RNF115/126 [EC:6.3.2.19]	-	GO:0008270//zinc ion binding;GO:0016874//ligase activity	GO:0005737//cytoplasm
Unigene7793_All	238	7	1.7832	9	2.437	9	2.4868	4	1.0898	4	1.039	5	1.3154	1.14585	Up	0.773991	--	--	GO:0009653//anatomical structure morphogenesis;GO:0048589//developmental growth;GO:0010154//fruit development;GO:0009734//auxin mediated signaling pathway;GO:0006355//regulation of transcription, DNA-dependent;GO:0048829//root cap development;GO:0007389//pattern specification process;GO:0048442//sepal development;GO:0051301//cell division;GO:0048830//adventitious root development;GO:0031540//regu…	GO:0046983//protein dimerization activity;GO:0003677//DNA binding;GO:0003700//sequence-specific DNA binding transcription factor activity	GO:0005634//nucleus
CL1977.Contig2_All	1086	63	3.5171	58	3.4419	80	4.8443	30	1.7913	37	2.1063	28	1.6143	1.14355	Up	0.72667	--	--	-	-	-
Unigene16437_All	1088	76	4.235	68	4.0279	57	3.4452	38	2.2648	25	1.4205	27	1.5538	1.14167	Up	0.724415	--	--	-	-	-
Unigene3895_All	976	8955	556.269	7962	525.737	8633	581.679	3628	241.038	4096	259.447	4255	272.966	1.10354	Up	0.750808	aly:ARALYDRAFT_315228	syntaxin 1B/2/3	GO:0016192//vesicle-mediated transport;GO:0009860//pollen tube growth;GO:0006944//cellular membrane fusion;GO:0006886//intracellular protein transport	GO:0005484//SNAP receptor activity	GO:0030133//transport vesicle;GO:0005886//plasma membrane
CL4306.Contig3_All	2616	256	5.933	303	7.4645	326	8.195	141	3.495	131	3.0958	167	3.997	1.1019	Up	0.725888	--	--	GO:0046854//phosphatidylinositol phosphorylation	GO:0004430//1-phosphatidylinositol 4-kinase activity	-
CL2859.Contig2_All	1958	1419	43.9379	1588	52.2678	1621	54.4429	682	22.586	757	23.9013	757	24.2071	1.10058	Up	0.74706	--	--	-	-	-
Unigene13496_All	379	11	1.7596	12	2.0405	14	2.4292	3	0.5133	5	0.8156	9	1.4868	1.09022	Up	0.76182	pop:POPTR_572786	auxin responsive GH3 gene family	GO:0009416//response to light stimulus;GO:0009733//response to auxin stimulus	-	GO:0005739//mitochondrion;GO:0009536//plastid
CL4684.Contig4_All	582	45	4.6877	44	4.8722	37	4.1807	15	1.6712	26	2.7618	22	2.3668	1.08747	Up	0.714776	--	--	-	-	-
CL4186.Contig2_All	1408	83	3.5739	74	3.3871	88	4.1101	26	1.1974	40	1.7563	49	2.179	1.0794	Up	0.706043	ppp:PHYPADRAFT_139554	protein phosphatase [EC:3.1.3.16]	GO:0080005//photosystem stoichiometry adjustment;GO:0006470//protein dephosphorylation;GO:0009767//photosynthetic electron transport chain	GO:0046872//metal ion binding;GO:0004722//protein serine/threonine phosphatase activity	GO:0005739//mitochondrion;GO:0005730//nucleolus;GO:0008287//protein serine/threonine phosphatase complex;GO:0009579//thylakoid;GO:0009570//chloroplast stroma;GO:0016020//membrane
Unigene9356_All	2074	7606	222.34	6892	214.157	7111	225.472	3325	103.956	3477	103.642	3511	105.994	1.07697	Up	0.742759	vcn:VOLCADRAFT_99471	phospholipase D [EC:3.1.4.4]	-	-	-
Unigene7558_All	577	310	32.5728	307	34.2893	309	35.2171	128	14.3847	153	16.3928	161	17.4707	1.07112	Up	0.737099	gmx:100779066	starch phosphorylase [EC:2.4.1.1]	GO:0019408//dolichol biosynthetic process	GO:0016597//amino acid binding	GO:0009507//chloroplast
Unigene7926_All	400	7	1.061	10	1.6112	11	1.8084	1	0.1621	3	0.4637	11	1.7218	1.06493	Up	0.711559	bdi:100824190	MADS-box transcription factor, plant	GO:0006355//regulation of transcription, DNA-dependent	GO:0003700//sequence-specific DNA binding transcription factor activity;GO:0003677//DNA binding;GO:0046983//protein dimerization activity	GO:0005634//nucleus
Unigene963_All	676	3688	330.76	3365	320.8	3472	337.757	1505	144.363	1806	165.162	1774	164.311	1.06167	Up	0.740916	osa:4341413	syntaxin 1B/2/3	GO:0016192//vesicle-mediated transport;GO:0009860//pollen tube growth;GO:0006886//intracellular protein transport	GO:0005484//SNAP receptor activity	GO:0030133//transport vesicle;GO:0005886//plasma membrane
Unigene9178_All	591	44	4.5137	53	5.7794	52	5.7861	21	2.3041	24	2.5105	29	3.0723	1.03963	Up	0.706959	vcn:VOLCADRAFT_121342	histone arginine demethylase JMJD6 [EC:1.14.11.-]	-	-	-
CL3283.Contig6_All	1597	328	12.452	369	14.8908	357	14.7006	167	6.7808	149	5.7679	215	8.4293	1.02824	Up	0.712143	pop:POPTR_578576	H+-transporting ATPase [EC:3.6.3.6]	GO:0010119//regulation of stomatal movement;GO:0009414//response to water deprivation;GO:0006754//ATP biosynthetic process;GO:0006812//cation transport;GO:0009737//response to abscisic acid stimulus;GO:0006200//ATP catabolic process	GO:0008553//hydrogen-exporting ATPase activity, phosphorylative mechanism;GO:0046872//metal ion binding;GO:0005524//ATP binding	GO:0005773//vacuole;GO:0016021//integral to membrane;GO:0005886//plasma membrane;GO:0005634//nucleus
CL2577.Contig1_All	226	636	170.615	581	165.678	595	173.133	301	86.3625	290	79.3283	294	81.4514	1.02378	Up	0.722873	--	--	-	-	-
CL10.Contig2_All	436	6	0.8343	4	0.5912	8	1.2066	5	0.7436	1	0.1418	5	0.718	1.00435	Up	0.722282	ppp:PHYPADRAFT_30352	serine/threonine-protein kinase CTR1 [EC:2.7.11.1]	GO:0006468//protein phosphorylation	GO:0004715//non-membrane spanning protein tyrosine kinase activity;GO:0005524//ATP binding;GO:0004674//protein serine/threonine kinase activity	-
CL1553.Contig1_All	531	7	0.7992	3	0.3641	5	0.6192	7	0.8548	8	0.9314	14	1.6508	-1.02692	Down	0.758009	gmx:100808145	MADS-box transcription factor, plant	GO:0006355//regulation of transcription, DNA-dependent	GO:0003700//sequence-specific DNA binding transcription factor activity;GO:0003677//DNA binding;GO:0046983//protein dimerization activity	GO:0005634//nucleus
CL1547.Contig6_All	574	33	3.4856	32	3.5928	23	2.635	50	5.6484	69	7.4315	60	6.5448	-1.04012	Down	0.711801	--	--	-	-	-
Unigene11027_All	1107	109	5.9696	135	7.8593	109	6.4752	224	13.121	270	15.0784	233	13.1786	-1.04283	Down	0.724322	--	--	-	-	GO:0005783//endoplasmic reticulum;GO:0009705//plant-type vacuole membrane;GO:0009507//chloroplast
CL1717.Contig1_All	983	429	26.459	374	24.5197	372	24.8863	796	52.5082	893	56.1612	755	48.0898	-1.04638	Down	0.73307	--	--	GO:0050896//response to stimulus	-	GO:0044464//cell part;GO:0016020//membrane
Unigene18284_All	2283	68	1.8058	90	2.5406	81	2.3332	143	4.0616	192	5.1992	165	4.5252	-1.06001	Down	0.711227	gmx:100806552	ATP-dependent DNA helicase RecG [EC:3.6.4.12]	-	-	-
Unigene756_All	876	43	2.976	69	5.0762	53	3.9787	109	8.0684	131	9.245	94	6.7187	-1.08494	Down	0.725311	--	--	GO:0006541//glutamine metabolic process	GO:0016787//hydrolase activity	GO:0005794//Golgi apparatus
Unigene5881_All	404	9	1.3506	13	2.0738	8	1.3022	21	3.3706	24	3.6726	23	3.5646	-1.08699	Down	0.701177	--	--	-	-	GO:0005634//nucleus
CL716.Contig3_All	404	52	7.8035	32	5.1046	41	6.6738	79	12.6798	99	15.1493	87	13.4833	-1.0921	Down	0.734149	--	--	-	-	-
CL1123.Contig1_All	1049	30	1.7339	38	2.3346	45	2.821	62	3.8325	94	5.5398	82	4.8944	-1.09309	Down	0.716326	rcu:RCOM_0818130	MADS-box transcription factor, plant	GO:0010048//vernalization response;GO:0009910//negative regulation of flower development;GO:0048440//carpel development;GO:0048577//negative regulation of short-day photoperiodism, flowering;GO:0043481//anthocyanin accumulation in tissues in response to UV light;GO:0009555//pollen development;GO:0006351//transcription, DNA-dependent	-	-
CL806.Contig3_All	686	26	2.2978	29	2.7244	25	2.3966	58	5.4824	55	4.9565	59	5.385	-1.09361	Down	0.718731	--	--	-	-	-
Unigene17015_All	331	9	1.6485	11	2.1417	15	2.9801	21	4.1139	24	4.4825	29	5.4857	-1.09638	Down	0.712322	--	--	-	-	-
Unigene18886_All	216	10	2.8068	15	4.4754	18	5.4801	27	8.1055	39	11.1622	27	7.8265	-1.09732	Down	0.727561	--	--	-	-	-
Unigene721_All	691	11	0.9651	13	1.2124	3	0.2855	23	2.1583	20	1.7893	18	1.631	-1.09996	Down	0.76296	rcu:RCOM_0818130	MADS-box transcription factor, plant	-	-	-
CL2387.Contig3_All	878	26	1.7953	26	1.9084	27	2.0223	51	3.7665	57	4.0135	59	4.2074	-1.10119	Down	0.706161	--	--	-	-	-
CL2425.Contig1_All	729	2	0.1663	4	0.3536	2	0.1804	4	0.3558	8	0.6784	9	0.773	-1.10397	Down	0.727582	aly:ARALYDRAFT_901457	cytochrome P450, family 734, subfamily A, polypeptide 1 (PHYB activation tagged suppressor 1) [EC:1.14.-.-]	-	GO:0046872//metal ion binding;GO:0016491//oxidoreductase activity	-
Unigene501_All	1650	43	1.58	77	3.0075	47	1.8732	123	4.8338	106	3.9716	139	5.2746	-1.10704	Down	0.722597	ppp:PHYPADRAFT_211874	translation initiation factor 3 subunit A	GO:0031047//gene silencing by RNA;GO:0042127//regulation of cell proliferation;GO:0006275//regulation of DNA replication;GO:0000911//cytokinesis by cell plate formation;GO:0051567//histone H3-K9 methylation;GO:0045010//actin nucleation;GO:0010389//regulation of G2/M transition of mitotic cell cycle;GO:0051225//spindle assembly;GO:0006342//chromatin silencing;GO:0006306//DNA methylation;GO:0007067…	GO:0016491//oxidoreductase activity;GO:0008017//microtubule binding;GO:0016209//antioxidant activity	GO:0009941//chloroplast envelope;GO:0005874//microtubule;GO:0005819//spindle;GO:0005634//nucleus
Unigene11325_All	521	62	7.2148	58	7.1744	73	9.2142	135	16.8021	157	18.6295	135	16.2239	-1.11806	Down	0.743614	--	--	-	-	-
Unigene106_All	1536	168	6.6311	184	7.7201	154	6.5933	382	16.1265	362	14.5699	359	14.634	-1.13094	Down	0.74461	ota:Ot10g03450	DNA damage-binding protein 1	-	GO:0016667//oxidoreductase activity, acting on a sulfur group of donors	GO:0044434
Unigene22115_All	273	0	0	3	0.7082	3	0.7227	4	0.9501	6	1.3587	1	0.2293	-1.13335	Down	0.748484	aly:ARALYDRAFT_495830	gelsolin	GO:0000278//mitotic cell cycle;GO:0006346//methylation-dependent chromatin silencing;GO:0031048//chromatin silencing by small RNA;GO:0016246//RNA interference;GO:0042127//regulation of cell proliferation;GO:0000911//cytokinesis by cell plate formation;GO:0051567//histone H3-K9 methylation;GO:0045010//actin nucleation;GO:0051225//spindle assembly;GO:0051014//actin filament severing;GO:0009965//lea…	GO:0051015//actin filament binding	GO:0015629//actin cytoskeleton
Unigene5296_All	1197	86	4.3559	83	4.4687	98	5.384	197	10.6718	234	12.0854	168	8.7877	-1.13392	Down	0.741571	--	--	-	-	-
Unigene10941_All	773	26	2.0392	29	2.4178	20	1.7015	47	3.9426	65	5.1984	57	4.6169	-1.13505	Down	0.728338	--	--	GO:0032259//methylation	GO:0008168//methyltransferase activity	GO:0005794//Golgi apparatus;GO:0005886//plasma membrane
CL4720.Contig3_All	290	38	7.9443	43	9.5558	46	10.4311	86	19.2295	118	25.1549	94	20.295	-1.13677	Down	0.749091	ath:AT1G67830	alpha-L-fucosidase [EC:3.2.1.51]	-	-	-
Unigene12746_All	1529	23	0.912	39	1.6438	56	2.4085	79	3.3503	75	3.0324	97	3.9721	-1.14038	Down	0.718361	--	--	-	-	-
CL402.Contig7_All	2073	112	3.2756	139	4.3213	141	4.4729	310	9.6968	279	8.3204	284	8.5779	-1.14084	Down	0.739194	--	--	GO:0035725//sodium ion transmembrane transport;GO:0009860//pollen tube growth;GO:0006885//regulation of pH;GO:0009827//plant-type cell wall modification	GO:0015385//sodium:hydrogen antiporter activity	GO:0009507//chloroplast
Unigene5910_All	253	3	0.7189	8	2.0378	11	2.8592	15	3.8445	12	2.9322	15	3.7122	-1.14191	Down	0.708106	--	--	-	-	-
Unigene16761_All	588	10	1.0311	13	1.4248	22	2.4605	27	2.9775	33	3.4696	44	4.6853	-1.14547	Down	0.722413	--	--	GO:0000226//microtubule cytoskeleton organization;GO:0016458//gene silencing;GO:0016570//histone modification;GO:0006461//protein complex assembly;GO:0043414//macromolecule methylation;GO:0022402//cell cycle process;GO:0050794//regulation of cellular process;GO:0006260//DNA replication	-	GO:0043231//intracellular membrane-bounded organelle;GO:0044430//cytoskeletal part;GO:0015630//microtubule cytoskeleton;GO:0005737//cytoplasm;GO:0043234//protein complex
Unigene4038_All	663	7	0.6401	5	0.486	8	0.7935	12	1.1736	15	1.3987	17	1.6054	-1.15135	Down	0.740396	vvi:100252647	protein brassinosteroid insensitive 1 [EC:2.7.10.1 2.7.11.1]	-	-	-
CL2717.Contig5_All	584	29	3.0106	37	4.0831	38	4.279	71	7.8834	76	8.0452	79	8.4698	-1.15327	Down	0.744818	gmx:100786340	cyclin-dependent kinase regulatory subunit CKS1	GO:0000278//mitotic cell cycle;GO:0010440//stomatal lineage progression;GO:0045736//negative regulation of cyclin-dependent protein serine/threonine kinase activity;GO:0006661//phosphatidylinositol biosynthetic process;GO:0051301//cell division;GO:0042023//DNA endoreduplication	GO:0004693//cyclin-dependent protein kinase activity;GO:0005515//protein binding;GO:0016538//cyclin-dependent protein kinase regulator activity	GO:0005737//cytoplasm;GO:0005634//nucleus
CL402.Contig14_All	1056	144	8.2674	181	11.0462	182	11.3339	415	25.4831	354	20.7242	387	22.946	-1.16796	Down	0.756443	--	--	GO:0035725//sodium ion transmembrane transport;GO:0009860//pollen tube growth;GO:0006885//regulation of pH;GO:0009827//plant-type cell wall modification	GO:0015385//sodium:hydrogen antiporter activity	GO:0009507//chloroplast
CL5300.Contig6_All	484	11	1.3779	5	0.6658	23	3.125	25	3.3494	29	3.7042	34	4.3984	-1.16861	Down	0.701921	--	--	-	-	-
Unigene1875_All	256	11	2.6051	11	2.7692	0	0	16	4.0527	13	3.1394	7	1.7121	-1.17335	Down	0.710483	--	--	-	-	-
Unigene15273_All	434	11	1.5366	8	1.1879	8	1.2122	23	3.4364	21	2.9914	22	3.1739	-1.17903	Down	0.717962	--	--	-	-	-
Unigene1388_All	230	4	1.0544	6	1.6812	5	1.4296	9	2.5374	13	3.4943	8	2.1778	-1.17908	Down	0.70197	--	--	-	-	-
Unigene11193_All	659	30	2.76	35	3.4228	38	3.792	75	7.3798	94	8.8182	67	6.3657	-1.18397	Down	0.747833	--	--	-	-	-
CL6229.Contig4_All	984	26	1.6019	28	1.8338	36	2.4059	68	4.4811	70	4.3979	66	4.1996	-1.18923	Down	0.728574	vvi:100265305	putative glutathione S-transferase	-	-	-
Unigene16519_All	1278	26	1.2334	16	0.8068	17	0.8748	30	1.5222	48	2.3219	57	2.7926	-1.19104	Down	0.701991	--	--	GO:0006952//defense response;GO:0015706//nitrate transport;GO:0044710;GO:0071702;GO:0000041//transition metal ion transport;GO:0002376//immune system process;GO:0048589//developmental growth;GO:0010167//response to nitrate;GO:0048527//lateral root development;GO:0048765//root hair cell differentiation	-	-
CL5880.Contig5_All	1582	33	1.2647	43	1.7517	41	1.7043	86	3.525	92	3.5952	99	3.9182	-1.19126	Down	0.727475	gmx:100802357	galacturan 1,4-alpha-galacturonidase [EC:3.2.1.67]	-	GO:0016787//hydrolase activity	-
CL5664.Contig2_All	1877	52	1.6796	70	2.4034	51	1.7868	125	4.3183	142	4.677	133	4.4366	-1.19775	Down	0.740765	vvi:100265235	squalene monooxygenase [EC:1.14.13.132]	GO:0055114//oxidation-reduction process	GO:0004506//squalene monooxygenase activity;GO:0050660//flavin adenine dinucleotide binding	GO:0016021//integral to membrane
Unigene11266_All	328	8	1.4787	9	1.7683	11	2.2054	15	2.9654	18	3.3926	21	4.0087	-1.20016	Down	0.726833	--	--	-	-	-
Unigene22243_All	384	4	0.6315	1	0.1678	3	0.5138	5	0.8443	4	0.644	10	1.6305	-1.20324	Down	0.764882	vvi:100261987	phospholipase D [EC:3.1.4.4]	GO:0048364//root development;GO:0016036//cellular response to phosphate starvation;GO:1901701;GO:0048519//negative regulation of biological process;GO:0051707//response to other organism;GO:0009755//hormone-mediated signaling pathway;GO:0043067//regulation of programmed cell death;GO:0044710;GO:0044765;GO:0009628//response to abiotic stimulus;GO:0031347//regulation of defense response;GO:0046907/…	GO:0004620//phospholipase activity;GO:0008081//phosphoric diester hydrolase activity	-
Unigene5257_All	1853	117	3.8281	109	3.7909	112	3.9748	266	9.3084	273	9.1081	231	7.8054	-1.20365	Down	0.754018	smo:SELMODRAFT_98722	cytokinin dehydrogenase [EC:1.5.99.12]	-	GO:0016614//oxidoreductase activity, acting on CH-OH group of donors	-
CL2610.Contig2_All	1036	37	2.1653	38	2.3639	27	1.7139	55	3.4425	86	5.1319	65	3.9284	-1.20632	Down	0.739874	--	--	-	GO:0016874//ligase activity	GO:0005737//cytoplasm
Unigene5305_All	684	11	0.975	11	1.0364	21	2.019	34	3.2232	18	1.6269	46	4.2108	-1.20926	Down	0.724236	--	--	-	-	-
CL402.Contig18_All	2943	248	5.1089	249	5.4526	201	4.4914	540	11.8979	535	11.2383	532	11.3183	-1.21096	Down	0.759715	--	--	GO:0035725//sodium ion transmembrane transport;GO:0009860//pollen tube growth;GO:0006885//regulation of pH;GO:0009827//plant-type cell wall modification	GO:0015385//sodium:hydrogen antiporter activity	GO:0009507//chloroplast;GO:0016020//membrane
Unigene7857_All	296	1	0.2048	7	1.5241	8	1.7773	9	1.9716	13	2.7151	12	2.5383	-1.21404	Down	0.702194	--	--	-	-	-
Unigene10956_All	973	24	1.4954	23	1.5234	35	2.3655	69	4.5984	62	3.9393	56	3.6036	-1.23168	Down	0.741632	ath:AT1G48240	novel plant SNARE	GO:0006944//cellular membrane fusion;GO:0016192//vesicle-mediated transport	GO:0008565//protein transporter activity	GO:0009506//plasmodesma;GO:0005886//plasma membrane;GO:0009507//chloroplast
Unigene6316_All	285	5	1.0636	7	1.5829	5	1.1537	12	2.7303	7	1.5184	14	3.0757	-1.23354	Down	0.705087	--	--	-	-	-
Unigene552_All	966	38	2.3849	42	2.802	38	2.5869	101	6.7797	97	6.2077	80	5.1853	-1.24324	Down	0.755406	vcn:VOLCADRAFT_99471	phospholipase D [EC:3.1.4.4]	-	-	-
Unigene15065_All	495	14	1.7147	21	2.7341	21	2.7899	31	4.0609	44	5.4952	45	5.692	-1.24614	Down	0.752122	--	--	-	-	-
Unigene3520_All	777	23	1.7946	16	1.3271	13	1.1003	40	3.3382	49	3.8986	42	3.3844	-1.25549	Down	0.738137	--	--	-	-	-
CL1667.Contig2_All	1535	17	0.6714	28	1.1756	17	0.7283	43	1.8165	50	2.0137	58	2.3658	-1.25582	Down	0.711651	--	--	GO:0090305//nucleic acid phosphodiester bond hydrolysis	GO:0003677//DNA binding;GO:0004518//nuclease activity	-
Unigene17265_All	252	4	0.9623	4	1.023	9	2.3486	9	2.3158	18	4.4158	15	3.7269	-1.25933	Down	0.727488	--	--	-	-	-
CL66.Contig2_All	205	5	1.4787	5	1.5719	5	1.6039	15	4.7447	13	3.9204	9	2.7488	-1.26429	Down	0.725962	mtr:MTR_1g101130	tubulin beta	-	-	-
Unigene21957_All	386	65	10.2093	74	12.3549	61	10.3923	159	26.7102	160	25.6254	162	26.2777	-1.26479	Down	0.773249	--	--	GO:0035725//sodium ion transmembrane transport;GO:0009860//pollen tube growth;GO:0006885//regulation of pH;GO:0009827//plant-type cell wall modification	GO:0015385//sodium:hydrogen antiporter activity	GO:0009507//chloroplast;GO:0016020//membrane
Unigene10170_All	210	2	0.5774	0	0	2	0.6263	3	0.9263	1	0.2944	6	1.7889	-1.26521	Down	0.700761	--	--	GO:0048767//root hair elongation;GO:0009932//cell tip growth;GO:0048527//lateral root development	-	GO:0009506//plasmodesma;GO:0005768//endosome;GO:0046658//anchored to plasma membrane;GO:0005802//trans-Golgi network;GO:0005783//endoplasmic reticulum;GO:0005794//Golgi apparatus
Unigene11331_All	228	12	3.1909	21	5.9358	17	4.9033	38	10.8073	36	9.7613	36	9.8862	-1.27024	Down	0.763992	--	--	-	-	-
Unigene7641_All	202	12	3.6016	11	3.5094	9	2.93	25	8.0252	33	10.0995	24	7.4391	-1.27785	Down	0.760696	rcu:RCOM_0940570	DnaJ homolog subfamily A member 2	GO:0006457//protein folding;GO:0009651//response to salt stress;GO:0043462//regulation of ATPase activity;GO:0009408//response to heat	GO:0031072//heat shock protein binding;GO:0046872//metal ion binding;GO:0005524//ATP binding;GO:0051082//unfolded protein binding	GO:0005618//cell wall;GO:0005730//nucleolus;GO:0005886//plasma membrane
Unigene13038_All	380	11	1.755	12	2.0351	13	2.2497	26	4.4367	28	4.5553	28	4.6135	-1.27919	Down	0.748684	--	--	-	-	-
CL2762.Contig3_All	689	11	0.9679	7	0.6547	16	1.5271	19	1.7881	29	2.6021	30	2.7262	-1.27926	Down	0.723447	--	--	GO:0010027//thylakoid membrane organization	-	GO:0009507//chloroplast
Unigene11055_All	1276	50	2.3757	52	2.6263	26	1.34	91	4.6244	112	5.4263	110	5.3976	-1.28358	Down	0.760757	pop:POPTR_550316	gibberellin 2-oxidase [EC:1.14.11.13]	GO:0032940//secretion by cell;GO:0045487//gibberellin catabolic process;GO:0055114//oxidation-reduction process	GO:0005506//iron ion binding;GO:0052634//C-19 gibberellin 2-beta-dioxygenase activity	GO:0016023//cytoplasmic membrane-bounded vesicle
CL4367.Contig3_All	1232	16	0.7874	25	1.3078	28	1.4946	60	3.158	55	2.7599	54	2.7444	-1.28681	Down	0.738092	rcu:RCOM_1428040	zeta-carotene desaturase [EC:1.3.5.6]	-	GO:0016787//hydrolase activity	-
Unigene2650_All	755	50	4.0151	64	5.463	57	4.9648	130	11.1651	119	9.744	146	12.1078	-1.2889	Down	0.771251	--	--	GO:0035725//sodium ion transmembrane transport;GO:0009860//pollen tube growth;GO:0006885//regulation of pH;GO:0009827//plant-type cell wall modification	GO:0015385//sodium:hydrogen antiporter activity	GO:0009507//chloroplast
Unigene14442_All	1334	17	0.7726	16	0.773	29	1.4296	49	2.3818	39	1.8074	60	2.8161	-1.29025	Down	0.702052	--	--	-	-	-
CL2776.Contig1_All	1451	8	0.3343	5	0.2221	4	0.1813	5	0.2234	22	0.9373	18	0.7767	-1.29294	Down	0.795459	vvi:100250084	RAV-like factor	GO:0006355//regulation of transcription, DNA-dependent	GO:0003677//DNA binding;GO:0003700//sequence-specific DNA binding transcription factor activity	GO:0005634//nucleus
Unigene5583_All	559	12	1.3015	7	0.807	7	0.8235	15	1.74	25	2.7648	21	2.3522	-1.29674	Down	0.726548	--	--	GO:0006457//protein folding;GO:0007067//mitosis	GO:0005488//binding	-
Unigene4094_All	264	6	1.3779	2	0.4882	5	1.2455	7	1.7193	13	3.0442	11	2.6088	-1.2982	Down	0.705616	--	--	-	-	-
CL1936.Contig1_All	686	6	0.5303	14	1.3152	18	1.7255	31	2.9303	23	2.0727	43	3.9247	-1.30308	Down	0.711789	--	--	-	-	-
Unigene1053_All	267	8	1.8166	15	3.6206	5	1.2315	16	3.8858	24	5.557	23	5.3936	-1.30519	Down	0.756395	--	--	-	-	-
Unigene5785_All	1250	878	42.5847	833	42.9468	837	44.0338	2019	104.735	2303	113.9	2055	102.935	-1.30712	Down	0.786644	gmx:547489	2-hydroxyisoflavanone dehydratase [EC:4.2.1.105]	-	-	-
Unigene11272_All	680	4	0.3566	8	0.7582	4	0.3868	15	1.4304	9	0.8182	16	1.4732	-1.30725	Down	0.756669	--	--	-	-	-
Unigene11077_All	755	15	1.2045	14	1.195	15	1.3065	27	2.3189	40	3.2753	43	3.566	-1.31026	Down	0.74767	vvi:100265625	callose synthase [EC:2.4.1.-]	GO:0000226//microtubule cytoskeleton organization;GO:0006346//methylation-dependent chromatin silencing;GO:0031048//chromatin silencing by small RNA;GO:0007267//cell-cell signaling;GO:0000911//cytokinesis by cell plate formation;GO:0051567//histone H3-K9 methylation;GO:0006944//cellular membrane fusion;GO:0016926//protein desumoylation;GO:0050665//hydrogen peroxide biosynthetic process;GO:0009556…	GO:0003843//1,3-beta-D-glucan synthase activity	GO:0000148//1,3-beta-D-glucan synthase complex
CL3903.Contig2_All	573	112	11.8504	176	19.7949	152	17.4446	337	38.1367	420	45.3141	339	37.0429	-1.31164	Down	0.784117	aly:ARALYDRAFT_475890	alpha-L-fucosidase [EC:3.2.1.51]	-	-	-
Unigene7360_All	772	22	1.7277	17	1.4191	12	1.0222	48	4.0317	38	3.043	39	3.1631	-1.3159	Down	0.754116	--	--	-	-	GO:0044464//cell part
Unigene19106_All	345	4	0.7029	5	0.934	7	1.3343	9	1.6916	8	1.4335	17	3.0852	-1.31608	Down	0.704981	--	--	-	-	-
CL5096.Contig2_All	1833	87	2.8776	107	3.762	102	3.6594	253	8.95	225	7.5885	267	9.1203	-1.31852	Down	0.775117	vvi:100261859	cyclin B	GO:0051726//regulation of cell cycle	GO:0005488//binding	-
Unigene1109_All	239	3	0.761	7	1.8875	4	1.1006	9	2.4418	9	2.328	11	2.8817	-1.31953	Down	0.709225	--	--	-	-	-
Unigene10555_All	787	6	0.4622	15	1.2283	12	1.0027	25	2.0598	25	1.9638	37	2.9437	-1.32112	Down	0.727219	vcn:VOLCADRAFT_121342	histone arginine demethylase JMJD6 [EC:1.14.11.-]	-	GO:0005488//binding	-
Unigene1362_All	303	2	0.4002	4	0.8508	9	1.9533	13	2.7821	13	2.6524	12	2.4797	-1.32411	Down	0.727809	--	--	-	-	-
CL2861.Contig1_All	1360	19	0.847	13	0.616	22	1.0638	29	1.3827	47	2.1365	53	2.44	-1.32516	Down	0.714902	--	--	-	-	-
Unigene1165_All	321	6	1.1332	6	1.2046	6	1.2292	14	2.8281	16	3.0814	13	2.5357	-1.33368	Down	0.732407	--	--	-	-	-
Unigene17249_All	361	6	1.0077	6	1.0711	1	0.1822	11	1.9758	9	1.5413	13	2.2547	-1.33507	Down	0.70798	--	--	-	-	-
Unigene3979_All	603	10	1.0054	7	0.7481	8	0.8725	19	2.0432	9	0.9227	25	2.5959	-1.33628	Down	0.706845	--	--	-	-	-
Unigene13713_All	267	4	0.9083	4	0.9655	4	0.9852	8	1.9429	11	2.5469	8	1.876	-1.3364	Down	0.712839	--	--	-	-	-
Unigene14680_All	1020	53	3.1503	56	3.5382	51	3.2881	125	7.9465	146	8.8489	130	7.98	-1.34285	Down	0.777346	--	--	-	-	GO:0016020//membrane
Unigene577_All	828	46	3.3682	60	4.67	39	3.0975	120	9.3976	110	8.213	137	10.3598	-1.34979	Down	0.779715	--	--	GO:0009987//cellular process	-	GO:0005634//nucleus
Unigene8038_All	287	2	0.4225	4	0.8982	9	2.0622	12	2.7112	8	1.7232	16	3.4906	-1.35368	Down	0.722967	--	--	-	-	-
Unigene13080_All	503	18	2.1696	20	2.5625	19	2.484	53	6.8324	56	6.8827	42	5.2281	-1.35434	Down	0.770372	--	--	-	-	-
CL5300.Contig5_All	832	34	2.4776	38	2.9434	45	3.5568	67	5.2218	65	4.8298	88	6.6225	-1.35871	Down	0.720554	--	--	-	-	-
Unigene1226_All	282	2	0.43	3	0.6856	6	1.3992	4	0.9198	9	1.973	15	3.3304	-1.36115	Down	0.716074	--	--	-	-	-
CL716.Contig2_All	745	9	0.7324	10	0.865	17	1.5006	21	1.8278	37	3.0703	34	2.8575	-1.36593	Down	0.742002	--	--	-	-	-
Unigene16717_All	684	13	1.1523	18	1.6959	25	2.4036	55	5.214	46	4.1576	48	4.3938	-1.36734	Down	0.769021	--	--	-	-	-
Unigene4345_All	455	9	1.1992	2	0.2833	6	0.8672	14	1.9952	8	1.087	18	2.477	-1.374	Down	0.718552	--	--	-	-	-
CL6086.Contig2_All	1697	27	0.9646	50	1.8988	44	1.7051	97	3.7064	125	4.5537	119	4.3906	-1.37789	Down	0.768541	vvi:100265305	putative glutathione S-transferase	-	-	-
Unigene13418_All	307	1	0.1975	8	1.6794	6	1.2852	12	2.5346	16	3.222	19	3.875	-1.38761	Down	0.741677	--	--	-	-	-
Unigene14777_All	1035	27	1.5816	34	2.1171	24	1.5249	84	5.2627	64	3.8228	78	4.7186	-1.38908	Down	0.773607	olu:OSTLU_4529	speckle-type POZ protein	GO:0045492//xylan biosynthetic process;GO:0010413//glucuronoxylan metabolic process	-	GO:0005634//nucleus
Unigene7849_All	238	6	1.5284	3	0.8123	2	0.5526	10	2.7245	9	2.3378	12	3.1569	-1.39699	Down	0.741982	--	--	-	-	-
Unigene10874_All	1403	15	0.6482	17	0.7809	15	0.7031	38	1.7563	42	1.8507	46	2.0529	-1.39766	Down	0.728773	--	--	GO:0044763;GO:0044260;GO:0044262//cellular carbohydrate metabolic process;GO:0006139//nucleobase-containing compound metabolic process;GO:0044723	-	-
Unigene12829_All	1186	4	0.2045	16	0.8694	15	0.8317	29	1.5856	28	1.4595	36	1.9005	-1.40142	Down	0.709954	vvi:100259001	ER lumen protein retaining receptor	-	GO:0003676//nucleic acid binding	-
CL4229.Contig1_All	1294	56	2.6238	71	3.5361	66	3.3541	166	8.3184	169	8.074	179	8.6612	-1.40816	Down	0.787479	vvi:100258114	RPM1-interacting protein 4	-	-	-
Unigene9531_All	431	16	2.2507	22	3.2896	26	3.967	48	7.2216	65	9.3234	61	8.8616	-1.4103	Down	0.786689	rcu:RCOM_0340700	cell division protease FtsH [EC:3.4.24.-]	GO:0080156//mitochondrial mRNA modification	-	-
Unigene5886_All	438	9	1.2458	9	1.3242	5	0.7507	17	2.5168	17	2.3995	21	3.002	-1.414	Down	0.743898	--	--	-	GO:0003676//nucleic acid binding;GO:0046983//protein dimerization activity	GO:0009536//plastid
Unigene21600_All	224	6	1.6239	5	1.4385	0	0	12	3.4738	8	2.2079	6	1.6771	-1.41944	Down	0.730442	--	--	-	-	-
Unigene22534_All	230	0	0	3	0.8406	1	0.2859	2	0.5639	3	0.8064	5	1.3611	-1.41991	Down	0.738457	rcu:RCOM_1179530	ethylene receptor [EC:2.7.13.-]	GO:0023014//signal transduction by phosphorylation;GO:0000160//two-component signal transduction system (phosphorelay)	GO:0000155//phosphorelay sensor kinase activity;GO:0051740//ethylene binding;GO:0005524//ATP binding	GO:0016020//membrane
Unigene21953_All	202	4	1.2005	4	1.2762	0	0	3	0.963	9	2.7544	6	1.8598	-1.4324	Down	0.706214	--	--	-	-	-
Unigene13692_All	260	3	0.6995	3	0.7436	4	1.0117	2	0.4988	10	2.3777	9	2.1673	-1.44229	Down	0.712135	--	--	-	-	-
CL5818.Contig2_All	443	2	0.2737	7	1.0183	5	0.7422	16	2.342	7	0.9769	13	1.8374	-1.44708	Down	0.707842	--	--	-	-	-
Unigene18868_All	734	9	0.7434	8	0.7024	8	0.7167	14	1.2368	25	2.1056	22	1.8767	-1.45726	Down	0.728318	--	--	-	-	-
Unigene5182_All	1395	21	0.9127	8	0.3696	29	1.3671	52	2.4171	42	1.8613	49	2.1993	-1.45739	Down	0.728318	vvi:100260845	5'-3' exoribonuclease 2 [EC:3.1.13.-]	-	-	-
Unigene4170_All	310	2	0.3911	4	0.8316	8	1.6971	12	2.5101	20	3.9885	13	2.6257	-1.45859	Down	0.761509	--	--	-	-	-
Unigene18306_All	1850	22	0.721	22	0.7664	21	0.7465	61	2.1381	49	1.6374	61	2.0645	-1.46085	Down	0.744484	cme:CMP354C	MFS transporter, ACS family, solute carrier family 17 (sodium-dependent inorganic phosphate cotransporter), other	GO:0009624//response to nematode;GO:0015706//nitrate transport;GO:0055085//transmembrane transport	GO:0005315//inorganic phosphate transmembrane transporter activity;GO:0005351//sugar:hydrogen symporter activity;GO:0008514//organic anion transmembrane transporter activity	GO:0005794//Golgi apparatus;GO:0016023//cytoplasmic membrane-bounded vesicle;GO:0005886//plasma membrane;GO:0016021//integral to membrane
Unigene18693_All	699	8	0.6939	7	0.6454	4	0.3763	16	1.4843	13	1.1498	22	1.9706	-1.46115	Down	0.705242	--	--	-	-	-
CL4318.Contig2_All	314	2	0.3862	7	1.4367	5	1.0472	11	2.2716	12	2.3626	13	2.5922	-1.46208	Down	0.752309	--	--	-	-	-
CL3350.Contig2_All	1412	12	0.5152	17	0.7759	13	0.6055	47	2.1584	28	1.2259	42	1.8624	-1.46231	Down	0.728318	gmx:100786991	multidrug resistance protein, MATE family	-	GO:0003824//catalytic activity	-
Unigene5474_All	446	8	1.0875	8	1.156	12	1.7694	20	2.9078	26	3.6039	25	3.5097	-1.46455	Down	0.770628	--	--	-	-	-
Unigene5293_All	1092	44	2.4429	43	2.5377	30	1.8066	101	5.9974	122	6.9068	105	6.0204	-1.46555	Down	0.791877	--	--	-	-	-
Unigene11298_All	403	6	0.9026	8	1.2793	6	0.9791	14	2.2526	19	2.9147	17	2.6412	-1.47112	Down	0.746747	--	--	-	-	-
Unigene8782_All	1284	12	0.5666	21	1.054	18	0.9219	40	2.0201	58	2.7926	45	2.1944	-1.4804	Down	0.752248	gmx:100797526	RNA polymerase II-associated factor 1	-	-	-
Unigene1976_All	833	18	1.3101	20	1.5473	29	2.2894	73	5.6826	39	2.8944	56	4.2092	-1.48564	Down	0.784581	--	--	-	-	-
Unigene18016_All	280	0	0	5	1.1508	7	1.644	9	2.0843	13	2.8703	7	1.5653	-1.48687	Down	0.737213	--	--	GO:0035196//production of miRNAs involved in gene silencing by miRNA;GO:0009616//virus induced gene silencing;GO:0010050//vegetative phase change;GO:0010267//production of ta-siRNAs involved in RNA interference	-	GO:0005634//nucleus
CL3381.Contig2_All	2090	16	0.4641	30	0.9251	28	0.881	64	1.9856	67	1.9818	81	2.4266	-1.48708	Down	0.752126	sbi:SORBI_0011s005450	all-trans-nonaprenyl-diphosphate synthase [EC:2.5.1.84 2.5.1.85]	-	-	-
Unigene13962_All	313	5	0.9685	3	0.6177	3	0.6303	7	1.4502	7	1.3826	12	2.4005	-1.48848	Down	0.708196	--	--	-	-	-
Unigene16281_All	757	8	0.6407	5	0.4257	6	0.5212	22	1.8845	13	1.0617	21	1.7369	-1.48877	Down	0.71423	--	--	-	-	-
Unigene16887_All	715	5	0.424	7	0.6309	6	0.5518	17	1.5417	14	1.2105	18	1.5763	-1.49173	Down	0.706507	--	--	-	-	-
Unigene19212_All	385	0	0	6	1.0044	3	0.5124	6	1.0105	11	1.7663	12	1.9516	-1.49379	Down	0.704867	--	--	-	-	-
Unigene18646_All	237	3	0.7674	3	0.8158	3	0.8324	8	2.1888	5	1.3042	7	1.8493	-1.49423	Down	0.715691	osa:4349826	5'-3' exoribonuclease 2 [EC:3.1.13.-]	GO:0006979//response to oxidative stress;GO:0015074//DNA integration;GO:0006310//DNA recombination;GO:0055114//oxidation-reduction process	GO:0003677//DNA binding;GO:0020037//heme binding;GO:0004601//peroxidase activity;GO:0008270//zinc ion binding	-
Unigene11072_All	455	10	1.3325	10	1.4164	12	1.7344	28	3.9904	24	3.2609	29	3.9907	-1.50367	Down	0.782608	--	--	-	-	GO:0005886//plasma membrane
Unigene12738_All	515	7	0.8241	5	0.6257	5	0.6385	16	2.0146	14	1.6806	16	1.9452	-1.50907	Down	0.700603	--	--	-	-	GO:0005634//nucleus
CL2405.Contig1_All	1084	7	0.3915	11	0.654	20	1.2133	40	2.3928	26	1.4828	41	2.3682	-1.51315	Down	0.752089	vvi:4025043	NAD(P)H-quinone oxidoreductase subunit I [EC:1.6.5.3]	-	GO:0005488//binding;GO:0016651//oxidoreductase activity, acting on NAD(P)H	GO:0009536//plastid
CL2610.Contig1_All	1080	58	3.2559	45	2.6853	44	2.6792	115	6.9046	134	7.6704	113	6.5511	-1.519	Down	0.801879	aly:ARALYDRAFT_481400	EIN3-binding F-box protein	-	GO:0016874//ligase activity	GO:0005737//cytoplasm
Unigene17873_All	325	3	0.5596	3	0.5949	2	0.4047	12	2.3942	5	0.9511	5	0.9633	-1.51956	Down	0.700981	--	--	GO:0016310//phosphorylation;GO:0055114//oxidation-reduction process	GO:0016301//kinase activity;GO:0032440//2-alkenal reductase [NAD(P)] activity	-
Unigene5861_All	507	4	0.4783	10	1.2711	10	1.2971	23	2.9416	22	2.6826	22	2.7169	-1.52787	Down	0.776879	ota:Ot12g01020	thiaminase (transcriptional activator TenA) [EC:3.5.99.2]	-	-	GO:0005829//cytosol;GO:0009507//chloroplast
Unigene14760_All	925	12	0.7865	11	0.7664	16	1.1375	27	1.8927	38	2.5397	34	2.3014	-1.54106	Down	0.738259	--	--	-	-	-
Unigene19734_All	231	2	0.5249	6	1.6739	0	0	9	2.5264	8	2.141	2	0.5421	-1.54453	Down	0.732586	--	--	-	-	-
CL5117.Contig1_All	259	3	0.7022	3	0.7465	6	1.5234	5	1.2518	8	1.9095	15	3.6262	-1.54951	Down	0.743675	--	--	-	-	-
Unigene12588_All	989	4	0.2452	8	0.5213	19	1.2634	24	1.5736	32	2.0003	37	2.3424	-1.55057	Down	0.758307	--	--	-	-	-
Unigene22421_All	237	1	0.2558	3	0.8158	1	0.2775	2	0.5472	3	0.7825	8	2.1135	-1.55214	Down	0.719534	bdi:100828345	gelsolin	GO:0030835//negative regulation of actin filament depolymerization	GO:0051015//actin filament binding	GO:0015629//actin cytoskeleton
Unigene9804_All	285	1	0.2127	1	0.2261	6	1.3845	11	2.5027	4	0.8677	5	1.0985	-1.55445	Down	0.709653	--	--	-	-	-
CL400.Contig13_All	244	1	0.2485	4	1.0565	2	0.539	6	1.5945	6	1.5202	6	1.5396	-1.55483	Down	0.70182	--	--	GO:0048608//reproductive structure development;GO:0009791//post-embryonic development;GO:0032259//methylation	GO:0008168//methyltransferase activity	-
Unigene6778_All	2467	17	0.4178	24	0.627	25	0.6664	52	1.3668	60	1.5036	64	1.6243	-1.55678	Down	0.711781	aly:ARALYDRAFT_887631	myosin V	-	-	-
CL427.Contig1_All	1041	66	3.8438	85	5.2622	69	4.3588	235	14.6381	204	12.1149	203	12.2097	-1.55751	Down	0.814799	--	--	-	-	-
Unigene4489_All	295	4	0.8221	3	0.6554	2	0.4458	8	1.7585	5	1.0478	7	1.4857	-1.55861	Down	0.713645	--	--	-	-	-
CL4230.Contig2_All	1460	6	0.2492	12	0.5297	10	0.4504	25	1.1103	33	1.3973	32	1.3723	-1.56914	Down	0.701726	--	--	-	-	-
CL4289.Contig2_All	368	4	0.659	2	0.3503	3	0.5361	6	1.0572	14	2.3519	8	1.3611	-1.57264	Down	0.729502	--	--	-	-	-
CL2852.Contig2_All	252	3	0.7218	1	0.2557	3	0.7829	9	2.3158	9	2.2079	6	1.4908	-1.58049	Down	0.717522	vvi:100266170	glycine dehydrogenase [EC:1.4.4.2]	GO:0006544//glycine metabolic process	GO:0043168;GO:0016491//oxidoreductase activity	GO:0043231//intracellular membrane-bounded organelle;GO:0044444//cytoplasmic part
Unigene752_All	735	37	3.052	28	2.4551	24	2.1473	82	7.2343	101	8.4952	80	6.8149	-1.58099	Down	0.812723	--	--	-	-	-
Unigene17281_All	323	5	0.9385	1	0.1995	4	0.8144	10	2.0075	7	1.3398	12	2.3262	-1.58678	Down	0.740619	--	--	-	-	-
Unigene9933_All	413	3	0.4404	5	0.7802	4	0.6369	10	1.5701	9	1.3472	14	2.1225	-1.58765	Down	0.734275	rcu:RCOM_1576430		GO:0006783//heme biosynthetic process	GO:0005525//GTP binding	GO:0009570//chloroplast stroma;GO:0005739//mitochondrion
CL4742.Contig2_All	625	1	0.097	6	0.6187	11	1.1574	17	1.7637	14	1.3848	23	2.3041	-1.59237	Down	0.725913	--	--	-	-	-
CL5901.Contig2_All	525	2	0.231	4	0.491	6	0.7516	14	1.7292	11	1.2953	13	1.5504	-1.5932	Down	0.730226	--	--	GO:0009058//biosynthetic process	GO:0016779//nucleotidyltransferase activity	GO:0009941//chloroplast envelope
CL4367.Contig2_All	913	16	1.0625	10	0.7059	11	0.7923	36	2.5568	29	1.9637	34	2.3317	-1.59338	Down	0.764797	rcu:RCOM_1428040	zeta-carotene desaturase [EC:1.3.5.6]	-	GO:0016787//hydrolase activity	-
CL4542.Contig1_All	361	3	0.5038	3	0.5356	1	0.1822	8	1.437	5	0.8563	12	2.0813	-1.59518	Down	0.704522	--	--	-	-	-
Unigene7269_All	1007	16	0.9633	8	0.512	11	0.7183	38	2.4469	38	2.3329	29	1.8031	-1.60363	Down	0.772923	pop:POPTR_755334	WRKY transcription factor 22	-	-	-
CL264.Contig1_All	549	3	0.3313	8	0.9391	9	1.0781	22	2.5985	16	1.8017	22	2.5091	-1.60461	Down	0.772305	--	--	-	-	-
CL5704.Contig1_All	496	7	0.8556	5	0.6497	2	0.2652	9	1.1766	14	1.745	17	2.146	-1.60509	Down	0.74444	--	--	-	-	-
CL1780.Contig3_All	867	14	0.979	15	1.115	18	1.3653	55	4.1135	53	3.7792	34	2.4554	-1.60642	Down	0.797655	--	--	-	-	-
Unigene15959_All	391	3	0.4652	0	0	4	0.6728	3	0.4975	8	1.2649	8	1.2811	-1.60647	Down	0.739221	smo:SELMODRAFT_437369	DELLA protein	GO:0006355//regulation of transcription, DNA-dependent	-	-
Unigene6790_All	237	1	0.2558	3	0.8158	3	0.8324	3	0.8208	4	1.0434	13	3.4344	-1.60691	Down	0.720289	--	--	-	-	-
Unigene15015_All	473	3	0.3845	7	0.9537	6	0.8342	15	2.0564	20	2.614	13	1.7208	-1.61373	Down	0.768122	--	--	-	-	-
Unigene4468_All	316	9	1.7267	5	1.0197	0	0	19	3.8988	12	2.3476	4	0.7926	-1.614	Down	0.769847	--	--	-	-	-
Unigene15713_All	242	3	0.7516	1	0.2663	2	0.5435	4	1.0718	8	2.0437	8	2.0698	-1.62779	Down	0.701836	--	--	-	-	-
Unigene21651_All	201	4	1.2065	0	0	0	0	7	2.2582	2	0.6151	2	0.623	-1.63183	Down	0.734696	vvi:100242084	SAUR family protein	-	-	-
Unigene15565_All	278	3	0.6543	0	0	4	0.9462	5	1.1663	11	2.4462	4	0.9009	-1.63243	Down	0.720997	--	--	GO:0006661//phosphatidylinositol biosynthetic process	-	GO:0016023//cytoplasmic membrane-bounded vesicle;GO:0016021//integral to membrane
Unigene7863_All	285	0	0	3	0.6784	4	0.923	9	2.0477	6	1.3015	8	1.7575	-1.63504	Down	0.75681	--	--	-	-	-
Unigene19754_All	219	3	0.8305	1	0.2943	4	1.2011	8	2.3687	7	1.976	7	2.0013	-1.63612	Down	0.751788	vvi:100252764	disease resistance protein RPM1	-	-	-
Unigene9057_All	558	7	0.7606	2	0.231	6	0.7071	17	1.9755	8	0.8863	12	1.3465	-1.63634	Down	0.706955	--	--	-	-	-
Unigene1806_All	288	3	0.6315	2	0.4475	3	0.685	5	1.1258	3	0.644	11	2.3914	-1.6385	Down	0.791842	--	--	GO:0016567//protein ubiquitination;GO:0010182//sugar mediated signaling pathway	GO:0004842//ubiquitin-protein ligase activity;GO:0008270//zinc ion binding	-
Unigene17702_All	299	0	0	2	0.4311	3	0.6598	3	0.6506	5	1.0338	6	1.2564	-1.64096	Down	0.738883	aly:ARALYDRAFT_677769	myb proto-oncogene protein, plant	-	GO:0003677//DNA binding;GO:0003682//chromatin binding	-
CL3200.Contig2_All	320	3	0.5684	5	1.007	2	0.411	7	1.4185	7	1.3523	11	2.1523	-1.6411	Down	0.748407	--	--	-	-	GO:0005634//nucleus
Unigene9773_All	320	1	0.1895	4	0.8056	2	0.411	7	1.4185	9	1.7387	8	1.5653	-1.64138	Down	0.713592	--	--	GO:0016051//carbohydrate biosynthetic process	GO:0047262//polygalacturonate 4-alpha-galacturonosyltransferase activity	GO:0005794//Golgi apparatus
Unigene10302_All	223	0	0	1	0.289	5	1.4745	7	2.0355	1	0.2772	10	2.8077	-1.64379	Down	0.704701	--	--	GO:0008152//metabolic process	GO:0016798//hydrolase activity, acting on glycosyl bonds	-
Unigene13723_All	254	1	0.2387	5	1.2686	3	0.7767	5	1.2764	6	1.4603	8	1.972	-1.65031	Down	0.72339	--	--	-	-	-
Unigene4112_All	265	6	1.3727	2	0.4864	1	0.2482	12	2.9363	8	1.8663	5	1.1814	-1.65223	Down	0.775247	--	--	-	-	-
Unigene21645_All	238	2	0.5095	1	0.2708	3	0.8289	7	1.9072	4	1.039	3	0.7892	-1.65381	Down	0.711158	--	--	-	-	-
CL6086.Contig1_All	1058	10	0.573	7	0.4264	8	0.4973	19	1.1645	37	2.162	25	1.4795	-1.65555	Down	0.745603	vvi:100265305	putative glutathione S-transferase	-	-	-
Unigene12887_All	208	2	0.583	1	0.3098	2	0.6323	8	2.494	4	1.1889	5	1.5051	-1.65699	Down	0.711423	mtr:MTR_2g096100	histone H4	-	-	-
Unigene14937_All	759	7	0.5591	4	0.3396	7	0.6065	19	1.6232	22	1.7919	16	1.3199	-1.65756	Down	0.752045	--	--	-	-	-
CL2817.Contig2_All	2216	29	0.7934	49	1.425	39	1.1574	120	3.5114	121	3.3756	129	3.6448	-1.65763	Down	0.809008	vcn:VOLCADRAFT_121342	histone arginine demethylase JMJD6 [EC:1.14.11.-]	-	-	-
Unigene17411_All	249	3	0.7305	3	0.7765	2	0.5282	6	1.5625	7	1.738	8	2.0116	-1.66198	Down	0.75423	--	--	-	-	-
Unigene11940_All	349	3	0.5212	1	0.1847	4	0.7537	7	1.3006	9	1.5942	10	1.794	-1.66271	Down	0.70197	--	--	-	-	-
CL4158.Contig6_All	1262	67	3.2187	107	5.4641	86	4.4814	263	13.5134	321	15.7248	263	13.0484	-1.6686	Down	0.831417	vvi:100252109	calcium binding protein 39	-	-	GO:0005886//plasma membrane
Unigene979_All	580	9	0.9408	6	0.6667	8	0.9071	31	3.4658	20	2.1318	22	2.3749	-1.67161	Down	0.791531	vvi:100249922	ubiquitin-conjugating enzyme E2 C [EC:6.3.2.19]	GO:0043161//proteasomal ubiquitin-dependent protein catabolic process;GO:0000911//cytokinesis by cell plate formation;GO:0051510//regulation of unidimensional cell growth;GO:0043248//proteasome assembly;GO:0051788//response to misfolded protein;GO:0000226//microtubule cytoskeleton organization;GO:0016567//protein ubiquitination;GO:0042023//DNA endoreduplication;GO:0008283//cell proliferation	GO:0004842//ubiquitin-protein ligase activity	GO:0005737//cytoplasm;GO:0005634//nucleus
CL2637.Contig3_All	1057	84	4.8181	87	5.3045	51	3.173	234	14.3552	247	14.4464	238	14.0981	-1.67418	Down	0.831445	vvi:100259733	ER lumen protein retaining receptor	GO:0006621//protein retention in ER lumen;GO:0006007//glucose catabolic process;GO:0015031//protein transport	GO:0004872//receptor activity;GO:0046923//ER retention sequence binding	GO:0016021//integral to membrane;GO:0005739//mitochondrion
Unigene4153_All	215	4	1.128	1	0.2997	1	0.3059	4	1.2064	7	2.0128	6	1.7473	-1.68029	Down	0.732322	--	--	-	-	-
Unigene21945_All	297	4	0.8165	5	1.085	3	0.6643	5	1.0916	14	2.9141	16	3.3731	-1.6809	Down	0.748887	mtr:MTR_7g099640	26S proteasome regulatory subunit T2	GO:0043161//proteasomal ubiquitin-dependent protein catabolic process;GO:0043248//proteasome assembly;GO:0051788//response to misfolded protein;GO:0009933//meristem structural organization;GO:0009965//leaf morphogenesis;GO:0009408//response to heat;GO:0048829//root cap development;GO:0035266//meristem growth;GO:0046686//response to cadmium ion;GO:0010078//maintenance of root meristem identity	GO:0008233//peptidase activity;GO:0005524//ATP binding;GO:0008568//microtubule-severing ATPase activity	GO:0008540//proteasome regulatory particle, base subcomplex;GO:0005737//cytoplasm;GO:0005886//plasma membrane
Unigene3393_All	1378	25	1.0999	23	1.0757	18	0.859	60	2.8234	71	3.1853	70	3.1806	-1.68222	Down	0.806319	--	--	-	-	-
Unigene6079_All	339	4	0.7154	3	0.5703	3	0.582	11	2.1041	5	0.9118	13	2.4011	-1.6869	Down	0.759882	--	--	-	-	-
Unigene18358_All	1569	18	0.6955	20	0.8215	19	0.7963	53	2.1904	81	3.1915	56	2.2347	-1.69009	Down	0.797525	vvi:100265305	putative glutathione S-transferase	-	-	-
Unigene1629_All	288	3	0.6315	6	1.3426	0	0	13	2.927	10	2.1466	2	0.4348	-1.69168	Down	0.764073	vcn:VOLCADRAFT_102808	histone H1/5	-	-	-
Unigene1335_All	311	4	0.7798	3	0.6217	2	0.4229	11	2.2935	5	0.9939	8	1.6106	-1.69583	Down	0.729323	--	--	-	-	-
Unigene13552_All	289	3	0.6294	7	1.561	5	1.1377	16	3.59	11	2.3531	10	2.1665	-1.69594	Down	0.789297	vvi:100854024	transcription factor TFIIIB component B''	-	-	-
Unigene9712_All	720	4	0.3368	3	0.2685	3	0.274	12	1.0807	13	1.1162	8	0.6957	-1.70072	Down	0.762634	vvi:100252647	protein brassinosteroid insensitive 1 [EC:2.7.10.1 2.7.11.1]	GO:0008152//metabolic process	GO:0016491//oxidoreductase activity	-
Unigene11923_All	287	2	0.4225	2	0.4491	4	0.9165	5	1.1297	5	1.077	10	2.1816	-1.70469	Down	0.715004	--	--	-	-	-
CL866.Contig2_All	1211	7	0.3504	14	0.745	7	0.3801	24	1.2851	26	1.3273	37	1.913	-1.70692	Down	0.75425	zma:100285120	kinesin family member C2/C3	-	GO:0000166//nucleotide binding;GO:0003777//microtubule motor activity	GO:0005737//cytoplasm;GO:0043234//protein complex;GO:0044430//cytoskeletal part;GO:0015630//microtubule cytoskeleton
CL4336.Contig1_All	417	2	0.2908	6	0.9273	4	0.6308	8	1.244	13	1.9273	14	2.1021	-1.70815	Down	0.763039	--	--	-	-	-
Unigene13482_All	504	14	1.6841	2	0.2557	6	0.7829	21	2.7018	22	2.6986	18	2.2362	-1.70822	Down	0.793708	--	--	-	-	-
CL144.Contig3_All	774	10	0.7833	9	0.7494	8	0.6797	19	1.5918	33	2.6358	29	2.3459	-1.71297	Down	0.788207	rcu:RCOM_1150020	anthranilate synthase component II [EC:4.1.3.27]	-	-	-
Unigene11592_All	657	4	0.3691	9	0.8828	4	0.4004	17	1.6778	21	1.976	16	1.5248	-1.71307	Down	0.765176	pop:POPTR_811009	solute carrier family 25 (mitochondrial carnitine/acylcarnitine transporter), member 20/29	GO:0015819//lysine transport;GO:0006839//mitochondrial transport;GO:0015817//histidine transport;GO:0015822//ornithine transport;GO:0015809//arginine transport	GO:0005290//L-histidine transmembrane transporter activity;GO:0000064//L-ornithine transmembrane transporter activity;GO:0015189//L-lysine transmembrane transporter activity;GO:0015181//arginine transmembrane transporter activity	GO:0016021//integral to membrane;GO:0005743//mitochondrial inner membrane
CL431.Contig5_All	315	1	0.1925	4	0.8184	3	0.6263	11	2.2644	7	1.3738	5	0.9938	-1.71476	Down	0.74885	--	--	GO:0006979//response to oxidative stress	-	-
Unigene1206_All	658	5	0.4607	2	0.1959	4	0.3998	6	0.5913	19	1.7851	11	1.0467	-1.7179	Down	0.708436	--	--	GO:0009414//response to water deprivation;GO:0009644//response to high light intensity;GO:0009409//response to cold;GO:0010286//heat acclimation;GO:0009737//response to abscisic acid stimulus;GO:0009651//response to salt stress	-	GO:0005737//cytoplasm;GO:0005886//plasma membrane
Unigene14171_All	239	3	0.761	1	0.2696	3	0.8255	3	0.8139	10	2.5867	9	2.3578	-1.71977	Down	0.747255	pop:POPTR_235497	ATP-dependent DNA helicase 2 subunit 1	GO:0006310//DNA recombination;GO:0000723//telomere maintenance;GO:0009408//response to heat;GO:0006303//double-strand break repair via nonhomologous end joining	GO:0042162//telomeric DNA binding;GO:0003684//damaged DNA binding;GO:0003690//double-stranded DNA binding;GO:0004003//ATP-dependent DNA helicase activity;GO:0005524//ATP binding;GO:0005515//protein binding	GO:0043564//Ku70:Ku80 complex;GO:0005958//DNA-dependent protein kinase-DNA ligase 4 complex
Unigene1202_All	368	3	0.4942	4	0.7005	3	0.5361	9	1.5858	6	1.008	11	1.8716	-1.72113	Down	0.726519	--	--	-	-	-
CL6000.Contig4_All	235	5	1.2899	0	0	2	0.5597	4	1.1037	10	2.6307	6	1.5986	-1.72179	Down	0.705791	--	--	GO:0006278//RNA-dependent DNA replication;GO:0006508//proteolysis;GO:0006310//DNA recombination	GO:0003964//RNA-directed DNA polymerase activity;GO:0003677//DNA binding;GO:0003723//RNA binding;GO:0004190//aspartic-type endopeptidase activity;GO:0005215//transporter activity	GO:0009536//plastid
Unigene6605_All	414	5	0.7322	4	0.6227	0	0	7	1.0964	13	1.9413	6	0.9074	-1.72337	Down	0.730458	--	--	-	-	-
CL245.Contig2_All	1576	13	0.5001	19	0.777	9	0.3755	48	1.9749	42	1.6475	47	1.8672	-1.7382	Down	0.783458	--	--	-	-	-
CL5182.Contig1_All	357	7	1.1888	2	0.361	1	0.1842	6	1.0898	10	1.7317	11	1.9292	-1.7398	Down	0.762197	--	--	-	-	-
Unigene4331_All	320	1	0.1895	5	1.007	1	0.2055	4	0.8105	9	1.7387	6	1.174	-1.74106	Down	0.722829	--	--	-	GO:0008270//zinc ion binding;GO:0000166//nucleotide binding;GO:0003723//RNA binding	-
Unigene11727_All	372	3	0.4889	5	0.8662	1	0.1768	9	1.5688	7	1.1633	12	2.0198	-1.7429	Down	0.751955	--	--	-	-	-
Unigene1207_All	496	2	0.2445	3	0.3898	4	0.5303	10	1.3073	10	1.2464	10	1.2623	-1.74361	Down	0.706145	pop:POPTR_739328	E3 ubiquitin-protein ligase TRIP12 [EC:6.3.2.19]	GO:0042787//protein ubiquitination involved in ubiquitin-dependent protein catabolic process	GO:0004842//ubiquitin-protein ligase activity	GO:0005634//nucleus;GO:0000151//ubiquitin ligase complex
Unigene4341_All	577	1	0.1051	7	0.7818	2	0.2279	15	1.6857	12	1.2857	7	0.7596	-1.74791	Down	0.71456	pop:POPTR_413452	serine/threonine-protein kinase PBS1 [EC:2.7.11.1]	GO:0046777//protein autophosphorylation;GO:0009816//defense response to bacterium, incompatible interaction	GO:0004715//non-membrane spanning protein tyrosine kinase activity;GO:0005515//protein binding;GO:0005524//ATP binding;GO:0004674//protein serine/threonine kinase activity	GO:0005886//plasma membrane
CL2103.Contig3_All	627	7	0.6769	7	0.7195	3	0.3146	15	1.5513	13	1.2818	14	1.398	-1.74954	Down	0.735488	rcu:RCOM_1047690	disease resistance protein RPS2	-	-	-
CL398.Contig2_All	238	1	0.2547	4	1.0831	3	0.8289	13	3.5419	9	2.3378	4	1.0523	-1.75403	Down	0.758372	--	--	-	-	-
CL1079.Contig4_All	498	4	0.487	10	1.2941	9	1.1885	23	2.9948	29	3.6	24	3.0175	-1.75788	Down	0.750848	ath:AT1G67830	alpha-L-fucosidase [EC:3.2.1.51]	-	-	-
Unigene7233_All	758	1	0.08	8	0.6802	7	0.6073	15	1.2832	24	1.9574	23	1.8998	-1.75955	Down	0.764964	--	--	-	-	GO:0005829//cytosol
Unigene17274_All	513	4	0.4727	6	0.7538	1	0.1282	15	1.896	10	1.2051	13	1.5867	-1.76401	Down	0.744761	--	--	-	-	-
Unigene15347_All	670	4	0.362	6	0.5771	3	0.2945	9	0.871	11	1.015	22	2.0559	-1.76418	Down	0.743125	aly:ARALYDRAFT_489150	charged multivesicular body protein 3	GO:0006623//protein targeting to vacuole	-	GO:0043231//intracellular membrane-bounded organelle
Unigene19263_All	238	2	0.5095	1	0.2708	3	0.8289	9	2.4521	6	1.5585	5	1.3154	-1.76427	Down	0.738067	--	--	-	GO:0016740//transferase activity	-
Unigene22334_All	203	1	0.2987	0	0	3	0.9718	2	0.6389	4	1.2182	8	2.4675	-1.76452	Down	0.71987	vvi:100250183	leucyl aminopeptidase [EC:3.4.11.1]	GO:0006623//protein targeting to vacuole;GO:0009651//response to salt stress;GO:0009266//response to temperature stimulus;GO:0006508//proteolysis;GO:0006972//hyperosmotic response;GO:0006833//water transport;GO:0007030//Golgi organization;GO:0010150//leaf senescence;GO:0006096//glycolysis;GO:0006094//gluconeogenesis;GO:0046686//response to cadmium ion	GO:0030145//manganese ion binding;GO:0004177//aminopeptidase activity;GO:0008235//metalloexopeptidase activity	GO:0005829//cytosol;GO:0009570//chloroplast stroma;GO:0005773//vacuole
Unigene21949_All	241	0	0	1	0.2674	3	0.8186	6	1.6144	5	1.2826	5	1.299	-1.76692	Down	0.722906	--	--	-	-	-
Unigene1490_All	285	2	0.4255	2	0.4523	0	0	4	0.9101	2	0.4338	5	1.0985	-1.77421	Down	0.79512	--	--	-	-	-
Unigene19570_All	236	3	0.7707	2	0.5462	2	0.5573	9	2.4729	3	0.7859	5	1.3265	-1.78505	Down	0.721616	--	--	-	-	-
CL1930.Contig5_All	1345	16	0.7212	19	0.9104	12	0.5867	47	2.2659	62	2.8498	56	2.6069	-1.78782	Down	0.807979	ath:AT1G67830	alpha-L-fucosidase [EC:3.2.1.51]	-	GO:0016788//hydrolase activity, acting on ester bonds	GO:0009506//plasmodesma;GO:0009505//plant-type cell wall
Unigene10365_All	226	1	0.2683	2	0.5703	1	0.291	3	0.8608	9	2.4619	2	0.5541	-1.78957	Down	0.700591	--	--	-	-	-
CL2536.Contig4_All	3557	17	0.2898	21	0.3805	23	0.4252	72	1.3126	63	1.095	79	1.3906	-1.79141	Down	0.74505	--	--	-	-	GO:0009506//plasmodesma;GO:0005634//nucleus
Unigene4542_All	519	2	0.2336	5	0.6209	6	0.7602	16	1.999	8	0.9529	15	1.8096	-1.79395	Down	0.74505	--	--	-	-	-
CL5704.Contig2_All	519	9	1.0513	7	0.8692	1	0.1267	14	1.7492	27	3.2161	12	1.4477	-1.79859	Down	0.797684	--	--	-	-	-
Unigene15505_All	540	3	0.3368	5	0.5967	4	0.4871	13	1.5611	6	0.6869	19	2.203	-1.8003	Down	0.756155	--	--	-	GO:0005488//binding	-
Unigene4745_All	244	1	0.2485	3	0.7924	3	0.8085	3	0.7973	1	0.2534	15	3.8491	-1.81521	Down	0.749774	--	--	-	-	-
Unigene15123_All	696	3	0.2613	5	0.463	4	0.3779	12	1.118	23	2.0429	9	0.8096	-1.81693	Down	0.742987	--	--	-	-	-
CL4398.Contig1_All	244	0	0	4	1.0565	3	0.8085	2	0.5315	9	2.2803	6	1.5396	-1.81742	Down	0.731557	vvi:100259391	tRNA (cytosine38-C5)-methyltransferase [EC:2.1.1.204]	-	-	-
Unigene13574_All	341	3	0.5334	6	1.1339	3	0.5785	10	1.9016	13	2.3568	13	2.387	-1.82055	Down	0.803889	--	--	-	-	-
CL4145.Contig1_All	436	4	0.5562	3	0.4434	6	0.905	11	1.636	14	1.9851	20	2.8721	-1.82496	Down	0.800581	rcu:RCOM_1534760	brassinosteroid insensitive 1-associated receptor kinase 1 [EC:2.7.10.1 2.7.11.1]	GO:0010363//regulation of plant-type hypersensitive response;GO:0002679//respiratory burst involved in defense response;GO:0010200//response to chitin;GO:0002229//defense response to oomycetes;GO:0006612//protein targeting to membrane;GO:0050832//defense response to fungus;GO:0042742//defense response to bacterium;GO:0043069//negative regulation of programmed cell death;GO:0006468//protein phosph…	GO:0016491//oxidoreductase activity;GO:0046982//protein heterodimerization activity;GO:0004674//protein serine/threonine kinase activity;GO:0033612//receptor serine/threonine kinase binding;GO:0005524//ATP binding	GO:0016021//integral to membrane;GO:0043234//protein complex;GO:0005768//endosome;GO:0005886//plasma membrane
Unigene21638_All	268	1	0.2262	1	0.2405	2	0.4908	11	2.6615	4	0.9227	4	0.9345	-1.82639	Down	0.710633	--	--	-	-	-
Unigene16775_All	747	18	1.4609	32	2.7607	23	2.0248	75	6.5104	96	7.9449	87	7.2922	-1.82711	Down	0.840328	sbi:SORBI_0011s005450	all-trans-nonaprenyl-diphosphate synthase [EC:2.5.1.84 2.5.1.85]	-	-	-
Unigene3811_All	584	6	0.6229	4	0.4414	4	0.4504	19	2.1096	14	1.482	16	1.7154	-1.83013	Down	0.786693	zma:100382361	molecular chaperone DnaJ	-	-	-
Unigene1213_All	410	3	0.4436	3	0.4716	3	0.4812	5	0.7908	10	1.5078	11	1.6798	-1.83177	Down	0.745135	pop:POPTR_1083939	lysosomal Pro-X carboxypeptidase [EC:3.4.16.2]	GO:0009086//methionine biosynthetic process;GO:0006508//proteolysis;GO:0000394//RNA splicing, via endonucleolytic cleavage and ligation	GO:0008236//serine-type peptidase activity	GO:0005829//cytosol;GO:0009507//chloroplast;GO:0005773//vacuole
Unigene7622_All	455	9	1.1992	11	1.558	12	1.7344	37	5.273	36	4.8914	45	6.1924	-1.83237	Down	0.836043	--	--	-	GO:0003676//nucleic acid binding	-
Unigene11490_All	571	13	1.3803	8	0.9029	6	0.691	32	3.634	36	3.8977	23	2.522	-1.83658	Down	0.826367	--	--	-	-	-
CL5770.Contig2_All	445	6	0.8174	3	0.4345	4	0.5911	9	1.3114	12	1.6671	13	1.8291	-1.84103	Down	0.744183	--	--	-	-	-
Unigene14044_All	256	3	0.7105	1	0.2517	1	0.2569	1	0.2533	5	1.2074	10	2.4458	-1.84377	Down	0.716542	mtr:MTR_8g072260	(+)-abscisic acid 8'-hydroxylase [EC:1.14.13.93]	GO:0022900//electron transport chain;GO:0009414//response to water deprivation;GO:0046345//abscisic acid catabolic process;GO:0032940//secretion by cell;GO:0030912;GO:0009737//response to abscisic acid stimulus;GO:0048838//release of seed from dormancy;GO:0050832//defense response to fungus;GO:0009639//response to red or far red light	GO:0010295//(+)-abscisic acid 8'-hydroxylase activity;GO:0009055//electron carrier activity;GO:0020037//heme binding;GO:0005506//iron ion binding	-
CL3988.Contig1_All	208	0	0	5	1.5492	0	0	2	0.6235	8	2.3777	3	0.9031	-1.84899	Down	0.703097	--	--	-	-	-
Unigene22349_All	221	2	0.5487	3	0.8748	0	0	2	0.5868	4	1.1189	9	2.5498	-1.85156	Down	0.722064	--	--	-	GO:0003677//DNA binding	GO:0005829//cytosol
Unigene15997_All	209	0	0	4	1.2334	1	0.3146	2	0.6205	5	1.479	7	2.0971	-1.86266	Down	0.704131	--	--	GO:0008272//sulfate transport;GO:0055085//transmembrane transport	GO:0008271//secondary active sulfate transmembrane transporter activity	GO:0016021//integral to membrane
CL21.Contig2_All	660	2	0.1837	1	0.0976	9	0.8967	15	1.4737	10	0.9367	21	1.9922	-1.86315	Down	0.749522	--	--	-	-	-
CL426.Contig8_All	280	3	0.6496	3	0.6905	6	1.4092	12	2.779	10	2.2079	2	0.4472	-1.86648	Down	0.73517	rcu:RCOM_0993500	AP-1 complex subunit gamma-1	GO:0016192//vesicle-mediated transport;GO:0006886//intracellular protein transport	GO:0030276//clathrin binding;GO:0008565//protein transporter activity	GO:0044431//Golgi apparatus part;GO:0005829//cytosol;GO:0030131//clathrin adaptor complex
Unigene6436_All	266	0	0	2	0.4846	3	0.7417	3	0.7313	6	1.3945	10	2.3538	-1.86672	Down	0.728619	--	--	-	-	-
CL2130.Contig1_All	404	2	0.3001	3	0.4786	3	0.4883	11	1.7655	7	1.0712	7	1.0849	-1.8722	Down	0.707537	--	--	-	-	-
CL1250.Contig1_All	244	1	0.2485	5	1.3206	2	0.539	12	3.189	10	2.5337	6	1.5396	-1.87354	Down	0.788382	--	--	-	-	-
Unigene518_All	580	9	0.9408	4	0.4445	6	0.6803	15	1.677	26	2.7713	18	1.9431	-1.87583	Down	0.798534	pop:POPTR_679803	HSP20 family protein	GO:0009644//response to high light intensity;GO:0042542//response to hydrogen peroxide	-	GO:0005737//cytoplasm
Unigene65_All	646	3	0.2816	3	0.2993	6	0.6108	11	1.1041	17	1.6269	16	1.5508	-1.87669	Down	0.74328	gmx:100796881	kinesin family member 11	-	GO:0000166//nucleotide binding	GO:0043234//protein complex;GO:0044430//cytoskeletal part;GO:0015630//microtubule cytoskeleton
Unigene14697_All	1762	22	0.757	23	0.8412	23	0.8584	84	3.0913	94	3.2981	71	2.523	-1.87827	Down	0.825	--	--	-	-	GO:0005829//cytosol;GO:0009507//chloroplast
Unigene6378_All	298	4	0.8138	3	0.6488	0	0	5	1.088	9	1.8671	8	1.6809	-1.87857	Down	0.745221	--	--	-	-	-
Unigene8197_All	255	0	0	3	0.7582	2	0.5158	6	1.5257	4	0.9697	7	1.7188	-1.88113	Down	0.704827	--	--	-	-	-
CL3076.Contig1_All	231	3	0.7874	1	0.279	1	0.2847	5	1.4035	9	2.4086	3	0.8131	-1.88148	Down	0.716294	pop:POPTR_676405	large subunit ribosomal protein L15e	GO:0006412//translation	GO:0003735//structural constituent of ribosome	GO:0005730//nucleolus;GO:0005886//plasma membrane;GO:0022625//cytosolic large ribosomal subunit
Unigene9981_All	208	1	0.2915	2	0.6197	2	0.6323	6	1.8705	3	0.8917	10	3.0102	-1.8816	Down	0.765603	--	--	-	-	-
Unigene22175_All	314	4	0.7723	4	0.821	5	1.0472	2	0.413	13	2.5595	11	2.1934	-1.88188	Down	0.716294	--	--	-	-	-
Unigene1565_All	353	0	0	2	0.3651	4	0.7452	10	1.8369	8	1.4011	5	0.8869	-1.88419	Down	0.726409	--	--	-	-	-
Unigene6333_All	275	1	0.2205	4	0.9374	1	0.2391	7	1.6506	3	0.6744	8	1.8214	-1.88626	Down	0.745489	--	--	-	-	-
Unigene13717_All	356	1	0.1703	3	0.5431	3	0.5542	6	1.0929	7	1.2156	12	2.1105	-1.88682	Down	0.739634	--	--	-	-	-
Unigene4467_All	264	0	0	2	0.4882	3	0.7473	7	1.7193	10	2.3417	3	0.7115	-1.88749	Down	0.755658	--	--	-	-	-
Unigene3973_All	374	10	1.6211	7	1.2062	3	0.5275	20	3.4676	29	4.7936	27	4.5201	-1.89164	Down	0.827824	--	--	GO:0060151//peroxisome localization;GO:0051646//mitochondrion localization;GO:0030048//actin filament-based movement;GO:0051645//Golgi localization	GO:0003779//actin binding;GO:0005509//calcium ion binding	GO:0005737//cytoplasm
Unigene8268_All	296	1	0.2048	3	0.6532	1	0.2222	6	1.3144	7	1.462	8	1.6922	-1.89472	Down	0.731317	--	--	-	-	-
Unigene15866_All	212	2	0.572	0	0	3	0.9306	5	1.5293	6	1.7497	1	0.2953	-1.89489	Down	0.70501	--	--	-	-	-
Unigene10002_All	287	2	0.4225	3	0.6737	0	0	7	1.5816	6	1.2924	5	1.0908	-1.9009	Down	0.70881	--	--	-	-	-
Unigene17835_All	290	1	0.2091	3	0.6667	1	0.2268	11	2.4596	4	0.8527	7	1.5113	-1.91004	Down	0.759133	vvi:100258261	1-phosphatidylinositol-4-phosphate 5-kinase [EC:2.7.1.68]	GO:0046854//phosphatidylinositol phosphorylation	GO:0016308//1-phosphatidylinositol-4-phosphate 5-kinase activity;GO:0005524//ATP binding	GO:0005886//plasma membrane;GO:0005634//nucleus
Unigene13799_All	256	1	0.2368	1	0.2517	4	1.0275	7	1.7731	5	1.2074	9	2.2012	-1.91334	Down	0.763605	--	--	-	-	-
Unigene17670_All	214	1	0.2833	3	0.9034	1	0.3073	7	2.1211	2	0.5778	4	1.1703	-1.91872	Down	0.706829	smo:SELMODRAFT_99292	kelch-like protein 20	GO:0010106//cellular response to iron ion starvation;GO:0015706//nitrate transport;GO:0010167//response to nitrate;GO:0006826//iron ion transport;GO:0009691//cytokinin biosynthetic process	GO:0016874//ligase activity	GO:0005634//nucleus
Unigene12092_All	213	1	0.2846	2	0.6051	1	0.3087	3	0.9133	7	2.0317	4	1.1758	-1.92163	Down	0.706829	--	--	-	-	-
Unigene13849_All	385	2	0.3149	3	0.5022	1	0.1708	7	1.179	6	0.9635	11	1.7889	-1.92549	Down	0.706926	--	--	-	-	-
Unigene2194_All	260	1	0.2332	2	0.4957	1	0.2529	4	0.9976	7	1.6644	6	1.4449	-1.92892	Down	0.739817	--	--	-	-	-
Unigene8183_All	303	2	0.4002	3	0.6381	1	0.217	7	1.498	9	1.8363	7	1.4465	-1.94102	Down	0.73987	osa:4349826	5'-3' exoribonuclease 2 [EC:3.1.13.-]	-	-	-
CL3802.Contig1_All	228	2	0.5318	1	0.2827	1	0.2884	5	1.422	9	2.4403	4	1.0985	-1.94342	Down	0.735553	--	--	-	-	-
CL2154.Contig2_All	1763	9	0.3095	8	0.2924	11	0.4103	36	1.3241	36	1.2624	39	1.3851	-1.95513	Down	0.766067	--	--	GO:0009987//cellular process	GO:0016772//transferase activity, transferring phosphorus-containing groups	-
Unigene11609_All	475	3	0.3829	3	0.407	5	0.6922	20	2.7303	17	2.2126	8	1.0545	-1.96199	Down	0.810827	--	--	-	-	-
Unigene11679_All	501	0	0	6	0.7718	4	0.525	10	1.2943	11	1.3574	16	1.9996	-1.96339	Down	0.779938	--	--	-	-	-
Unigene19140_All	388	3	0.4688	5	0.8305	1	0.1695	7	1.1699	8	1.2747	14	2.2592	-1.96414	Down	0.77047	--	--	GO:0044699;GO:0006950//response to stress	-	-
Unigene19123_All	216	0	0	4	1.1934	5	1.5223	6	1.8012	8	2.2897	18	5.2177	-1.9662	Down	0.827535	--	--	-	-	-
Unigene17283_All	386	2	0.3141	1	0.167	4	0.6815	7	1.1759	9	1.4414	8	1.2977	-1.96678	Down	0.725746	--	--	-	-	-
Unigene4361_All	321	1	0.1889	3	0.6023	3	0.6146	9	1.818	6	1.1555	8	1.5604	-1.96726	Down	0.759975	vvi:100253051	alpha-1,6-mannosyltransferase [EC:2.4.1.260]	GO:0030433//ER-associated protein catabolic process;GO:0006506//GPI anchor biosynthetic process;GO:0006487//protein N-linked glycosylation	GO:0000009//alpha-1,6-mannosyltransferase activity	GO:0031227//intrinsic to endoplasmic reticulum membrane
Unigene11618_All	375	1	0.1617	3	0.5156	2	0.3507	6	1.0375	7	1.154	4	0.6679	-1.97979	Down	0.706231	mtr:MTR_4g015080	solute carrier family 15 (peptide/histidine transporter), member 3/4	GO:0009624//response to nematode	-	-
CL3610.Contig1_All	436	2	0.2781	2	0.2956	3	0.4525	7	1.0411	10	1.4179	5	0.718	-1.9877	Down	0.741725	--	--	-	-	-
CL3789.Contig1_All	220	1	0.2756	1	0.2929	2	0.5978	4	1.179	6	1.686	3	0.8538	-1.98819	Down	0.721449	--	--	-	-	-
CL3996.Contig1_All	290	3	0.6272	3	0.6667	2	0.4535	8	1.7888	13	2.7713	5	1.0795	-1.9897	Down	0.757766	--	--	-	-	-
Unigene1092_All	683	0	0	5	0.4718	5	0.4814	10	0.9494	17	1.5387	10	0.9167	-1.99136	Down	0.737188	pop:POPTR_550478		-	GO:0051213//dioxygenase activity	-
Unigene2215_All	492	2	0.2465	2	0.262	4	0.5346	11	1.4498	4	0.5026	7	0.8908	-1.99258	Down	0.704653	--	--	GO:0009607//response to biotic stimulus	GO:0005516//calmodulin binding;GO:0003677//DNA binding	GO:0005634//nucleus
Unigene8191_All	307	2	0.395	2	0.4198	2	0.4284	7	1.4785	3	0.6041	7	1.4276	-1.99448	Down	0.724306	--	--	-	-	-
CL716.Contig1_All	697	9	0.7829	5	0.4623	5	0.4717	20	1.8606	28	2.4835	20	1.7966	-1.99525	Down	0.809208	--	--	-	-	-
Unigene15695_All	250	0	0	3	0.7734	0	0	5	1.2969	4	0.9891	5	1.2522	-1.99752	Down	0.703313	--	--	-	-	-
Unigene11828_All	495	1	0.1225	5	0.651	6	0.7971	11	1.441	10	1.2489	23	2.9093	-2.0087	Down	0.801484	--	--	-	-	-
Unigene8226_All	276	1	0.2197	3	0.7005	2	0.4765	4	0.9398	7	1.5679	11	2.4954	-2.00875	Down	0.771161	--	--	-	-	-
Unigene19698_All	224	1	0.2707	0	0	3	0.8807	7	2.0264	3	0.828	5	1.3976	-2.01932	Down	0.731174	--	--	-	-	-
Unigene19589_All	298	3	0.6103	2	0.4325	0	0	5	1.088	4	0.8298	7	1.4708	-2.02319	Down	0.731174	--	--	-	-	-
Unigene17320_All	367	1	0.1652	3	0.5268	4	0.7167	9	1.5902	6	1.0107	13	2.2179	-2.03112	Down	0.768195	--	--	-	-	-
Unigene6433_All	246	1	0.2465	2	0.524	1	0.2673	1	0.2636	5	1.2565	10	2.5452	-2.0317	Down	0.708017	--	--	-	-	-
CL2427.Contig2_All	1376	10	0.4406	21	0.9836	27	1.2904	79	3.7229	83	3.7291	81	3.6858	-2.03685	Down	0.848088	aly:ARALYDRAFT_911337	aquaporin NIP	GO:0015700//arsenite transport;GO:0015706//nitrate transport;GO:0035445//borate transmembrane transport;GO:0010106//cellular response to iron ion starvation;GO:0071918//urea transmembrane transport;GO:0006826//iron ion transport;GO:0010167//response to nitrate;GO:0015793//glycerol transport;GO:0046685//response to arsenic-containing substance;GO:0080029//cellular response to boron-containing subs…	GO:0015204//urea transmembrane transporter activity;GO:0015168//glycerol transmembrane transporter activity;GO:0015105//arsenite transmembrane transporter activity;GO:0015250//water channel activity;GO:0080138//borate uptake transmembrane transporter activity	GO:0016328//lateral plasma membrane;GO:0016021//integral to membrane
Unigene12213_All	257	1	0.2359	1	0.2508	2	0.5118	4	1.0092	5	1.2028	6	1.4618	-2.04463	Down	0.703154	--	--	-	-	-
Unigene17601_All	284	0	0	2	0.4538	3	0.6947	12	2.7399	9	1.9591	4	0.8819	-2.04526	Down	0.807336	--	--	-	-	-
Unigene7240_All	1644	10	0.3688	18	0.7056	22	0.88	67	2.6427	76	2.8579	74	2.8183	-2.05563	Down	0.84056	pop:POPTR_820971	cyclin B	GO:0051726//regulation of cell cycle	-	-
Unigene9792_All	580	3	0.3136	3	0.3333	4	0.4535	14	1.5652	9	0.9593	16	1.7272	-2.06054	Down	0.764871	--	--	-	-	-
Unigene19052_All	556	10	1.0904	4	0.4636	9	1.0645	32	3.732	33	3.6693	30	3.3784	-2.06127	Down	0.847726	--	--	-	-	-
Unigene19009_All	236	19	4.881	2	0.5462	10	2.7865	42	11.54	44	11.526	42	11.1429	-2.06165	Down	0.86141	--	--	-	-	-
Unigene22327_All	212	2	0.572	1	0.304	1	0.3102	6	1.8352	2	0.5832	7	2.0674	-2.06693	Down	0.74927	--	--	-	-	-
Unigene9694_All	416	3	0.4372	3	0.4648	2	0.3162	13	2.0264	9	1.3375	12	1.8061	-2.07228	Down	0.802607	--	--	-	-	-
Unigene4778_All	209	0	0	3	0.9251	1	0.3146	2	0.6205	5	1.479	8	2.3966	-2.07405	Down	0.757595	--	--	-	-	-
Unigene7527_All	205	0	0	2	0.6287	3	0.9624	8	2.5305	3	0.9047	8	2.4434	-2.07483	Down	0.763332	--	--	-	-	-
CL5096.Contig1_All	463	5	0.6547	2	0.2784	4	0.5681	11	1.5406	12	1.6023	17	2.2989	-2.07556	Down	0.816394	pop:POPTR_804416	cyclin B	GO:0051726//regulation of cell cycle	GO:0005488//binding	-
Unigene10306_All	377	2	0.3216	1	0.1709	3	0.5233	6	1.032	7	1.1479	10	1.6608	-2.07814	Down	0.701352	--	--	-	-	-
Unigene11656_All	452	2	0.2683	3	0.4277	2	0.291	13	1.865	10	1.3677	7	0.9697	-2.08539	Down	0.757876	--	--	-	-	-
Unigene21964_All	297	2	0.4083	1	0.217	3	0.6643	6	1.31	10	2.0815	5	1.0541	-2.08729	Down	0.751679	--	--	-	-	-
Unigene12043_All	282	1	0.215	4	0.9141	0	0	10	2.2994	6	1.3153	2	0.4441	-2.09179	Down	0.763621	--	--	-	-	-
Unigene6631_All	203	0	0	2	0.6349	2	0.6479	4	1.2777	4	1.2182	6	1.8506	-2.09689	Down	0.727907	--	--	-	-	-
Unigene22124_All	200	2	0.6063	1	0.3222	1	0.3288	4	1.2969	4	1.2364	4	1.2522	-2.09703	Down	0.718837	--	--	-	-	-
Unigene19375_All	312	2	0.3886	6	1.2393	0	0	16	3.3253	6	1.1889	2	0.4014	-2.0972	Down	0.803629	--	--	-	-	-
CL5880.Contig1_All	1536	10	0.3947	20	0.8391	7	0.2997	41	1.7309	65	2.6161	40	1.6305	-2.1028	Down	0.799702	gmx:100802357	galacturan 1,4-alpha-galacturonidase [EC:3.2.1.67]	GO:0008152//metabolic process	GO:0016798//hydrolase activity, acting on glycosyl bonds	-
Unigene4431_All	306	1	0.1981	1	0.2106	3	0.6447	7	1.4834	7	1.4142	10	2.0462	-2.10487	Down	0.776992	--	--	-	-	-
Unigene22449_All	209	0	0	2	0.6167	1	0.3146	4	1.241	3	0.8874	6	1.7975	-2.10841	Down	0.72212	--	--	-	-	-
Unigene15968_All	394	4	0.6155	2	0.3271	0	0	9	1.4812	9	1.4122	3	0.4767	-2.10922	Down	0.72212	rcu:RCOM_0741740	histidyl-tRNA synthetase [EC:6.1.1.21]	GO:0006427//histidyl-tRNA aminoacylation;GO:0048481//ovule development	GO:0016841//ammonia-lyase activity;GO:0005524//ATP binding;GO:0004821//histidine-tRNA ligase activity	GO:0005829//cytosol;GO:0009536//plastid
CL1700.Contig3_All	1264	20	0.9593	16	0.8158	21	1.0926	95	4.8735	83	4.0595	92	4.5572	-2.11458	Down	0.856723	--	--	-	-	-
CL4694.Contig1_All	268	2	0.4524	3	0.7214	0	0	3	0.7259	7	1.6147	11	2.5699	-2.11834	Down	0.777591	ath:AT2G24720	glutamate receptor, ionotropic, other eukaryote	GO:0006811//ion transport;GO:0035235//ionotropic glutamate receptor signaling pathway;GO:0009624//response to nematode	GO:0005234//extracellular-glutamate-gated ion channel activity;GO:0004970//ionotropic glutamate receptor activity	GO:0030288//outer membrane-bounded periplasmic space;GO:0016021//integral to membrane;GO:0005773//vacuole
Unigene15421_All	268	1	0.2262	0	0	5	1.2269	11	2.6615	9	2.0761	8	1.869	-2.12236	Down	0.800394	--	--	-	-	-
CL1572.Contig3_All	1736	9	0.3143	11	0.4084	5	0.1894	34	1.27	46	1.6381	36	1.2984	-2.12952	Down	0.762413	--	--	-	-	-
Unigene6626_All	284	1	0.2135	5	1.1346	0	0	5	1.1416	4	0.8707	9	1.9842	-2.13393	Down	0.744956	--	--	-	-	-
Unigene1658_All	310	1	0.1956	3	0.6237	0	0	6	1.255	8	1.5954	3	0.6059	-2.1446	Down	0.726946	--	--	GO:0009791//post-embryonic development	GO:0003677//DNA binding	GO:0005829//cytosol
Unigene21920_All	236	1	0.2569	1	0.2731	2	0.5573	1	0.2748	13	3.4054	2	0.5306	-2.14589	Down	0.74896	--	--	-	GO:0008270//zinc ion binding	GO:0005622//intracellular
Unigene15496_All	311	1	0.1949	1	0.2072	3	0.6344	5	1.0425	5	0.9939	5	1.0066	-2.15054	Down	0.727235	--	--	GO:0009733//response to auxin stimulus;GO:0010102//lateral root morphogenesis	-	GO:0005886//plasma membrane;GO:0009536//plastid
Unigene15842_All	315	1	0.1925	2	0.4092	2	0.4175	2	0.4117	12	2.3551	8	1.5902	-2.15705	Down	0.783169	--	--	-	-	-
Unigene11992_All	385	3	0.4724	3	0.5022	1	0.1708	15	2.5264	9	1.4452	7	1.1384	-2.15891	Down	0.766095	--	--	-	-	-
Unigene8430_All	218	3	0.8343	0	0	1	0.3017	2	0.5949	7	1.9851	3	0.8616	-2.17044	Down	0.715183	--	--	-	-	-
Unigene11118_All	884	10	0.6858	12	0.8748	8	0.5951	47	3.4476	49	3.4268	42	2.9748	-2.17531	Down	0.855433	--	--	-	-	GO:0016020//membrane;GO:0009506//plasmodesma;GO:0005739//mitochondrion
Unigene13022_All	848	5	0.3575	3	0.228	5	0.3877	24	1.8352	21	1.531	16	1.1814	-2.18995	Down	0.801611	vvi:100247527	adenylate isopentenyltransferase (cytokinin synthase)	-	-	-
Unigene17671_All	327	2	0.3708	2	0.3942	2	0.4022	7	1.3881	6	1.1343	10	1.9147	-2.19953	Down	0.781566	--	--	-	-	-
Unigene4181_All	394	3	0.4616	1	0.1636	1	0.1669	5	0.8229	10	1.5691	8	1.2713	-2.2065	Down	0.767922	--	--	-	-	GO:0005737//cytoplasm;GO:0080008//Cul4-RING ubiquitin ligase complex
Unigene9231_All	1097	2	0.1105	8	0.47	3	0.1798	20	1.1822	16	0.9017	31	1.7694	-2.20669	Down	0.780459	--	--	-	-	-
Unigene16697_All	945	7	0.4491	8	0.5456	9	0.6263	30	2.0585	36	2.3551	40	2.6503	-2.20751	Down	0.841354	--	--	-	-	GO:0031225//anchored to membrane
Unigene8297_All	273	1	0.2221	2	0.4721	1	0.2409	8	1.9002	2	0.4529	6	1.3761	-2.20751	Down	0.767922	--	--	-	GO:0008270//zinc ion binding	-
Unigene4730_All	365	0	0	3	0.5297	1	0.1802	8	1.4212	4	0.6775	7	1.2008	-2.20824	Down	0.71327	--	--	-	-	-
Unigene4423_All	214	3	0.8499	1	0.3011	1	0.3073	2	0.606	6	1.7333	7	2.0481	-2.20923	Down	0.773587	rcu:RCOM_0698800	AMP deaminase [EC:3.5.4.6]	GO:0009880//embryonic pattern specification;GO:0050826//response to freezing;GO:0048825//cotyledon development;GO:0006188//IMP biosynthetic process;GO:0051301//cell division;GO:0009640//photomorphogenesis;GO:0010564//regulation of cell cycle process;GO:0019915//lipid storage;GO:0010182//sugar mediated signaling pathway;GO:0016567//protein ubiquitination;GO:0009845//seed germination;GO:0010228//ve…	GO:0043424//protein histidine kinase binding;GO:0003876//AMP deaminase activity	GO:0005829//cytosol;GO:0005634//nucleus;GO:0031307//integral to mitochondrial outer membrane
Unigene19449_All	242	3	0.7516	1	0.2663	0	0	5	1.3397	8	2.0437	4	1.0349	-2.21212	Down	0.805594	--	--	-	-	-
Unigene8289_All	200	1	0.3031	1	0.3222	1	0.3288	0	0	4	1.2364	10	3.1306	-2.22062	Down	0.75143	--	--	GO:0006259//DNA metabolic process	GO:0003676//nucleic acid binding;GO:0003824//catalytic activity	-
Unigene10059_All	410	1	0.1479	1	0.1572	3	0.4812	4	0.6326	14	2.111	4	0.6109	-2.22501	Down	0.72044	rcu:RCOM_0262230	phenylalanine ammonia-lyase [EC:4.3.1.24]	GO:0006979//response to oxidative stress;GO:0010224//response to UV-B;GO:0009800//cinnamic acid biosynthetic process;GO:0006559//L-phenylalanine catabolic process;GO:0009555//pollen development;GO:0046274//lignin catabolic process;GO:0009819//drought recovery;GO:0046244//salicylic acid catabolic process;GO:0080167//response to karrikin	GO:0045548//phenylalanine ammonia-lyase activity	GO:0005737//cytoplasm
Unigene10222_All	255	0	0	2	0.5055	0	0	5	1.2714	2	0.4849	2	0.4911	-2.23065	Down	0.735298	vvi:100267990	EIN3-binding F-box protein	GO:0009733//response to auxin stimulus;GO:0010260//organ senescence;GO:0009723//response to ethylene stimulus	-	GO:0019005//SCF ubiquitin ligase complex;GO:0005634//nucleus
Unigene19763_All	305	3	0.5963	1	0.2113	1	0.2156	10	2.126	7	1.4189	1	0.2053	-2.23081	Down	0.703801	vvi:100249852	BR-signaling kinase [EC:2.7.11.1]	GO:0006468//protein phosphorylation	GO:0004713//protein tyrosine kinase activity;GO:0005524//ATP binding	GO:0009506//plasmodesma;GO:0005886//plasma membrane
Unigene21678_All	202	2	0.6003	0	0	2	0.6511	8	2.5681	5	1.5302	3	0.9299	-2.23181	Down	0.751683	--	--	-	-	-
Unigene4360_All	310	0	0	5	1.0395	4	0.8485	11	2.3009	7	1.396	11	2.2217	-2.23749	Down	0.815983	--	--	-	-	-
Unigene19726_All	285	0	0	1	0.2261	3	0.6922	5	1.1376	8	1.7353	5	1.0985	-2.24333	Down	0.772818	--	--	-	-	-
Unigene21903_All	329	1	0.1843	0	0	3	0.5996	4	0.7884	9	1.6912	3	0.5709	-2.24486	Down	0.700298	--	--	-	-	-
Unigene7931_All	301	0	0	3	0.6423	1	0.2185	5	1.0771	10	2.0539	5	1.0401	-2.25789	Down	0.790551	--	--	-	-	-
Unigene19218_All	318	5	0.9533	2	0.4053	0	0	13	2.6508	7	1.3608	7	1.3783	-2.26006	Down	0.809037	--	--	-	-	-
CL2069.Contig4_All	1939	11	0.3439	14	0.4653	13	0.4409	64	2.1403	59	1.8811	64	2.0666	-2.26292	Down	0.834143	--	--	GO:0006355//regulation of transcription, DNA-dependent	-	-
Unigene7866_All	649	5	0.4671	0	0	1	0.1013	8	0.7993	10	0.9526	16	1.5436	-2.26684	Down	0.740073	--	--	-	-	-
Unigene8290_All	263	3	0.6916	2	0.4901	0	0	5	1.2328	6	1.4104	5	1.1903	-2.26908	Down	0.748183	--	--	-	-	-
Unigene6111_All	312	1	0.1943	2	0.4131	1	0.2108	9	1.8705	8	1.5852	2	0.4014	-2.27095	Down	0.781428	--	--	-	-	-
Unigene19030_All	423	5	0.7166	1	0.1524	1	0.1555	11	1.6862	14	2.0461	7	1.0361	-2.27424	Down	0.811555	aly:ARALYDRAFT_475717	[EC:2.7.1.-]	GO:0007165//signal transduction	GO:0004675//transmembrane receptor protein serine/threonine kinase activity	GO:0005886//plasma membrane
Unigene8131_All	326	1	0.186	3	0.5931	2	0.4034	4	0.7956	9	1.7067	7	1.3444	-2.28646	Down	0.749827	--	--	GO:0015986//ATP synthesis coupled proton transport	GO:0015078//hydrogen ion transmembrane transporter activity	GO:0045263//proton-transporting ATP synthase complex, coupling factor F(o)
Unigene22462_All	203	0	0	0	0	3	0.9718	3	0.9583	3	0.9136	5	1.5422	-2.28673	Down	0.717148	--	--	-	-	-
CL5771.Contig1_All	296	1	0.2048	1	0.2177	2	0.4443	6	1.3144	6	1.2531	3	0.6346	-2.29075	Down	0.732883	--	--	-	-	-
Unigene9113_All	688	3	0.2644	5	0.4684	4	0.3823	17	1.6022	18	1.6174	23	2.0931	-2.30089	Down	0.827657	--	--	-	-	-
Unigene21971_All	268	0	0	4	0.9619	0	0	7	1.6937	7	1.6147	2	0.4673	-2.30996	Down	0.718039	--	--	-	-	-
CL234.Contig5_All	451	2	0.2689	1	0.1429	2	0.2916	9	1.294	10	1.3708	12	1.666	-2.31374	Down	0.789163	--	--	-	-	-
Unigene22385_All	268	0	0	2	0.4809	2	0.4908	4	0.9678	2	0.4614	9	2.1027	-2.31383	Down	0.718039	--	--	-	-	-
Unigene14280_All	275	2	0.4409	1	0.2343	1	0.2391	5	1.179	8	1.7984	3	0.683	-2.32788	Down	0.70068	--	--	-	-	-
Unigene22446_All	220	0	0	2	0.5859	0	0	4	1.179	1	0.281	6	1.7076	-2.32944	Down	0.70068	--	--	-	-	-
Unigene1479_All	290	2	0.4181	3	0.6667	2	0.4535	12	2.6832	10	2.1318	11	2.3749	-2.33885	Down	0.822912	--	--	-	-	-
Unigene22288_All	269	1	0.2254	1	0.2396	2	0.4889	3	0.7232	3	0.6895	13	3.0259	-2.34165	Down	0.76592	--	--	GO:0006259//DNA metabolic process	GO:0003676//nucleic acid binding;GO:0003824//catalytic activity	-
Unigene15500_All	356	2	0.3406	1	0.181	1	0.1847	5	0.9107	7	1.2156	9	1.5829	-2.34293	Down	0.734763	aly:ARALYDRAFT_481532	heme oxygenase [EC:1.14.99.3]	GO:0010019//chloroplast-nucleus signaling pathway;GO:0009585//red, far-red light phototransduction;GO:0009813//flavonoid biosynthetic process;GO:0010075//regulation of meristem growth;GO:0016117//carotenoid biosynthetic process;GO:0071494//cellular response to UV-C;GO:0010024//phytochromobilin biosynthetic process	GO:0004392//heme oxygenase (decyclizing) activity;GO:0020037//heme binding	GO:0009507//chloroplast
Unigene1971_All	586	4	0.4138	5	0.5499	2	0.2244	15	1.6598	24	2.5319	17	1.8164	-2.34526	Down	0.805989	--	--	-	-	-
Unigene10642_All	264	1	0.2296	0	0	2	0.4982	5	1.2281	2	0.4683	6	1.423	-2.36856	Down	0.72678	--	--	-	-	-
Unigene8902_All	1948	14	0.4357	7	0.2316	9	0.3038	57	1.8974	56	1.7772	37	1.1892	-2.37444	Down	0.830636	ath:AT1G66150	[EC:2.7.1.-]	GO:0007165//signal transduction	GO:0004675//transmembrane receptor protein serine/threonine kinase activity	GO:0005886//plasma membrane
Unigene14681_All	1405	8	0.3452	9	0.4128	3	0.1404	39	1.7999	33	1.452	31	1.3815	-2.39099	Down	0.817427	--	--	-	-	-
Unigene6174_All	400	2	0.3031	1	0.1611	1	0.1644	6	0.9727	9	1.391	3	0.4696	-2.39179	Down	0.72114	--	--	-	-	-
Unigene1427_All	342	0	0	3	0.5653	1	0.1923	4	0.7584	7	1.2653	8	1.4646	-2.39427	Down	0.768175	--	--	-	-	-
Unigene4075_All	688	1	0.0881	4	0.3747	8	0.7647	13	1.2252	31	2.7856	25	2.2752	-2.40248	Down	0.828381	--	--	-	-	-
Unigene13125_All	1140	50	2.6591	55	3.1092	35	2.019	240	13.6513	271	14.6961	226	12.4126	-2.41772	Down	0.891391	vcn:VOLCADRAFT_99471	phospholipase D [EC:3.1.4.4]	-	-	-
Unigene18139_All	323	1	0.1877	3	0.5986	1	0.2036	9	1.8068	6	1.1484	5	0.9692	-2.42031	Down	0.74142	--	--	-	-	-
Unigene6195_All	309	3	0.5886	2	0.4171	0	0	8	1.6788	4	0.8003	6	1.2158	-2.43901	Down	0.753176	--	--	-	GO:0003824//catalytic activity	GO:0005794//Golgi apparatus;GO:0016020//membrane
Unigene19526_All	268	0	0	1	0.2405	2	0.4908	6	1.4517	4	0.9227	6	1.4018	-2.44359	Down	0.750462	--	--	-	-	-
Unigene14187_All	252	1	0.2406	1	0.2557	2	0.5219	5	1.2866	9	2.2079	6	1.4908	-2.45288	Down	0.798306	--	--	-	-	-
Unigene10149_All	307	2	0.395	0	0	2	0.4284	1	0.2112	12	2.4165	2	0.4079	-2.47046	Down	0.713604	ppp:PHYPADRAFT_169464	xyloglucan 6-xylosyltransferase [EC:2.4.2.39]	-	GO:0033843//xyloglucan 6-xylosyltransferase activity;GO:0016758//transferase activity, transferring hexosyl groups	GO:0016021//integral to membrane
CL4749.Contig2_All	240	0	0	2	0.5371	0	0	3	0.8105	7	1.8031	5	1.3044	-2.48011	Down	0.717425	--	--	-	-	-
Unigene22358_All	247	0	0	1	0.2609	1	0.2662	2	0.525	2	0.5006	8	2.0279	-2.49293	Down	0.714222	--	--	-	-	-
Unigene21851_All	201	2	0.6033	0	0	1	0.3272	3	0.9678	6	1.8454	2	0.623	-2.49383	Down	0.749774	--	--	-	-	-
Unigene12697_All	1493	6	0.2436	10	0.4317	9	0.3964	39	1.6938	56	2.3188	47	1.9711	-2.49579	Down	0.848556	--	--	GO:0010228//vegetative to reproductive phase transition of meristem	-	-
Unigene11849_All	222	1	0.2731	1	0.2903	2	0.5924	6	1.7525	5	1.3924	4	1.1281	-2.50102	Down	0.790502	vvi:100854024	transcription factor TFIIIB component B''	-	-	-
Unigene14128_All	206	1	0.2943	0	0	1	0.3192	6	1.8886	1	0.3001	6	1.8237	-2.50437	Down	0.744191	--	--	-	-	-
CL3601.Contig1_All	235	0	0	1	0.2742	2	0.5597	5	1.3797	1	0.2631	6	1.5986	-2.50452	Down	0.728476	mtr:MTR_1g019440	alpha-amylase [EC:3.2.1.1]	GO:0033993//response to lipid;GO:0009725//response to hormone stimulus;GO:1901700;GO:0044275//cellular carbohydrate catabolic process	GO:0005509//calcium ion binding;GO:0004556//alpha-amylase activity	-
Unigene3582_All	477	2	0.2542	3	0.4053	4	0.5515	17	2.311	12	1.5553	20	2.6253	-2.5061	Down	0.83641	--	--	-	-	-
Unigene7147_All	554	5	0.5472	6	0.698	13	1.5431	44	5.15	40	4.4636	36	4.0687	-2.50917	Down	0.87787	--	--	-	-	-
Unigene7412_All	1065	3	0.1708	6	0.3631	2	0.1235	14	0.8524	23	1.3351	31	1.8225	-2.51195	Down	0.805452	vvi:100242705	DnaJ homolog subfamily A member 2	GO:0006457//protein folding;GO:0009408//response to heat;GO:0006479//protein methylation	GO:0046872//metal ion binding;GO:0003676//nucleic acid binding;GO:0008276//protein methyltransferase activity;GO:0031072//heat shock protein binding;GO:0005524//ATP binding;GO:0051082//unfolded protein binding	-
Unigene4954_All	481	1	0.126	3	0.402	1	0.1367	4	0.5392	8	1.0282	13	1.6922	-2.51605	Down	0.715154	zma:100285120	kinesin family member C2/C3	GO:0007018//microtubule-based movement	GO:0008569//minus-end-directed microtubule motor activity;GO:0005524//ATP binding	GO:0005737//cytoplasm;GO:0005875//microtubule associated complex;GO:0005874//microtubule
CL5072.Contig1_All	244	0	0	0	0	3	0.8085	6	1.5945	4	1.0135	3	0.7698	-2.53718	Down	0.732952	--	--	-	-	-
CL6133.Contig13_All	246	2	0.4929	1	0.262	1	0.2673	1	0.2636	7	1.7591	4	1.0181	-2.54211	Down	0.78063	--	--	GO:0006629//lipid metabolic process	GO:0016788//hydrolase activity, acting on ester bonds	-
Unigene19381_All	308	3	0.5905	1	0.2092	0	0	3	0.6316	10	2.0072	5	1.0164	-2.54333	Down	0.774173	--	--	-	-	-
Unigene11991_All	349	1	0.1737	1	0.1847	0	0	4	0.7432	8	1.4171	2	0.3588	-2.55491	Down	0.700249	sbi:SORBI_05g025700	solute carrier family 9 (sodium/hydrogen exchanger), member 8	GO:0010351//lithium ion transport;GO:0055075//potassium ion homeostasis;GO:0006885//regulation of pH;GO:0035725//sodium ion transmembrane transport	GO:0015385//sodium:hydrogen antiporter activity	GO:0005886//plasma membrane;GO:0016021//integral to membrane
Unigene10257_All	218	1	0.2781	2	0.5912	0	0	5	1.4872	5	1.4179	5	1.4361	-2.55735	Down	0.749449	--	--	GO:0006468//protein phosphorylation;GO:0016998//cell wall macromolecule catabolic process	GO:0005524//ATP binding;GO:0004674//protein serine/threonine kinase activity	-
Unigene11403_All	1295	5	0.2341	5	0.2488	4	0.2031	34	1.7025	30	1.4322	22	1.0637	-2.56324	Down	0.826221	--	--	GO:0032491//detection of molecule of fungal origin	GO:0016874//ligase activity	-
CL5173.Contig1_All	567	0	0	1	0.1137	4	0.4639	15	1.7154	11	1.1994	12	1.3251	-2.5767	Down	0.807116	--	--	-	-	-
Unigene6581_All	234	2	0.5182	0	0	1	0.281	5	1.3855	4	1.0568	6	1.6054	-2.57752	Down	0.734259	--	--	-	-	-
Unigene14025_All	272	1	0.2229	0	0	2	0.4835	2	0.4768	8	1.8183	5	1.151	-2.58833	Down	0.705384	--	--	-	-	-
Unigene17872_All	247	1	0.2455	0	0	1	0.2662	2	0.525	7	1.752	5	1.2675	-2.58988	Down	0.731382	--	--	-	-	-
Unigene22384_All	260	1	0.2332	1	0.2479	1	0.2529	5	1.247	0	0	6	1.4449	-2.59028	Down	0.709523	--	--	-	-	-
Unigene21969_All	251	1	0.2415	0	0	2	0.524	4	1.0334	8	1.9704	2	0.4989	-2.5998	Down	0.728387	--	--	-	-	-
Unigene19440_All	269	0	0	2	0.4792	2	0.4889	8	1.9284	6	1.3789	6	1.3966	-2.60527	Down	0.818998	--	--	-	-	-
Unigene19369_All	431	2	0.2813	0	0	2	0.3052	13	1.9558	5	0.7172	5	0.7264	-2.60547	Down	0.762356	--	--	-	-	-
Unigene8041_All	288	1	0.2105	0	0	1	0.2283	5	1.1258	4	0.8586	8	1.7392	-2.61145	Down	0.762356	rcu:RCOM_0341430	tyrosine 3-monooxygenase/tryptophan 5-monooxygenase activation protein	-	GO:0019904//protein domain specific binding	-
Unigene22002_All	292	0	0	0	0	2	0.4504	0	0	7	1.482	2	0.4289	-2.61317	Down	0.704959	aly:ARALYDRAFT_471048	phytochrome-interacting factor 3	-	GO:0046983//protein dimerization activity	-
Unigene13516_All	427	3	0.426	2	0.3019	3	0.462	20	3.0372	9	1.303	10	1.4663	-2.62086	Down	0.84362	--	--	-	GO:0016491//oxidoreductase activity	-
CL5038.Contig1_All	462	0	0	2	0.279	1	0.1423	7	0.9825	8	1.0705	9	1.2197	-2.62467	Down	0.757343	--	--	-	-	-
Unigene8199_All	369	2	0.3286	1	0.1747	0	0	6	1.0544	6	1.0052	5	0.8484	-2.64599	Down	0.702951	--	--	-	GO:0005488//binding	GO:0009536//plastid
CL2756.Contig2_All	211	1	0.2873	1	0.3054	1	0.3117	4	1.2293	9	2.6369	2	0.5935	-2.65088	Down	0.774022	--	--	-	GO:0003676//nucleic acid binding;GO:0000166//nucleotide binding	GO:0016607//nuclear speck
Unigene14158_All	237	1	0.2558	0	0	1	0.2775	6	1.6416	1	0.2608	6	1.5851	-2.65705	Down	0.749697	--	--	-	-	-
Unigene13764_All	389	0	0	0	0	2	0.3381	3	0.5001	3	0.4768	9	1.4486	-2.65874	Down	0.719272	--	--	-	-	-
Unigene9978_All	211	0	0	1	0.3054	2	0.6233	8	2.4585	5	1.465	4	1.187	-2.66234	Down	0.78531	--	--	-	-	-
CL840.Contig2_All	510	1	0.1189	3	0.3791	0	0	10	1.2714	6	0.7273	8	0.9822	-2.66842	Down	0.736973	gmx:100787307	alcohol dehydrogenase [EC:1.1.1.1]	-	GO:0046983//protein dimerization activity;GO:0003677//DNA binding	-
Unigene1188_All	443	0	0	2	0.291	2	0.2969	8	1.171	11	1.5351	6	0.848	-2.66877	Down	0.804081	--	--	-	-	-
Unigene17541_All	305	0	0	1	0.2113	2	0.4312	7	1.4882	4	0.8108	7	1.437	-2.66889	Down	0.772134	--	--	-	-	-
Unigene22326_All	218	0	0	0	0	2	0.6033	3	0.8923	2	0.5672	10	2.8721	-2.68223	Down	0.788402	--	--	-	-	-
Unigene19307_All	324	1	0.1871	0	0	2	0.4059	8	1.6011	3	0.5724	11	2.1257	-2.68744	Down	0.80006	--	--	-	-	-
Unigene17481_All	222	0	0	3	0.8709	0	0	3	0.8763	7	1.9493	6	1.6922	-2.71168	Down	0.787328	--	--	-	-	-
Unigene22329_All	246	1	0.2465	0	0	1	0.2673	2	0.5272	2	0.5026	9	2.2907	-2.71831	Down	0.755003	--	--	-	-	-
CL263.Contig1_All	1395	11	0.4781	20	0.924	19	0.8957	105	4.8807	115	5.0964	100	4.4883	-2.72191	Down	0.894748	--	--	-	-	-
Unigene8299_All	293	0	0	3	0.6599	1	0.2244	7	1.5492	10	2.1099	3	0.6411	-2.73631	Down	0.790311	--	--	-	-	-
Unigene8447_All	220	0	0	0	0	3	0.8967	3	0.8842	6	1.686	6	1.7076	-2.73813	Down	0.798201	--	--	-	-	-
CL1412.Contig2_All	340	1	0.1783	2	0.3791	0	0	6	1.1443	4	0.7273	5	0.9208	-2.73938	Down	0.752248	bdi:100828339	large subunit ribosomal protein L10Ae	GO:0006412//translation;GO:0009955//adaxial/abaxial pattern specification;GO:0048569//post-embryonic organ development	GO:0003723//RNA binding;GO:0003735//structural constituent of ribosome	GO:0005730//nucleolus;GO:0009506//plasmodesma;GO:0009507//chloroplast;GO:0022625//cytosolic large ribosomal subunit;GO:0005886//plasma membrane
Unigene6536_All	276	0	0	1	0.2335	1	0.2383	7	1.6446	1	0.224	4	0.9074	-2.74006	Down	0.742543	vvi:100250977	Kip1 ubiquitination-promoting complex protein 1 [EC:6.3.2.19]	GO:0060154//cellular process regulating host cell cycle in response to virus;GO:0051603//proteolysis involved in cellular protein catabolic process;GO:0016567//protein ubiquitination	GO:0008270//zinc ion binding;GO:0004842//ubiquitin-protein ligase activity	GO:0005737//cytoplasm
Unigene4486_All	236	1	0.2569	2	0.5462	1	0.2787	9	2.4729	5	1.3098	9	2.3878	-2.75149	Down	0.84985	vvi:100241730	ethylene receptor [EC:2.7.13.-]	GO:0023014//signal transduction by phosphorylation;GO:0000160//two-component signal transduction system (phosphorelay)	GO:0000155//phosphorelay sensor kinase activity;GO:0051740//ethylene binding;GO:0005524//ATP binding	GO:0016020//membrane
Unigene21996_All	353	1	0.1717	1	0.1826	1	0.1863	4	0.7348	10	1.7513	2	0.3547	-2.75747	Down	0.739817	--	--	-	-	-
Unigene21720_All	216	0	0	0	0	2	0.6089	4	1.2008	3	0.8586	3	0.8696	-2.76223	Down	0.718222	--	--	-	-	-
Unigene5788_All	609	14	1.3937	12	1.2699	12	1.2958	69	7.3468	104	10.5573	90	9.253	-2.81664	Down	0.906142	--	--	-	-	-
CL2696.Contig2_All	216	0	0	1	0.2984	1	0.3045	7	2.1014	4	1.1448	3	0.8696	-2.82472	Down	0.723622	--	--	-	-	-
Unigene19287_All	300	1	0.2021	0	0	2	0.4384	7	1.513	7	1.4425	8	1.6697	-2.82569	Down	0.797253	--	--	-	-	-
Unigene21962_All	249	0	0	1	0.2588	2	0.5282	2	0.5208	8	1.9862	4	1.0058	-2.83545	Down	0.78723	--	--	-	-	-
Unigene17857_All	262	0	0	1	0.246	1	0.251	3	0.7425	4	0.9438	9	2.1508	-2.85389	Down	0.778079	--	--	-	-	-
Unigene22422_All	293	2	0.4138	0	0	0	0	3	0.6639	1	0.211	9	1.9232	-2.85873	Down	0.742527	--	--	-	-	-
CL2338.Contig1_All	296	2	0.4096	2	0.4354	2	0.4443	6	1.3144	5	1.0443	6	1.2692	-2.86352	Down	0.742527	--	--	-	-	-
Unigene22219_All	229	0	0	2	0.5628	0	0	1	0.2832	4	1.0798	6	1.6405	-2.8657	Down	0.724981	--	--	-	GO:0046872//metal ion binding;GO:0008253//5'-nucleotidase activity	GO:0009570//chloroplast stroma
Unigene21731_All	235	1	0.258	0	0	1	0.2798	5	1.3797	2	0.5261	5	1.3322	-2.86613	Down	0.704391	--	--	-	-	-
Unigene1190_All	393	4	0.6171	2	0.328	1	0.1673	10	1.65	19	2.9888	16	2.5491	-2.8747	Down	0.873833	gmx:100797244	charged multivesicular body protein 3	GO:0006623//protein targeting to vacuole;GO:0016192//vesicle-mediated transport	-	GO:0000815//ESCRT III complex;GO:0005634//nucleus
Unigene5430_All	1282	5	0.2365	3	0.1508	4	0.2052	23	1.1633	26	1.2538	32	1.5629	-2.90409	Down	0.833858	--	--	-	-	-
Unigene22442_All	220	0	0	1	0.2929	1	0.2989	3	0.8842	2	0.562	7	1.9922	-2.90564	Down	0.736904	--	--	-	-	-
CL5357.Contig1_All	328	0	0	1	0.1965	1	0.2005	4	0.7908	8	1.5078	3	0.5727	-2.90599	Down	0.736904	vvi:100244966	6-phosphofructo-2-kinase / fructose-2,6-bisphosphatase [EC:2.7.1.105 3.1.3.46]	GO:0042732//D-xylose metabolic process;GO:0006002//fructose 6-phosphate metabolic process;GO:0043609//regulation of carbon utilization;GO:0016310//phosphorylation;GO:0006003//fructose 2,6-bisphosphate metabolic process;GO:0006000//fructose metabolic process	GO:0003873//6-phosphofructo-2-kinase activity;GO:0004331//fructose-2,6-bisphosphate 2-phosphatase activity;GO:0005524//ATP binding;GO:2001070//starch binding	GO:0005829//cytosol;GO:0005634//nucleus;GO:0005886//plasma membrane
Unigene19129_All	332	4	0.7305	3	0.5823	2	0.3962	16	3.125	28	5.2139	24	4.5262	-2.91293	Down	0.90073	--	--	-	-	-
Unigene8099_All	265	0	0	2	0.4864	1	0.2482	6	1.4682	7	1.633	5	1.1814	-2.92019	Down	0.78946	ppp:PHYPADRAFT_145844	chromodomain-helicase-DNA-binding protein 4 [EC:3.6.4.12]	-	GO:0005488//binding	-
Unigene1648_All	248	0	0	0	0	1	0.2652	3	0.7844	1	0.2493	6	1.5148	-2.92917	Down	0.726218	--	--	-	-	-
Unigene7774_All	450	11	1.482	5	0.7161	6	0.8768	52	7.493	57	7.8307	52	7.2352	-2.94767	Down	0.910235	vcn:VOLCADRAFT_99471	phospholipase D [EC:3.1.4.4]	-	GO:0005488//binding	GO:0016023//cytoplasmic membrane-bounded vesicle
Unigene10234_All	212	1	0.286	0	0	1	0.3102	3	0.9176	2	0.5832	6	1.772	-2.95325	Down	0.748179	vvi:100241076	splicing factor U2AF 65 kDa subunit	-	GO:1901363;GO:0097159//organic cyclic compound binding	-
Unigene19621_All	246	2	0.4929	0	0	1	0.2673	2	0.5272	9	2.2618	6	1.5271	-2.97023	Down	0.805977	--	--	-	-	-
Unigene15929_All	270	1	0.2245	1	0.2387	1	0.2436	3	0.7205	7	1.6028	7	1.6233	-2.97975	Down	0.786762	bdi:100822628	carboxymethylenebutenolidase [EC:3.1.1.45]	-	GO:0016787//hydrolase activity	-
Unigene21753_All	206	1	0.2943	1	0.3128	0	0	5	1.5739	3	0.9003	3	0.9118	-2.98085	Down	0.759003	zma:100272999	pyruvate kinase [EC:2.7.1.40]	GO:0006633//fatty acid biosynthetic process;GO:0048316//seed development;GO:0006096//glycolysis;GO:0016310//phosphorylation;GO:0046686//response to cadmium ion	GO:0030955//potassium ion binding;GO:0004743//pyruvate kinase activity;GO:0000287//magnesium ion binding	GO:0005739//mitochondrion;GO:0009570//chloroplast stroma
Unigene11655_All	254	0	0	1	0.2537	1	0.2589	5	1.2764	5	1.217	5	1.2325	-2.98562	Down	0.720098	--	--	-	-	-
Unigene12229_All	207	0	0	1	0.3113	1	0.3177	2	0.6265	3	0.896	8	2.4198	-2.98886	Down	0.771381	--	--	-	-	-
Unigene4727_All	201	1	0.3016	0	0	2	0.6543	4	1.2904	10	3.0757	6	1.869	-2.9989	Down	0.845235	--	--	-	-	-
Unigene21738_All	233	0	0	1	0.2766	1	0.2822	7	1.9481	2	0.5307	1	0.2687	-3.00756	Down	0.746246	--	--	GO:0006468//protein phosphorylation	GO:0005524//ATP binding;GO:0004674//protein serine/threonine kinase activity	GO:0005886//plasma membrane
Unigene15948_All	212	0	0	1	0.304	1	0.3102	8	2.4469	2	0.5832	5	1.4767	-3.01103	Down	0.768797	--	--	-	-	-
Unigene21577_All	267	2	0.4541	0	0	0	0	14	3.4	3	0.6946	1	0.2345	-3.01468	Down	0.796565	--	--	-	-	-
Unigene2343_All	399	5	0.7597	0	0	1	0.1648	8	1.3001	13	2.0142	8	1.2554	-3.04621	Down	0.824088	--	--	GO:0006007//glucose catabolic process	-	GO:0005783//endoplasmic reticulum;GO:0005794//Golgi apparatus;GO:0005634//nucleus
Unigene18170_All	235	0	0	2	0.5485	0	0	3	0.8278	4	1.0523	5	1.3322	-3.04629	Down	0.757221	--	--	-	-	-
Unigene12274_All	300	0	0	0	0	3	0.6576	5	1.0807	5	1.0304	8	1.6697	-3.07209	Down	0.802315	--	--	-	-	-
CL3734.Contig1_All	225	1	0.2695	0	0	1	0.2923	4	1.1528	6	1.6486	3	0.8348	-3.11743	Down	0.771292	osa:4344924	SET and MYND domain-containing protein	-	-	GO:0005634//nucleus
CL1960.Contig4_All	926	2	0.1309	1	0.0696	2	0.142	11	0.7703	10	0.6676	17	1.1495	-3.13596	Down	0.759288	--	--	GO:0048453//sepal formation;GO:0048451//petal formation;GO:0008283//cell proliferation	-	-
Unigene6530_All	275	0	0	0	0	1	0.2391	4	0.9432	4	0.8992	5	1.1384	-3.1533	Down	0.749375	--	--	-	-	-
Unigene13771_All	301	1	0.2014	2	0.4282	0	0	7	1.508	4	0.8215	13	2.7042	-3.30779	Down	0.865658	--	--	GO:0000911//cytokinesis by cell plate formation;GO:0000226//microtubule cytoskeleton organization	-	GO:0005730//nucleolus;GO:0005654//nucleoplasm;GO:0009506//plasmodesma
Unigene16069_All	288	1	0.2105	1	0.2238	0	0	4	0.9006	3	0.644	5	1.087	-3.35108	Down	0.756863	--	--	-	-	-
Unigene17547_All	266	0	0	2	0.4846	0	0	8	1.9502	5	1.1621	9	2.1185	-3.36259	Down	0.860019	--	--	-	-	-
Unigene17533_All	215	0	0	0	0	2	0.6117	8	2.4128	3	0.8626	9	2.621	-3.37746	Down	0.839437	--	--	-	-	-
Unigene8181_All	446	1	0.1359	0	0	1	0.1474	6	0.8723	8	1.1089	14	1.9654	-3.40618	Down	0.825378	gmx:100796881	kinesin family member 11	GO:0007018//microtubule-based movement	GO:0005524//ATP binding;GO:0003777//microtubule motor activity	GO:0005875//microtubule associated complex;GO:0005886//plasma membrane;GO:0005634//nucleus;GO:0005874//microtubule
Unigene21650_All	279	1	0.2173	0	0	1	0.2357	10	2.3241	4	0.8863	2	0.4488	-3.41782	Down	0.783283	--	--	-	-	GO:0016023//cytoplasmic membrane-bounded vesicle;GO:0005783//endoplasmic reticulum;GO:0005886//plasma membrane
CL2938.Contig2_All	1422	6	0.2558	9	0.4079	5	0.2312	68	3.1008	75	3.2606	73	3.2143	-3.47586	Down	0.912872	zma:100273449	STIP1 homology and U-box containing protein 1 [EC:6.3.2.19]	-	GO:0016874//ligase activity	-
Unigene22058_All	361	0	0	0	0	2	0.3643	4	0.7185	10	1.7125	2	0.3469	-3.48791	Down	0.759418	--	--	GO:0009960//endosperm development;GO:0007000//nucleolus organization;GO:0000911//cytokinesis by cell plate formation;GO:0051567//histone H3-K9 methylation;GO:0048453//sepal formation;GO:0051225//spindle assembly;GO:0006342//chromatin silencing;GO:0009965//leaf morphogenesis;GO:0048451//petal formation;GO:0016572//histone phosphorylation;GO:0010342//endosperm cellularization;GO:0000280//nuclear di…	GO:0008017//microtubule binding	GO:0009536//plastid;GO:0005880//nuclear microtubule
Unigene19413_All	210	0	0	1	0.3069	0	0	0	0	5	1.4719	3	0.8945	-3.49421	Down	0.717136	--	--	-	-	-
Unigene22360_All	222	0	0	1	0.2903	0	0	2	0.5842	2	0.5569	5	1.4102	-3.49563	Down	0.704143	--	--	-	-	-
CL5617.Contig1_All	412	1	0.1472	2	0.3128	1	0.1596	7	1.1017	14	2.1007	14	2.1276	-3.52761	Down	0.878598	--	--	-	-	-
CL4257.Contig1_All	218	0	0	0	0	1	0.3017	3	0.8923	4	1.1343	4	1.1488	-3.57228	Down	0.731504	--	--	-	-	-
Unigene8359_All	226	0	0	0	0	1	0.291	4	1.1477	4	1.0942	3	0.8311	-3.57302	Down	0.723032	--	--	-	-	-
CL6229.Contig1_All	913	6	0.3984	11	0.7765	13	0.9364	26	1.8466	19	1.2865	29	1.9888	-3.59918	Down	0.76496	vvi:100265305	putative glutathione S-transferase	-	-	-
Unigene7152_All	221	0	0	1	0.2916	1	0.2976	6	1.7605	6	1.6784	2	0.5666	-3.61143	Down	0.86047	--	--	-	-	-
Unigene19398_All	218	0	0	1	0.2956	0	0	4	1.1898	1	0.2836	5	1.4361	-3.61585	Down	0.736607	--	--	-	-	-
CL1933.Contig2_All	218	0	0	1	0.2956	0	0	5	1.4872	3	0.8508	3	0.8616	-3.61785	Down	0.736607	ath:AT4G37400	[EC:1.14.-.-]	GO:0055114//oxidation-reduction process	GO:0020037//heme binding;GO:0033773;GO:0005506//iron ion binding;GO:0009055//electron carrier activity	-
Unigene22370_All	223	0	0	1	0.289	0	0	4	1.1631	0	0	6	1.6846	-3.62122	Down	0.732672	--	--	-	-	-
Unigene22034_All	253	0	0	1	0.2547	0	0	2	0.5126	7	1.7105	1	0.2475	-3.66971	Down	0.7122	--	--	GO:0006464//cellular protein modification process	GO:0016772//transferase activity, transferring phosphorus-containing groups	-
Unigene8196_All	338	0	0	2	0.3813	0	0	8	1.5348	8	1.4632	4	0.741	-3.74489	Down	0.816699	--	--	-	-	-
Unigene22107_All	263	0	0	1	0.245	0	0	4	0.9862	7	1.6454	2	0.4761	-3.75977	Down	0.722853	--	--	-	-	-
CL2912.Contig1_All	275	0	0	1	0.2343	0	0	8	1.8864	3	0.6744	2	0.4554	-3.77443	Down	0.714426	--	--	-	-	-
Unigene17934_All	209	0	0	1	0.3084	0	0	1	0.3103	5	1.479	6	1.7975	-3.79355	Down	0.785245	--	--	-	-	-
Unigene4696_All	284	0	0	0	0	1	0.2316	2	0.4566	1	0.2177	7	1.5433	-3.80781	Down	0.724041	--	--	-	-	-
Unigene1808_All	248	0	0	0	0	1	0.2652	5	1.3073	2	0.4986	6	1.5148	-3.84085	Down	0.760366	--	--	-	-	-
Unigene22424_All	245	0	0	0	0	1	0.2684	3	0.794	3	0.757	5	1.2778	-3.91669	Down	0.782592	--	--	-	GO:0034432//bis(5'-adenosyl)-pentaphosphatase activity	GO:0005739//mitochondrion
Unigene8546_All	263	0	0	1	0.245	0	0	3	0.7397	4	0.9402	7	1.6665	-3.93434	Down	0.762926	--	--	GO:0010228//vegetative to reproductive phase transition of meristem	-	-
CL5837.Contig2_All	333	2	0.3641	0	0	0	0	9	1.7525	6	1.1139	16	3.0084	-3.94191	Down	0.890427	--	--	-	-	-
Unigene17925_All	259	1	0.2341	0	0	0	0	4	1.0014	2	0.4774	4	0.967	-3.9462	Down	0.756155	--	--	-	-	-
Unigene1543_All	411	1	0.1475	0	0	1	0.16	7	1.1044	7	1.0529	8	1.2187	-3.99687	Down	0.812792	--	--	-	-	-
CL1114.Contig2_All	300	1	0.2021	0	0	0	0	4	0.8646	5	1.0304	1	0.2087	-3.99752	Down	0.734137	--	--	-	-	-
Unigene22225_All	258	1	0.235	0	0	0	0	4	1.0053	1	0.2396	8	1.9415	-4.02907	Down	0.773224	--	--	-	-	-
Unigene4762_All	282	0	0	1	0.2285	0	0	3	0.6898	10	2.1922	2	0.4441	-4.0655	Down	0.778079	--	--	-	-	-
Unigene19667_All	283	1	0.2142	0	0	0	0	3	0.6874	7	1.5292	3	0.6637	-4.07391	Down	0.76437	--	--	-	-	-
Unigene1182_All	690	7	0.6151	3	0.2802	8	0.7625	98	9.2097	97	8.6908	104	9.4372	-4.09156	Down	0.94582	pop:POPTR_655111	EREBP-like factor	GO:0006355//regulation of transcription, DNA-dependent;GO:0010200//response to chitin	GO:0003677//DNA binding;GO:0003700//sequence-specific DNA binding transcription factor activity	GO:0005737//cytoplasm;GO:0005634//nucleus
Unigene19481_All	267	0	0	0	0	1	0.2463	9	2.1857	1	0.2315	6	1.407	-4.14072	Down	0.810196	--	--	-	-	-
Unigene21653_All	239	0	0	1	0.2696	0	0	9	2.4418	1	0.2587	4	1.0479	-4.19699	Down	0.836141	--	--	-	-	-
Unigene8275_All	220	1	0.2756	0	0	0	0	7	2.0632	5	1.405	3	0.8538	-4.21217	Down	0.840133	--	--	-	-	-
CL3102.Contig6_All	204	1	0.2972	0	0	0	0	5	1.5893	9	2.7274	3	0.9208	-4.28335	Down	0.861235	--	--	-	-	-
Unigene16050_All	250	0	0	1	0.2578	0	0	5	1.2969	3	0.7419	11	2.7549	-4.30545	Down	0.843299	--	--	-	-	-
Unigene21716_All	251	1	0.2415	0	0	0	0	7	1.8084	2	0.4926	5	1.2473	-4.33252	Down	0.83571	--	--	-	-	-
Unigene19089_All	1563	6	0.2327	9	0.3711	4	0.1683	127	5.2688	140	5.5374	125	5.0074	-4.40944	Down	0.945828	--	--	-	-	-
Unigene1564_All	521	1	0.1164	0	0	0	0	3	0.3734	6	0.712	6	0.7211	-4.41681	Down	0.701335	--	--	-	-	GO:0043231//intracellular membrane-bounded organelle
Unigene13434_All	574	0	0	1	0.1123	1	0.1146	24	2.7112	16	1.7232	19	2.0725	-4.97292	Down	0.929421	--	--	-	-	-
Unigene21788_All	223	0	0	0	0	0	0	5	1.4539	0	0	1	0.2808	-5.72001	Down	0.701934	--	--	-	-	-
Unigene22469_All	280	0	0	0	0	0	0	2	0.4632	1	0.2208	7	1.5653	-5.73079	Down	0.702019	--	--	-	-	-
Unigene14012_All	211	0	0	0	0	0	0	5	1.5366	1	0.293	1	0.2967	-5.789	Down	0.7136	--	--	-	-	-
Unigene22318_All	232	0	0	0	0	0	0	3	0.8385	1	0.2665	4	1.0795	-5.89319	Down	0.734918	mtr:MTR_5g043710	heparanase 1 [EC:3.2.1.166]	-	-	-
Unigene22538_All	267	0	0	0	0	0	0	3	0.7286	1	0.2315	8	1.876	-5.91233	Down	0.739846	--	--	-	-	-
Unigene21827_All	209	0	0	0	0	0	0	4	1.241	3	0.8874	3	0.8987	-5.91785	Down	0.739862	--	--	-	-	-
Unigene14182_All	225	0	0	0	0	0	0	5	1.441	4	1.099	2	0.5566	-5.94207	Down	0.744728	--	--	-	-	-
Unigene21727_All	209	0	0	0	0	0	0	5	1.5513	0	0	4	1.1983	-5.94248	Down	0.744728	--	--	-	-	-
Unigene4795_All	281	0	0	0	0	0	0	5	1.1538	4	0.88	1	0.2228	-5.94485	Down	0.749465	--	--	GO:0001666//response to hypoxia;GO:0009862//systemic acquired resistance, salicylic acid mediated signaling pathway;GO:0009744//response to sucrose stimulus;GO:0009750//response to fructose stimulus;GO:0010310//regulation of hydrogen peroxide metabolic process	GO:0005515//protein binding	GO:0005829//cytosol;GO:0009506//plasmodesma;GO:0009507//chloroplast;GO:0005634//nucleus;GO:0005886//plasma membrane
Unigene21715_All	207	0	0	0	0	0	0	6	1.8795	2	0.5973	1	0.3025	-5.94952	Down	0.74964	vvi:100256309	myb proto-oncogene protein, plant	-	GO:0003677//DNA binding;GO:0003682//chromatin binding	-
Unigene21781_All	220	0	0	0	0	0	0	4	1.179	2	0.562	3	0.8538	-5.97589	Down	0.754507	--	--	-	-	-
Unigene22052_All	216	0	0	0	0	0	0	0	0	6	1.7173	2	0.5797	-5.97887	Down	0.754507	--	--	-	GO:0030246//carbohydrate binding;GO:0016829//lyase activity	GO:0005576//extracellular region
Unigene22055_All	217	0	0	0	0	0	0	4	1.1953	6	1.7093	0	0	-5.9939	Down	0.759096	--	--	GO:0001510//RNA methylation;GO:0045039//protein import into mitochondrial inner membrane;GO:0009853//photorespiration	GO:0015450//P-P-bond-hydrolysis-driven protein transmembrane transporter activity;GO:0046872//metal ion binding	GO:0005743//mitochondrial inner membrane;GO:0042719//mitochondrial intermembrane space protein transporter complex;GO:0009507//chloroplast
Unigene14180_All	274	0	0	0	0	0	0	8	1.8932	1	0.2256	2	0.457	-5.99758	Down	0.759227	--	--	-	-	-
Unigene22255_All	232	0	0	0	0	0	0	1	0.2795	0	0	6	1.6193	-6.01087	Down	0.759312	--	--	-	-	-
Unigene21973_All	208	0	0	0	0	0	0	0	0	7	2.0805	3	0.9031	-6.14762	Down	0.790046	--	--	-	-	GO:0016023//cytoplasmic membrane-bounded vesicle;GO:0005886//plasma membrane
Unigene22418_All	223	0	0	0	0	0	0	2	0.5816	3	0.8317	5	1.4039	-6.16083	Down	0.793765	pop:POPTR_762562	regulatory associated protein of mTOR	GO:0016049//cell growth	-	-
Unigene21670_All	208	0	0	0	0	0	0	5	1.5587	3	0.8917	3	0.9031	-6.17433	Down	0.793859	--	--	-	-	-
Unigene22433_All	224	0	0	0	0	0	0	2	0.579	2	0.552	7	1.9566	-6.25917	Down	0.812215	--	--	-	-	-
Unigene1753_All	340	0	0	0	0	0	0	8	1.5257	2	0.3637	5	0.9208	-6.40916	Down	0.838656	--	--	-	-	-
