# Supplementary material for: Gene expression profile indicates involvement of NO in Camellia sinensis pollen tube growth at low temperature
Source: BMC Genomics. 2016 Oct 18;17:809. doi: 10.1186/s12864-016-3158-4 (PMC5070194; doi:10.1186/s12864-016-3158-4)
Supplement: Additional file 3: Table S2. — DEGs identified from the comparison between control (CsPT-CK) and NO-treated (CsPT-NO) pollen tubes. All of the samples were replicated three times. CK and NO FPKM: fragments per kb per million reads for each unigene in the CK and NO libraries, respectively. The log2Ratio (NO/CK): ratio between the FPKM of NO and CK. The absolute values of log2Ratio > 1 and probability > 0.7 were used as threshold for assigning significance. Annotation of DEGs against NR, NT, Swiss-Prot protein, KEGG, COG and GO were all reported in the tables. “-”: no hit. (XLS 250 kb) [file 12864_2016_3158_MOESM3_ESM.xls]

## Sheet: Additional file 3 Table S2
GeneID	geneLength	CsPT-NO-1_rawfragments(14937917)	CsPT-NO-1_FPKM	CsPT-NO-2_rawfragments(15436851)	CsPT-NO-2_FPKM	CsPT-NO-3_rawfragments(15158634)	CsPT-NO-3_FPKM	CsPT-CK-1_rawfragments(15421717)	CsPT-CK-1_FPKM	CsPT-CK-2_rawfragments(16175633)	CsPT-CK-2_FPKM	CsPT-CK-3_rawfragments(15971303)	CsPT-CK-3_FPKM	log2Ratio(CsPT-NO/CsPT-CK)	Up-Down-Regulation(NO/CK)	Probability	KEGG-Gene	ko_definition	GO-BiologicalProcess	GO-MolecularFunction	Go-CellularComponent
Unigene11798_All	288	313	72.7548	309	69.5036	383	87.7296	0	0	0	0	0	0	12.8957	Up	0.998355	--	--	-	-	-
Unigene20438_All	204	183	60.0525	239	75.8943	234	75.6703	0	0	0	0	0	0	12.1883	Up	0.997597	--	--	-	-	-
CL2115.Contig1_All	304	160	35.2335	163	34.734	168	36.4566	0	0	0	0	0	0	11.2237	Up	0.996033	--	--	-	-	-
Unigene15621_All	301	71	15.7907	56	12.0521	64	14.0266	0	0	0	0	0	0	10.4583	Up	0.993932	--	--	-	-	-
Unigene13455_All	684	91	8.9063	104	9.8496	62	5.9796	0	0	0	0	0	0	9.71389	Up	0.99089	ath:AT2G29210	serine/arginine repetitive matrix protein 1	-	-	-
Unigene11102_All	1662	127	5.1154	251	9.7833	137	5.4379	0	0	0	0	0	0	9.42031	Up	0.989237	smo:SELMODRAFT_442338	pre-mRNA-splicing factor CWC26	-	-	-
Unigene4305_All	326	26	5.3391	25	4.9678	26	5.2613	0	0	0	0	0	0	8.96596	Up	0.985653	--	--	-	-	-
Unigene4289_All	328	16	3.2655	35	6.9125	17	3.4191	0	0	0	0	0	0	8.82765	Up	0.984171	gmx:100804778	RNA-binding protein with serine-rich domain 1	-	-	-
Unigene15941_All	269	8	1.9909	34	8.1878	7	1.7167	0	0	0	0	0	0	8.61699	Up	0.981898	--	--	-	-	-
Unigene5417_All	1275	71	3.7278	67	3.4041	81	4.191	0	0	0	0	0	0	8.48404	Up	0.979968	vcn:VOLCADRAFT_72688	protein transport protein SEC24	-	-	-
Unigene9918_All	315	16	3.4003	14	2.8791	21	4.3979	0	0	0	0	0	0	8.46792	Up	0.979728	--	--	-	-	-
Unigene5946_All	454	23	3.3914	25	3.5672	24	3.4873	0	0	0	0	0	0	8.44268	Up	0.979402	--	--	-	-	-
Unigene6140_All	239	11	3.0811	14	3.7946	13	3.5883	0	0	0	0	0	0	8.41049	Up	0.97895	--	--	-	-	-
Unigene17053_All	1400	59	2.8212	64	2.9614	84	3.9581	0	0	0	0	0	0	8.37475	Up	0.978437	ppp:PhpafMp01	cytochrome c oxidase subunit 1 [EC:1.9.3.1]	GO:0006810//transport;GO:0022900//electron transport chain;GO:0009060//aerobic respiration;GO:0006119//oxidative phosphorylation	GO:0005507//copper ion binding;GO:0004129//cytochrome-c oxidase activity;GO:0009055//electron carrier activity;GO:0020037//heme binding;GO:0005506//iron ion binding	GO:0016021//integral to membrane;GO:0005743//mitochondrial inner membrane;GO:0070469//respiratory chain;GO:0005886//plasma membrane
Unigene13494_All	673	34	3.382	25	2.4064	26	2.5486	0	0	0	0	0	0	8.17458	Up	0.975236	--	--	-	-	-
CL982.Contig2_All	808	41	3.3969	34	2.7259	17	1.388	0	0	0	0	0	0	7.97062	Up	0.971086	--	--	-	-	-
Unigene4290_All	520	17	2.1885	24	2.9898	16	2.0298	0	0	0	0	0	0	7.94236	Up	0.970316	--	--	-	-	-
Unigene19448_All	236	6	1.702	17	4.6664	4	1.1181	0	0	0	0	0	0	7.88624	Up	0.968981	--	--	-	-	-
Unigene19082_All	568	19	2.2393	19	2.1669	23	2.6713	0	0	0	0	0	0	7.80392	Up	0.966667	--	--	-	-	-
Unigene18553_All	1139	34	1.9983	32	1.82	47	2.7222	0	0	0	0	0	0	7.78045	Up	0.966138	ppp:PhpafMp19	NADH-ubiquinone oxidoreductase chain 4 [EC:1.6.5.3]	-	-	-
Unigene6181_All	525	19	2.4227	19	2.3444	16	2.0105	0	0	0	0	0	0	7.75824	Up	0.965568	vcn:VOLCADRAFT_72688	protein transport protein SEC24	-	-	-
Unigene8089_All	309	12	2.5998	6	1.2579	13	2.7754	0	0	0	0	0	0	7.68922	Up	0.963369	--	--	-	-	-
Unigene4338_All	214	7	2.1897	7	2.119	8	2.4661	0	0	0	0	0	0	7.65692	Up	0.962453	ppp:PhpafMp26	cytochrome c oxidase subunit 3	GO:0019646//aerobic electron transport chain	GO:0004129//cytochrome-c oxidase activity	GO:0016021//integral to membrane;GO:0005739//mitochondrion
Unigene4240_All	738	14	1.2699	24	2.1067	30	2.6817	0	0	0	0	0	0	7.64933	Up	0.962225	--	--	-	-	-
Unigene17647_All	335	8	1.5987	10	1.9337	11	2.1661	0	0	0	0	0	0	7.56365	Up	0.959068	--	--	-	-	-
Unigene15810_All	261	13	3.3344	6	1.4892	5	1.2638	0	0	0	0	0	0	7.56235	Up	0.959068	ota:OstapMp36	NADH-ubiquinone oxidoreductase chain 5 [EC:1.6.5.3]	GO:0042773//ATP synthesis coupled electron transport	GO:0008137//NADH dehydrogenase (ubiquinone) activity	GO:0005743//mitochondrial inner membrane;GO:0070469//respiratory chain;GO:0016021//integral to membrane
Unigene17288_All	697	14	1.3446	18	1.6729	28	2.6501	0	0	0	0	0	0	7.50666	Up	0.956865	--	--	-	-	-
Unigene15777_All	391	9	1.5409	13	2.1538	18	3.0369	0	0	0	0	0	0	7.47001	Up	0.955159	--	--	-	-	-
Unigene13448_All	449	14	2.0873	12	1.7313	10	1.4692	0	0	0	0	0	0	7.46047	Up	0.954764	--	--	-	-	-
Unigene8135_All	248	7	1.8895	5	1.306	9	2.394	0	0	0	0	0	0	7.40665	Up	0.952255	--	--	-	-	-
Unigene11628_All	765	23	2.0127	21	1.7783	17	1.466	0	0	0	0	0	0	7.40452	Up	0.951771	ppp:PhpafMp23	F-type H+-transporting ATPase subunit a [EC:3.6.3.14]	GO:0006810//transport	-	GO:0016020//membrane
Unigene1555_All	235	2	0.5697	9	2.4809	9	2.5265	0	0	0	0	0	0	7.38444	Up	0.95092	--	--	-	-	-
Unigene19467_All	374	8	1.432	14	2.4249	8	1.4111	0	0	0	0	0	0	7.28917	Up	0.945568	--	--	-	-	-
Unigene13646_All	424	5	0.7894	9	1.375	16	2.4894	0	0	0	0	0	0	7.27584	Up	0.945023	--	--	-	-	-
Unigene8248_All	258	9	2.3352	9	2.2598	4	1.0228	0	0	0	0	0	0	7.25617	Up	0.943887	--	--	-	-	-
Unigene1878_All	213	8	2.5143	2	0.6083	7	2.168	0	0	0	0	0	0	7.25429	Up	0.943878	--	--	-	-	-
CL6038.Contig1_All	245	74	20.2197	83	21.9459	78	21.0024	1	0.2647	1	0.2523	0	0	7.22119	Up	0.993325	--	--	-	-	-
Unigene15503_All	438	8	1.2227	9	1.3311	13	1.958	0	0	0	0	0	0	7.1514	Up	0.936825	--	--	-	-	-
Unigene13928_All	348	8	1.5389	8	1.4892	6	1.1374	0	0	0	0	0	0	7.1415	Up	0.936019	--	--	-	-	-
Unigene1752_All	240	4	1.1157	6	1.6195	7	1.9241	0	0	0	0	0	0	7.07228	Up	0.931225	--	--	-	-	-
Unigene14205_All	340	20	3.9379	25	4.7632	31	6.0148	1	0.1907	0	0	0	0	6.9712	Up	0.984232	--	--	-	-	-
Unigene4212_All	535	7	0.8759	8	0.9687	18	2.2195	0	0	0	0	0	0	6.96881	Up	0.921582	cme:CMW021C	NADH-ubiquinone oxidoreductase chain 1 [EC:1.6.5.3]	-	-	GO:0016020//membrane
Unigene8100_All	231	5	1.449	5	1.4022	3	0.8567	0	0	0	0	0	0	6.96055	Up	0.921549	--	--	-	-	-
Unigene8327_All	230	3	0.8732	5	1.4083	5	1.4341	0	0	0	0	0	0	6.96018	Up	0.921549	--	--	-	-	-
Unigene6231_All	264	7	1.775	3	0.7361	5	1.2494	0	0	0	0	0	0	6.94558	Up	0.919302	osa:4325154	phytepsin [EC:3.4.23.40]	GO:0006629//lipid metabolic process;GO:0050896//response to stimulus;GO:0006508//proteolysis	GO:0003779//actin binding;GO:0004190//aspartic-type endopeptidase activity	GO:0016023//cytoplasmic membrane-bounded vesicle
Unigene9969_All	694	18	1.7363	15	1.4001	9	0.8555	0	0	0	0	0	0	6.93943	Up	0.919269	--	--	-	-	-
CL982.Contig1_All	522	11	1.4107	10	1.241	13	1.6429	0	0	0	0	0	0	6.92577	Up	0.918169	--	--	-	-	-
Unigene6547_All	288	5	1.1622	2	0.4499	10	2.2906	0	0	0	0	0	0	6.91891	Up	0.917029	--	--	-	-	-
Unigene19624_All	273	6	1.4713	4	0.9492	6	1.4499	0	0	0	0	0	0	6.89133	Up	0.914358	vcn:VOLCADRAFT_72688	protein transport protein SEC24	-	-	-
Unigene19294_All	718	18	1.6783	9	0.812	13	1.1944	0	0	0	0	0	0	6.873	Up	0.91169	aly:ARALYDRAFT_484854	protein transport protein SEC24	-	-	-
CL715.Contig3_All	245	6	1.6394	10	2.6441	8	2.1541	0	0	0	0	0	0	6.87014	Up	0.91169	--	--	-	-	-
Unigene6267_All	276	2	0.4851	7	1.643	6	1.4341	0	0	0	0	0	0	6.86373	Up	0.910297	--	--	-	-	-
Unigene8281_All	336	4	0.7969	5	0.964	10	1.9634	0	0	0	0	0	0	6.83312	Up	0.907207	aly:ARALYDRAFT_475117	phytepsin [EC:3.4.23.40]	GO:0044238//primary metabolic process;GO:0071704	GO:0016787//hydrolase activity	GO:0005773//vacuole;GO:0005783//endoplasmic reticulum
Unigene11857_All	577	10	1.1602	9	1.0104	12	1.372	0	0	0	0	0	0	6.80773	Up	0.904397	cme:CMW025C	NADH-ubiquinone oxidoreductase chain 5 [EC:1.6.5.3]	GO:0055114//oxidation-reduction process	-	GO:0016020//membrane
Unigene17908_All	302	4	0.8867	6	1.287	6	1.3106	0	0	0	0	0	0	6.79044	Up	0.902906	cre:CHLREDRAFT_205828	pre-mRNA-processing factor 40	-	-	-
Unigene17730_All	259	3	0.7754	7	1.7508	4	1.0188	0	0	0	0	0	0	6.78439	Up	0.901407	--	--	-	-	-
Unigene15928_All	237	3	0.8474	5	1.3667	5	1.3918	0	0	0	0	0	0	6.72348	Up	0.894769	smo:SELMODRAFT_175956	actin beta/gamma 1	-	-	-
Unigene1284_All	444	6	0.9046	8	1.1672	8	1.1886	0	0	0	0	0	0	6.7145	Up	0.892819	--	--	-	-	-
Unigene8356_All	238	2	0.5626	6	1.6331	5	1.3859	0	0	0	0	0	0	6.71359	Up	0.892819	--	--	-	-	-
Unigene1858_All	288	4	0.9298	5	1.1247	5	1.1453	0	0	0	0	0	0	6.70018	Up	0.890982	cme:CMW021C	NADH-ubiquinone oxidoreductase chain 1 [EC:1.6.5.3]	-	GO:0016491//oxidoreductase activity	GO:0016020//membrane
Unigene10166_All	220	2	0.6086	5	1.4723	3	0.8996	0	0	0	0	0	0	6.6858	Up	0.889109	--	--	-	-	-
Unigene6501_All	295	1	0.2269	12	2.6351	3	0.6709	0	0	0	0	0	0	6.64625	Up	0.883033	--	--	-	-	-
Unigene15844_All	346	4	0.7739	7	1.3106	6	1.144	0	0	0	0	0	0	6.64225	Up	0.882992	ota:OstapMp32	cytochrome c oxidase subunit 2	GO:0022900//electron transport chain	GO:0005507//copper ion binding;GO:0004129//cytochrome-c oxidase activity	GO:0005743//mitochondrial inner membrane;GO:0070469//respiratory chain;GO:0016021//integral to membrane
Unigene20805_All	241	7	1.9444	2	0.5376	3	0.8212	0	0	0	0	0	0	6.57104	Up	0.872331	--	--	-	-	-
Unigene14185_All	442	5	0.7573	9	1.3191	6	0.8955	0	0	0	0	0	0	6.56383	Up	0.872229	--	--	-	-	-
Unigene20796_All	214	7	2.1897	4	1.2108	2	0.6165	0	0	0	0	0	0	6.49469	Up	0.86024	--	--	-	-	-
Unigene21389_All	260	2	0.515	2	0.4983	7	1.7761	0	0	0	0	0	0	6.45324	Up	0.855112	vcn:VOLCADRAFT_99471	phospholipase D [EC:3.1.4.4]	-	-	-
Unigene10269_All	275	1	0.2434	4	0.9423	7	1.6792	0	0	0	0	0	0	6.43558	Up	0.852522	--	--	-	-	-
Unigene4394_All	241	6	1.6666	4	1.0752	1	0.2737	0	0	0	0	0	0	6.31665	Up	0.831415	--	--	-	-	-
Unigene20484_All	205	4	1.3062	3	0.948	3	0.9654	0	0	0	0	0	0	6.25332	Up	0.817667	--	--	-	-	-
Unigene20482_All	357	6	1.1251	1	0.1815	5	0.9239	0	0	0	0	0	0	6.14889	Up	0.799223	rcu:RCOM_1500890	splicing factor 1	-	-	-
Unigene20463_All	213	1	0.3143	3	0.9124	3	0.9291	0	0	0	0	0	0	6.06985	Up	0.782213	--	--	-	-	-
Unigene21377_All	217	0	0	2	0.5971	5	1.52	0	0	0	0	0	0	6.05032	Up	0.777749	--	--	-	-	-
Unigene20877_All	204	6	1.9689	0	0	1	0.3234	0	0	0	0	0	0	6.04214	Up	0.777615	--	--	-	-	-
Unigene21429_All	256	2	0.523	1	0.253	5	1.2885	0	0	0	0	0	0	6.03742	Up	0.777615	--	--	-	-	-
Unigene12261_All	278	2	0.4816	5	1.1651	2	0.4746	0	0	0	0	0	0	6.00173	Up	0.768301	smo:SELMODRAFT_169717	elongation factor 1-alpha	GO:0006414//translational elongation;GO:0006184//GTP catabolic process	GO:0003746//translation elongation factor activity;GO:0003924//GTPase activity;GO:0005525//GTP binding	GO:0005737//cytoplasm
Unigene20554_All	229	3	0.877	3	0.8486	1	0.2881	0	0	0	0	0	0	5.96976	Up	0.763423	vvi:100246711	elongation factor 1-alpha	GO:0071704;GO:0044238//primary metabolic process;GO:0044237//cellular metabolic process	GO:0000166//nucleotide binding	-
Unigene20898_All	202	5	1.657	1	0.3207	1	0.3266	0	0	0	0	0	0	5.90316	Up	0.749165	--	--	-	-	-
Unigene4504_All	345	2	0.3881	3	0.5633	5	0.9561	0	0	0	0	0	0	5.88328	Up	0.744372	--	--	-	-	-
CL933.Contig4_All	469	8	1.1419	6	0.8287	5	0.7033	4	0.553	2	0.2636	5	0.6675	5.88327	Up	0.744372	mtr:MTR_2g013490	tRNA (cytidine32/guanosine3CsPT-LT-2'-O)-methyltransferase [EC:2.1.1.205]	GO:0019243//methylglyoxal catabolic process to D-lactate;GO:0001510//RNA methylation	GO:0003676//nucleic acid binding;GO:0008168//methyltransferase activity	GO:0005737//cytoplasm
CL744.Contig3_All	300	7	1.562	1	0.2159	1	0.2199	0	0	0	0	0	0	5.82362	Up	0.734093	vvi:100246733	Pin2-interacting protein X1	-	-	GO:0005622//intracellular
Unigene1895_All	277	2	0.4833	2	0.4677	3	0.7145	0	0	0	0	0	0	5.815	Up	0.728974	--	--	-	-	-
Unigene20490_All	236	2	0.5673	2	0.549	3	0.8386	0	0	0	0	0	0	5.80305	Up	0.728844	--	--	-	-	-
Unigene20505_All	276	3	0.7276	2	0.4694	2	0.478	0	0	0	0	0	0	5.7093	Up	0.70579	--	--	-	-	-
CL5540.Contig1_All	229	0	0	2	0.5658	3	0.8642	0	0	0	0	0	0	5.70756	Up	0.70579	pop:POPTR_551400	UDP-sugar pyrophosphorylase [EC:2.7.7.64]	-	-	-
Unigene20419_All	215	29	9.0296	30	9.0391	41	12.5801	2	0.6032	1	0.2875	1	0.2912	4.78139	Up	0.95678	--	--	-	-	-
Unigene21472_All	209	3	0.9609	2	0.6199	6	1.8938	0	0	0	0	1	0.2996	3.90585	Up	0.811285	--	--	-	-	-
Unigene20761_All	267	5	1.2536	4	0.9705	1	0.2471	1	0.2429	0	0	0	0	3.73276	Up	0.723436	vvi:100262033	cleavage stimulation factor subunit 3	-	-	-
Unigene21093_All	200	3	1.0042	5	1.6195	2	0.6597	1	0.3242	0	0	0	0	3.67418	Up	0.779684	--	--	-	-	-
Unigene12146_All	201	1	0.3331	4	1.2892	4	1.3128	0	0	1	0.3076	0	0	3.61736	Up	0.757966	--	--	-	-	-
Unigene12157_All	206	6	1.9498	3	0.9434	2	0.6405	0	0	0	0	1	0.3039	3.61667	Up	0.754386	--	--	-	-	-
Unigene21179_All	338	2	0.3961	9	1.7249	2	0.3903	0	0	2	0.3658	0	0	3.39909	Up	0.75035	--	--	GO:0042819//vitamin B6 biosynthetic process;GO:0016226//iron-sulfur cluster assembly;GO:0009073//aromatic amino acid family biosynthetic process	-	GO:0009507//chloroplast
Unigene1440_All	509	4	0.5261	6	0.7636	26	3.3697	3	0.3822	1	0.1215	0	0	3.30994	Up	0.863514	ppp:PhpafMp01	cytochrome c oxidase subunit 1 [EC:1.9.3.1]	GO:0006810//transport;GO:0022900//electron transport chain;GO:0009060//aerobic respiration;GO:0006119//oxidative phosphorylation	GO:0005507//copper ion binding;GO:0004129//cytochrome-c oxidase activity;GO:0009055//electron carrier activity;GO:0020037//heme binding;GO:0005506//iron ion binding	GO:0016021//integral to membrane;GO:0005743//mitochondrial inner membrane;GO:0070469//respiratory chain;GO:0005886//plasma membrane
Unigene21435_All	322	1	0.2079	3	0.6035	8	1.639	0	0	1	0.192	0	0	3.27468	Up	0.731931	--	--	-	-	-
Unigene4722_All	703	3	0.2857	3	0.2764	14	1.3137	1	0.0922	1	0.0879	0	0	3.27196	Up	0.705892	ota:OstapMp33	cytochrome c oxidase subunit 3	GO:0055114//oxidation-reduction process	GO:0016491//oxidoreductase activity	GO:0016020//membrane
Unigene12051_All	204	4	1.3126	4	1.2702	4	1.2935	0	0	1	0.303	1	0.3069	3.12247	Up	0.799455	rcu:RCOM_1677910	calcium-binding protein CML	-	GO:0005509//calcium ion binding	-
Unigene20820_All	216	8	2.4794	4	1.1996	1	0.3054	0	0	1	0.2862	1	0.2899	3.04722	Up	0.773595	--	--	-	-	-
Unigene15607_All	402	4	0.6661	8	1.2892	9	1.4769	0	0	3	0.4614	0	0	3.01698	Up	0.829017	gmx:3989256	small subunit ribosomal protein S12	GO:0006412//translation;GO:0055114//oxidation-reduction process	GO:0003735//structural constituent of ribosome;GO:0008137//NADH dehydrogenase (ubiquinone) activity;GO:0019843//rRNA binding	GO:0005763//mitochondrial small ribosomal subunit;GO:0009507//chloroplast
Unigene21125_All	201	1	0.3331	7	2.256	5	1.641	1	0.3226	1	0.3076	0	0	2.9112	Up	0.763903	--	--	-	-	-
Unigene6321_All	304	4	0.8808	7	1.4916	8	1.736	2	0.4266	0	0	1	0.206	2.86196	Up	0.81392	--	--	GO:0016567//protein ubiquitination	GO:0004842//ubiquitin-protein ligase activity	GO:0000151//ubiquitin ligase complex
Unigene21367_All	264	2	0.5071	3	0.7361	7	1.7492	1	0.2456	2	0.4683	0	0	2.83804	Up	0.777216	--	--	GO:0010417//glucuronoxylan biosynthetic process;GO:0010584//pollen exine formation;GO:0009834//secondary cell wall biogenesis;GO:0006486//protein glycosylation	GO:0015018//galactosylgalactosylxylosylprotein 3-beta-glucuronosyltransferase activity;GO:0042285//xylosyltransferase activity	GO:0016020//membrane;GO:0005794//Golgi apparatus
Unigene17742_All	203	4	1.3191	5	1.5956	2	0.6499	1	0.3194	1	0.3045	0	0	2.81988	Up	0.741322	--	--	-	-	GO:0005634//nucleus;GO:0009536//plastid
Unigene1853_All	202	4	1.3256	6	1.9242	0	0	1	0.321	0	0	1	0.31	2.8139	Up	0.741016	--	--	-	-	-
Unigene4775_All	226	3	0.8886	6	1.7198	5	1.4595	0	0	0	0	2	0.5541	2.74169	Up	0.793228	gmx:100796963	RNA exonuclease 1 [EC:3.1.-.-]	GO:0008152//metabolic process	GO:0003676//nucleic acid binding;GO:0008859//exoribonuclease II activity	GO:0005634//nucleus
Unigene1891_All	300	2	0.4463	6	1.2956	4	0.8796	0	0	1	0.2061	2	0.4174	2.68793	Up	0.710795	--	--	-	-	GO:0005737//cytoplasm
Unigene1800_All	287	3	0.6998	4	0.9029	8	1.8389	2	0.4519	0	0	0	0	2.68433	Up	0.734525	--	--	-	-	-
Unigene21104_All	206	2	0.6499	5	1.5723	1	0.3202	0	0	0	0	2	0.6079	2.67594	Up	0.70625	--	--	-	-	-
Unigene14004_All	281	6	1.4294	7	1.6137	7	1.6434	0	0	1	0.22	3	0.6685	2.53278	Up	0.801174	--	--	GO:0050832//defense response to fungus;GO:0009409//response to cold;GO:0042538//hyperosmotic salinity response	-	GO:0005576//extracellular region;GO:0016021//integral to membrane
Unigene4549_All	435	3	0.4617	5	0.7446	12	1.8198	2	0.2981	1	0.1421	0	0	2.51988	Up	0.752203	pop:POPTR_936218	cytochrome c oxidase subunit 2	-	-	GO:0016020//membrane
Unigene19889_All	241	3	0.8333	5	1.344	3	0.8212	0	0	1	0.2565	1	0.2598	2.46327	Up	0.708413	--	--	-	-	-
CL5130.Contig1_All	242	7	1.9364	3	0.8031	4	1.0904	1	0.2679	1	0.2555	2	0.5175	2.39242	Up	0.757583	--	--	-	-	-
Unigene21082_All	205	2	0.6531	6	1.896	2	0.6436	3	0.9489	0	0	0	0	2.37607	Up	0.742629	--	--	-	-	-
Unigene21172_All	299	3	0.6717	6	1.2999	3	0.6619	2	0.4337	1	0.2068	1	0.2094	2.36922	Up	0.70175	gmx:548017	bifunctional aspartokinase / homoserine dehydrogenase 1 [EC:2.7.2.4 1.1.1.3]	GO:0009067//aspartate family amino acid biosynthetic process;GO:0055114//oxidation-reduction process;GO:0016310//phosphorylation	GO:0004412//homoserine dehydrogenase activity;GO:0004072//aspartate kinase activity;GO:0016597//amino acid binding;GO:0050661//NADP binding	GO:0009570//chloroplast stroma
Unigene21512_All	220	4	1.2172	2	0.5889	4	1.1994	0	0	3	0.843	0	0	2.35709	Up	0.709476	--	--	-	-	-
Unigene6096_All	379	8	1.4131	5	0.8546	8	1.3925	0	0	4	0.6525	2	0.3304	2.35312	Up	0.796653	--	--	-	-	GO:0005739//mitochondrion
Unigene1609_All	384	7	1.2203	6	1.0122	12	2.0615	0	0	1	0.161	6	0.9783	2.3424	Up	0.793595	vvi:100250699	lupus La protein	-	-	GO:0044464//cell part
Unigene11889_All	290	6	1.385	4	0.8935	7	1.5924	1	0.2236	1	0.2132	2	0.4318	2.33298	Up	0.753718	--	--	-	-	-
CL288.Contig9_All	232	4	1.1542	5	1.3961	4	1.1374	1	0.2795	2	0.5329	1	0.2699	2.31317	Up	0.747838	--	--	GO:0009737//response to abscisic acid stimulus;GO:0007165//signal transduction;GO:0009825//multidimensional cell growth;GO:0010090//trichome morphogenesis;GO:0007033//vacuole organization	-	GO:0005634//nucleus
Unigene21197_All	225	4	1.1901	6	1.7275	5	1.466	1	0.2882	2	0.5495	0	0	2.29666	Up	0.753258	--	--	-	-	-
Unigene4650_All	260	4	1.0299	5	1.2458	4	1.0149	1	0.2494	2	0.4755	0	0	2.28059	Up	0.720455	--	--	-	-	-
Unigene8311_All	255	5	1.3126	8	2.0323	5	1.2935	1	0.2543	1	0.2424	3	0.7366	2.26361	Up	0.762763	--	--	-	-	-
Unigene15932_All	201	4	1.3322	5	1.6114	3	0.9846	1	0.3226	1	0.3076	0	0	2.25915	Up	0.704239	--	--	-	-	-
Unigene21358_All	205	4	1.3062	1	0.316	7	2.2526	1	0.3163	3	0.9047	0	0	2.22806	Up	0.756939	--	--	GO:0050896//response to stimulus;GO:0050794//regulation of cellular process	-	GO:0005829//cytosol
CL4612.Contig1_All	242	6	1.6598	4	1.0707	4	1.0904	0	0	1	0.2555	2	0.5175	2.22403	Up	0.717726	aly:ARALYDRAFT_315436	E3 ubiquitin-protein ligase UHRF1 [EC:6.3.2.19]	GO:0016579//protein deubiquitination;GO:0010388//cullin deneddylation;GO:0009640//photomorphogenesis;GO:0009294//DNA mediated transformation;GO:0016567//protein ubiquitination;GO:0045893//positive regulation of transcription, DNA-dependent;GO:0034968//histone lysine methylation;GO:0040029//regulation of gene expression, epigenetic	GO:0042393//histone binding;GO:0008270//zinc ion binding;GO:0018024//histone-lysine N-methyltransferase activity	GO:0009536//plastid;GO:0005720//nuclear heterochromatin
Unigene5342_All	270	14	3.4712	4	0.9597	4	0.9773	3	0.7205	0	0	2	0.4638	2.21286	Up	0.781789	--	--	-	-	-
Unigene21086_All	291	3	0.6901	11	2.4487	1	0.2267	1	0.2228	2	0.4249	2	0.4303	2.19535	Up	0.717339	--	--	-	-	GO:0009507//chloroplast
Unigene20843_All	201	5	1.6653	5	1.6114	3	0.9846	0	0	3	0.9227	1	0.3115	2.15599	Up	0.74436	--	--	-	-	-
Unigene10066_All	240	8	2.2315	5	1.3496	1	0.2749	0	0	1	0.2576	3	0.7827	2.14503	Up	0.701547	--	--	-	-	-
Unigene21092_All	223	4	1.2008	5	1.4525	2	0.5917	1	0.2908	1	0.2772	2	0.5615	2.14482	Up	0.715939	gmx:100791027	ethanolaminephosphotransferase [EC:2.7.-.-]	GO:0008654//phospholipid biosynthetic process	GO:0016740//transferase activity	GO:0005783//endoplasmic reticulum
Unigene20272_All	214	4	1.2513	6	1.8163	1	0.3083	0	0	2	0.5778	2	0.5852	2.14258	Up	0.725891	vvi:100247373	Ca2+-transporting ATPase [EC:3.6.3.8]	GO:0009697//salicylic acid biosynthetic process;GO:0043269//regulation of ion transport;GO:0043090//amino acid import;GO:0010363//regulation of plant-type hypersensitive response;GO:0010200//response to chitin;GO:0050832//defense response to fungus;GO:0043069//negative regulation of programmed cell death;GO:0015802//basic amino acid transport;GO:0006754//ATP biosynthetic process;GO:0030968//endop…	GO:0005388//calcium-transporting ATPase activity;GO:0008270//zinc ion binding;GO:0004089//carbonate dehydratase activity;GO:0005524//ATP binding;GO:0005516//calmodulin binding	GO:0005886//plasma membrane;GO:0016021//integral to membrane;GO:0005789//endoplasmic reticulum membrane
Unigene1819_All	235	3	0.8546	6	1.654	7	1.965	1	0.2759	2	0.5261	1	0.2664	2.14002	Up	0.754667	--	--	-	-	-
Unigene8554_All	291	7	1.6103	6	1.3357	3	0.6801	0	0	1	0.2124	3	0.6455	2.13132	Up	0.704833	aly:ARALYDRAFT_475890	alpha-L-fucosidase [EC:3.2.1.51]	GO:0006629//lipid metabolic process;GO:0045492//xylan biosynthetic process;GO:0009832//plant-type cell wall biogenesis;GO:0010413//glucuronoxylan metabolic process	GO:0004091//carboxylesterase activity	GO:0005576//extracellular region
Unigene4594_All	221	1	0.3029	6	1.7587	5	1.4925	1	0.2934	1	0.2797	1	0.2833	2.12885	Up	0.71558	rcu:RCOM_0169070	cyclic nucleotide gated channel, other eukaryote	GO:0055085//transmembrane transport;GO:0009626//plant-type hypersensitive response;GO:0007263//nitric oxide mediated signal transduction;GO:0006811//ion transport	GO:0005516//calmodulin binding;GO:0005262//calcium channel activity;GO:0030551//cyclic nucleotide binding;GO:0005222//intracellular cAMP activated cation channel activity;GO:0005242//inward rectifier potassium channel activity	GO:0016021//integral to membrane;GO:0005886//plasma membrane
CL5728.Contig1_All	274	4	0.9773	3	0.7093	5	1.2038	0	0	1	0.2256	3	0.6855	2.12562	Up	0.718846	--	--	-	-	-
Unigene21433_All	220	5	1.5214	3	0.8834	5	1.4993	2	0.5895	0	0	2	0.5692	2.11613	Up	0.718606	--	--	-	-	-
Unigene10058_All	286	5	1.1703	8	1.812	3	0.692	3	0.6802	1	0.2162	1	0.2189	2.1114	Up	0.704332	vvi:100248063	peroxin-7	GO:0016558//protein import into peroxisome matrix;GO:0006635//fatty acid beta-oxidation;GO:0016573//histone acetylation	GO:0005053//peroxisome matrix targeting signal-2 binding;GO:0005515//protein binding;GO:0004402//histone acetyltransferase activity	GO:0005777//peroxisome;GO:0080008//Cul4-RING ubiquitin ligase complex;GO:0005634//nucleus
Unigene6388_All	383	6	1.0487	7	1.184	8	1.3779	2	0.3386	2	0.3228	2	0.327	2.10528	Up	0.742947	ath:AT3G57520	raffinose synthase [EC:2.4.1.82]	GO:0006979//response to oxidative stress;GO:0034484//raffinose catabolic process;GO:0080167//response to karrikin	GO:0052692//raffinose alpha-galactosidase activity;GO:0047274//galactinol-sucrose galactosyltransferase activity;GO:0047268//galactinol-raffinose galactosyltransferase activity	GO:0005737//cytoplasm;GO:0009506//plasmodesma
CL684.Contig1_All	257	7	1.8234	5	1.2603	2	0.5134	1	0.2523	4	0.9622	1	0.2436	2.07936	Up	0.759916	--	--	GO:0007623//circadian rhythm;GO:0019761//glucosinolate biosynthetic process;GO:0080167//response to karrikin	-	GO:0009507//chloroplast
Unigene296_All	789	88	7.4665	132	10.8377	291	24.3308	63	5.1776	60	4.7012	7	0.5555	2.06291	Up	0.877812	--	--	-	-	-
Unigene9656_All	1053	7	0.445	15	0.9228	31	1.9421	7	0.4311	7	0.411	0	0	2.05153	Up	0.760682	ppp:PhpafMp01	cytochrome c oxidase subunit 1 [EC:1.9.3.1]	GO:0022900//electron transport chain;GO:0009060//aerobic respiration;GO:0006119//oxidative phosphorylation	GO:0004129//cytochrome-c oxidase activity;GO:0009055//electron carrier activity;GO:0020037//heme binding;GO:0005506//iron ion binding	GO:0016021//integral to membrane;GO:0005743//mitochondrial inner membrane;GO:0070469//respiratory chain
Unigene8340_All	208	10	3.2184	4	1.2458	5	1.5858	1	0.3117	2	0.5944	2	0.602	2.01181	Up	0.778661	vvi:100256517	1,4-dihydroxy-2-naphthoate octaprenyltransferase [EC:2.5.1.74 2.5.1.-]	GO:0009772//photosynthetic electron transport in photosystem II;GO:0010236//plastoquinone biosynthetic process;GO:0042372//phylloquinone biosynthetic process	GO:0004659//prenyltransferase activity	GO:0016021//integral to membrane;GO:0009507//chloroplast
Unigene13877_All	218	6	1.8425	4	1.1886	5	1.5131	1	0.2974	1	0.2836	3	0.8616	1.99681	Up	0.732892	--	--	-	-	-
Unigene12461_All	248	7	1.8895	5	1.306	0	0	0	0	2	0.4986	2	0.5049	1.99636	Up	0.704678	--	--	-	GO:0003725//double-stranded RNA binding	-
Unigene4620_All	228	5	1.4681	2	0.5682	5	1.4467	1	0.2844	2	0.5423	0	0	1.99202	Up	0.723896	--	--	-	-	-
Unigene21300_All	230	6	1.7464	1	0.2817	8	2.2946	2	0.5639	1	0.2688	2	0.5445	1.9906	Up	0.720903	vvi:100252487	solute carrier family 30 (zinc transporter), member 5	GO:0006812//cation transport	GO:0015562//efflux transmembrane transporter activity;GO:0008324//cation transmembrane transporter activity	GO:0016020//membrane
Unigene21368_All	286	2	0.4681	3	0.6795	10	2.3066	3	0.6802	0	0	1	0.2189	1.9614	Up	0.711471	--	--	-	-	-
Unigene4337_All	232	10	2.8855	4	1.1169	6	1.7061	2	0.559	2	0.5329	1	0.2699	1.95594	Up	0.774838	--	--	GO:0010183//pollen tube guidance;GO:0046686//response to cadmium ion;GO:0045454//cell redox homeostasis;GO:0009860//pollen tube growth;GO:0055114//oxidation-reduction process	GO:0047134//protein-disulfide reductase activity	-
Unigene13761_All	593	22	2.4836	8	0.8739	11	1.2237	3	0.328	6	0.6255	2	0.2112	1.92101	Up	0.773441	--	--	GO:0031348//negative regulation of defense response;GO:0051865//protein autoubiquitination;GO:0009867//jasmonic acid mediated signaling pathway;GO:0009862//systemic acquired resistance, salicylic acid mediated signaling pathway;GO:0009414//response to water deprivation;GO:0006944//cellular membrane fusion;GO:0010363//regulation of plant-type hypersensitive response;GO:0010310//regulation of hydro…	GO:0004842//ubiquitin-protein ligase activity	GO:0005829//cytosol;GO:0000151//ubiquitin ligase complex
Unigene14141_All	300	5	1.1157	13	2.8071	9	1.9791	2	0.4323	2	0.4121	4	0.8348	1.90196	Up	0.777436	--	--	-	-	-
CL2827.Contig1_All	218	6	1.8425	7	2.0801	5	1.5131	2	0.5949	2	0.5672	3	0.8616	1.89962	Up	0.770028	--	--	-	-	-
Unigene12063_All	281	3	0.7147	8	1.8443	6	1.4086	1	0.2308	1	0.22	2	0.4456	1.88868	Up	0.72241	--	--	GO:0019277	GO:0008760//UDP-N-acetylglucosamine 1-carboxyvinyltransferase activity	-
Unigene8548_All	247	4	1.0841	4	1.0491	6	1.6025	2	0.525	3	0.7509	1	0.2535	1.87178	Up	0.713198	--	--	-	-	-
Unigene20866_All	249	7	1.882	2	0.5203	6	1.5896	3	0.7812	1	0.2483	2	0.5029	1.86875	Up	0.713198	vvi:100854206	sister chromatid cohesion protein PDS5	GO:0007067//mitosis	-	GO:0005829//cytosol;GO:0005739//mitochondrion;GO:0005634//nucleus;GO:0009507//chloroplast
Unigene19122_All	317	4	0.8447	8	1.6348	9	1.8729	0	0	7	1.3651	0	0	1.86614	Up	0.762995	vvi:100853263	cysteine desulfurase [EC:2.8.1.7]	GO:0006534//cysteine metabolic process;GO:0016226//iron-sulfur cluster assembly	GO:0030170//pyridoxal phosphate binding;GO:0031071//cysteine desulfurase activity;GO:0005524//ATP binding;GO:0008270//zinc ion binding	GO:0005739//mitochondrion
Unigene13861_All	387	7	1.2109	5	0.837	6	1.0228	1	0.1676	3	0.4792	2	0.3236	1.86372	Up	0.70015	mtr:MTR_8g093570	phosphatidylinositol 4-kinase [EC:2.7.1.67]	-	-	-
CL1062.Contig1_All	287	11	2.5658	7	1.58	7	1.609	2	0.4519	4	0.8616	1	0.2182	1.84284	Up	0.77129	--	--	GO:0006457//protein folding;GO:0030244//cellulose biosynthetic process;GO:0007264//small GTPase mediated signal transduction;GO:0009737//response to abscisic acid stimulus;GO:0048193//Golgi vesicle transport;GO:0006886//intracellular protein transport;GO:0046686//response to cadmium ion	GO:0031072//heat shock protein binding;GO:0051082//unfolded protein binding;GO:0005525//GTP binding	GO:0005739//mitochondrion;GO:0005795//Golgi stack;GO:0005634//nucleus;GO:0005886//plasma membrane
Unigene4769_All	286	16	3.7451	10	2.265	6	1.384	2	0.4535	2	0.4323	4	0.8757	1.84269	Up	0.807266	--	--	GO:0006184//GTP catabolic process;GO:0006896//Golgi to vacuole transport;GO:0009737//response to abscisic acid stimulus;GO:0048488//synaptic vesicle endocytosis	GO:0005525//GTP binding;GO:0005543//phospholipid binding;GO:0030276//clathrin binding;GO:0003924//GTPase activity	GO:0005774//vacuolar membrane;GO:0005794//Golgi apparatus;GO:0009506//plasmodesma;GO:0005886//plasma membrane;GO:0045334//clathrin-coated endocytic vesicle
Unigene10230_All	225	6	1.7852	6	1.7275	7	2.0524	3	0.8646	2	0.5495	2	0.5566	1.83427	Up	0.753958	--	--	-	-	-
Unigene21311_All	254	5	1.3178	2	0.5101	7	1.818	0	0	2	0.4868	1	0.2465	1.83289	Up	0.753289	gmx:100819012	E3 ubiquitin-protein ligase HUWE1 [EC:6.3.2.19]	GO:0042787//protein ubiquitination involved in ubiquitin-dependent protein catabolic process	GO:0004842//ubiquitin-protein ligase activity	GO:0009506//plasmodesma;GO:0016020//membrane;GO:0005634//nucleus;GO:0005829//cytosol;GO:0005739//mitochondrion;GO:0000151//ubiquitin ligase complex
Unigene8460_All	270	6	1.4876	4	0.9597	6	1.466	1	0.2402	0	0	4	0.9276	1.82841	Up	0.720292	--	--	-	-	-
Unigene11905_All	458	16	2.3386	6	0.8486	12	1.7284	2	0.2832	3	0.4049	5	0.6835	1.81757	Up	0.756035	--	--	GO:0016310//phosphorylation;GO:0006464//cellular protein modification process	GO:0004672//protein kinase activity;GO:0000166//nucleotide binding	GO:0044464//cell part
Unigene4505_All	321	7	1.4598	8	1.6145	4	0.822	2	0.404	3	0.5778	2	0.3901	1.81621	Up	0.763928	--	--	-	-	-
CL1628.Contig1_All	302	11	2.4383	9	1.9305	6	1.3106	6	1.2883	2	0.4094	0	0	1.80824	Up	0.784436	--	--	-	-	-
Unigene11919_All	281	6	1.4294	7	1.6137	5	1.1738	3	0.6923	1	0.22	2	0.4456	1.80674	Up	0.731426	vvi:100255444	U3 small nucleolar RNA-associated protein 20	-	-	GO:0005634//nucleus;GO:0005829//cytosol;GO:0005794//Golgi apparatus
Unigene10390_All	232	6	1.7313	2	0.5584	4	1.1374	1	0.2795	0	0	4	1.0795	1.79614	Up	0.709785	gmx:100791608	nuclear pore complex protein Nup54	GO:0006606//protein import into nucleus;GO:0009220//pyrimidine ribonucleotide biosynthetic process;GO:0006406//mRNA export from nucleus	GO:0005515//protein binding	GO:0005730//nucleolus;GO:0005643//nuclear pore;GO:0009507//chloroplast
Unigene8054_All	276	6	1.4553	6	1.4083	14	3.3463	4	0.9398	3	0.672	1	0.2269	1.78897	Up	0.751401	--	--	-	-	-
Unigene12162_All	232	7	2.0199	5	1.3961	1	0.2843	1	0.2795	0	0	4	1.0795	1.78685	Up	0.706625	--	--	-	-	-
Unigene20841_All	219	7	2.1398	4	1.1832	3	0.9037	2	0.5922	2	0.5646	0	0	1.78259	Up	0.720276	--	--	-	GO:0043565//sequence-specific DNA binding;GO:0000166//nucleotide binding	GO:0005634//nucleus
Unigene10061_All	219	4	1.2227	4	1.1832	8	2.4098	2	0.5922	1	0.2823	4	1.1436	1.76048	Up	0.761916	pop:POPTR_416282	putative ABC transport system ATP-binding protein	GO:0010541//acropetal auxin transport;GO:0010540//basipetal auxin transport;GO:0010315//auxin efflux;GO:0055085//transmembrane transport;GO:0006200//ATP catabolic process	GO:0010329//auxin efflux transmembrane transporter activity;GO:0008559//xenobiotic-transporting ATPase activity;GO:0005524//ATP binding	GO:0009941//chloroplast envelope;GO:0016021//integral to membrane;GO:0005886//plasma membrane
CL3410.Contig1_All	222	5	1.5077	0	0	10	2.9716	1	0.2921	3	0.8354	1	0.282	1.7521	Up	0.704304	--	--	-	-	-
CL6120.Contig2_All	265	6	1.5157	3	0.7334	7	1.7426	4	0.9788	0	0	1	0.2363	1.72958	Up	0.72684	--	--	-	-	-
Unigene11988_All	206	10	3.2497	4	1.2579	5	1.6012	2	0.6295	4	1.2004	1	0.3039	1.71612	Up	0.761965	--	--	GO:0051258//protein polymerization	-	GO:0044464//cell part;GO:0043234//protein complex
CL2619.Contig2_All	572	14	1.6385	7	0.7928	10	1.1533	9	1.0203	0	0	2	0.2189	1.71593	Up	0.733148	bdi:100821530	glutaredoxin 3	GO:0031348//negative regulation of defense response;GO:0009611//response to wounding;GO:0009867//jasmonic acid mediated signaling pathway;GO:0035304//regulation of protein dephosphorylation;GO:0009862//systemic acquired resistance, salicylic acid mediated signaling pathway;GO:0009414//response to water deprivation;GO:0010363//regulation of plant-type hypersensitive response;GO:0009693//ethylene b…	GO:0015035//protein disulfide oxidoreductase activity;GO:0005515//protein binding;GO:0009055//electron carrier activity	GO:0005737//cytoplasm
Unigene15465_All	299	10	2.2389	8	1.7332	7	1.5444	1	0.2169	5	1.0338	4	0.8376	1.66401	Up	0.742458	--	--	-	-	GO:0005634//nucleus
Unigene19395_All	202	6	1.9884	6	1.9242	3	0.9797	1	0.321	5	1.5302	0	0	1.65114	Up	0.701306	--	--	-	-	-
CL1961.Contig2_All	237	4	1.1299	11	3.0067	2	0.5567	2	0.5472	2	0.5217	3	0.7926	1.64003	Up	0.72252	--	--	-	-	-
Unigene17665_All	208	4	1.2874	5	1.5572	4	1.2686	2	0.6235	1	0.2972	2	0.602	1.63906	Up	0.72252	--	--	-	-	-
Unigene13983_All	338	13	2.5748	9	1.7249	8	1.5614	3	0.5755	3	0.5487	4	0.741	1.62763	Up	0.767507	--	--	-	-	-
Unigene1564_All	521	14	1.7989	10	1.2434	21	2.659	3	0.3734	6	0.712	6	0.7211	1.60202	Up	0.7678	--	--	-	-	GO:0043231//intracellular membrane-bounded organelle
Unigene6136_All	318	10	2.1051	9	1.8334	9	1.867	3	0.6117	6	1.1664	3	0.5907	1.59237	Up	0.754089	--	--	-	-	-
Unigene1356_All	269	4	0.9954	8	1.9265	4	0.981	2	0.4821	4	0.9193	0	0	1.58238	Up	0.700936	--	--	-	-	-
Unigene17396_All	292	8	1.8341	4	0.8874	4	0.9037	3	0.6662	2	0.4234	1	0.2144	1.58077	Up	0.757528	vvi:100263350	speckle-type POZ protein	GO:0071472//cellular response to salt stress;GO:0042631//cellular response to water deprivation	GO:0042802//identical protein binding	GO:0005634//nucleus;GO:0005829//cytosol
Unigene13825_All	222	12	3.6186	3	0.8754	5	1.4858	2	0.5842	2	0.5569	5	1.4102	1.57538	Up	0.757978	--	--	-	-	-
Unigene10254_All	307	6	1.3083	9	1.8991	5	1.0744	1	0.2112	4	0.8055	2	0.4079	1.57337	Up	0.7246	--	--	-	-	-
Unigene8098_All	319	7	1.469	11	2.2338	5	1.034	3	0.6098	3	0.5814	4	0.7851	1.56612	Up	0.718972	--	--	GO:0009086//methionine biosynthetic process;GO:0006661//phosphatidylinositol biosynthetic process;GO:0000394//RNA splicing, via endonucleolytic cleavage and ligation	-	GO:0005739//mitochondrion
CL1504.Contig2_All	229	9	2.631	9	2.5459	6	1.7284	2	0.5663	3	0.8099	5	1.3671	1.55562	Up	0.737657	--	--	GO:0048767//root hair elongation;GO:0034765//regulation of ion transmembrane transport;GO:0009651//response to salt stress;GO:0071805//potassium ion transmembrane transport;GO:0009860//pollen tube growth	GO:0005249//voltage-gated potassium channel activity	GO:0005739//mitochondrion;GO:0016021//integral to membrane
Unigene6222_All	210	10	3.1878	6	1.8509	6	1.8848	3	0.9263	2	0.5888	3	0.8945	1.54776	Up	0.744315	--	--	-	-	-
Unigene8482_All	248	10	2.6993	5	1.306	2	0.532	2	0.5229	2	0.4986	2	0.5049	1.54313	Up	0.702402	ppp:PhpafMp15	succinate dehydrogenase (ubiquinone) cytochrome b560 subunit	GO:0006099//tricarboxylic acid cycle	GO:0000104//succinate dehydrogenase activity;GO:0009055//electron carrier activity;GO:0005524//ATP binding	GO:0045281//succinate dehydrogenase complex;GO:0005739//mitochondrion
CL3251.Contig2_All	221	11	3.332	11	3.2243	18	5.373	7	2.0539	4	1.1189	5	1.4166	1.53784	Up	0.796983	--	--	-	-	-
Unigene21057_All	310	6	1.2957	12	2.5076	4	0.8512	1	0.2092	3	0.5983	5	1.0099	1.52936	Up	0.706869	--	--	-	-	-
Unigene14075_All	313	9	1.9249	3	0.6209	7	1.4753	4	0.8287	1	0.1975	3	0.6001	1.52002	Up	0.704719	--	--	-	-	-
Unigene13743_All	482	22	3.0555	15	2.016	8	1.0949	6	0.8072	3	0.3848	10	1.299	1.51767	Up	0.765528	--	--	-	-	GO:0005737//cytoplasm
Unigene8005_All	359	5	0.9324	7	1.2631	9	1.6538	1	0.1806	3	0.5166	4	0.6976	1.51036	Up	0.700431	--	--	-	-	-
Unigene19455_All	366	7	1.2803	11	1.9469	10	1.8024	6	1.063	3	0.5067	3	0.5132	1.49829	Up	0.733886	smo:SELMODRAFT_102585	putative transcriptional regulator	-	-	GO:0009507//chloroplast
Unigene2417_All	300	7	1.562	8	1.7275	8	1.7592	3	0.6484	2	0.4121	4	0.8348	1.49774	Up	0.727374	aly:ARALYDRAFT_678866	ditrans,polycis-polyprenyl diphosphate synthase [EC:2.5.1.87]	-	-	-
CL2062.Contig4_All	249	8	2.1508	2	0.5203	15	3.974	3	0.7812	1	0.2483	6	1.5087	1.49321	Up	0.740332	--	--	-	-	-
Unigene21044_All	206	4	1.2999	9	2.8302	4	1.281	2	0.6295	4	1.2004	1	0.3039	1.47779	Up	0.712416	--	--	-	-	-
CL4638.Contig1_All	264	17	4.3108	7	1.7177	4	0.9995	5	1.2281	1	0.2342	5	1.1858	1.42674	Up	0.728811	--	--	-	-	-
Unigene11972_All	269	5	1.2443	11	2.649	12	2.9429	3	0.7232	6	1.3789	3	0.6983	1.4266	Up	0.740153	--	--	-	-	-
Unigene9642_All	214	15	4.6923	12	3.6325	22	6.7819	4	1.212	9	2.6	8	2.3406	1.41917	Up	0.778763	--	--	-	-	-
Unigene11403_All	1295	86	4.4457	76	3.8018	57	2.9037	34	1.7025	30	1.4322	22	1.0637	1.41759	Up	0.783642	--	--	GO:0032491//detection of molecule of fungal origin	GO:0016874//ligase activity	-
Unigene17743_All	272	3	0.7384	5	1.1908	5	1.2127	2	0.4768	2	0.4546	2	0.4604	1.41535	Up	0.743047	rcu:RCOM_0236810	jasmonic acid-amino synthetase	-	-	-
Unigene21314_All	206	3	0.9749	8	2.5157	10	3.2024	2	0.6295	2	0.6002	6	1.8237	1.41091	Up	0.724845	--	--	-	-	-
Unigene8073_All	241	2	0.5555	6	1.6128	8	2.1898	2	0.5381	3	0.7696	2	0.5196	1.40233	Up	0.701718	--	--	-	-	-
Unigene7794_All	560	25	2.9886	27	3.1233	20	2.356	8	0.9263	11	1.2143	8	0.8945	1.39696	Up	0.768102	--	--	GO:0046855//inositol phosphate dephosphorylation;GO:0032957//inositol trisphosphate metabolic process	GO:0004439//phosphatidylinositol-4,5-bisphosphate 5-phosphatase activity	GO:0005783//endoplasmic reticulum
Unigene17661_All	252	13	3.4534	3	0.7712	4	1.0471	5	1.2866	5	1.2266	1	0.2485	1.39365	Up	0.705863	--	--	GO:0006184//GTP catabolic process;GO:0006896//Golgi to vacuole transport;GO:0009737//response to abscisic acid stimulus;GO:0048488//synaptic vesicle endocytosis	GO:0005525//GTP binding;GO:0005543//phospholipid binding;GO:0030276//clathrin binding;GO:0003924//GTPase activity	GO:0005773//vacuole;GO:0005794//Golgi apparatus;GO:0005886//plasma membrane;GO:0045334//clathrin-coated endocytic vesicle
Unigene8699_All	392	3	0.5123	3	0.4958	5	0.8414	3	0.4963	0	0	1	0.1597	1.38556	Up	0.705097	aly:ARALYDRAFT_901180	periodic tryptophan protein 2	GO:0010072//primary shoot apical meristem specification	-	-
Unigene10138_All	423	4	0.633	18	2.7566	8	1.2476	1	0.1533	5	0.7307	7	1.0361	1.35793	Up	0.706226	rcu:RCOM_0205360	20S proteasome subunit beta 1 [EC:3.4.25.1]	GO:0051788//response to misfolded protein;GO:0006635//fatty acid beta-oxidation;GO:0006833//water transport;GO:0043161//proteasomal ubiquitin-dependent protein catabolic process;GO:0010363//regulation of plant-type hypersensitive response;GO:0009651//response to salt stress;GO:0009407//toxin catabolic process;GO:0080129//proteasome core complex assembly;GO:0006972//hyperosmotic response;GO:000703…	GO:0004298//threonine-type endopeptidase activity	GO:0005774//vacuolar membrane;GO:0005839//proteasome core complex;GO:0005829//cytosol;GO:0005886//plasma membrane;GO:0005634//nucleus
Unigene15354_All	216	12	3.7191	11	3.299	9	2.7487	4	1.2008	7	2.0035	2	0.5797	1.35397	Up	0.751747	--	--	-	-	-
CL399.Contig5_All	244	7	1.9205	9	2.3894	10	2.7036	3	0.7973	4	1.0135	3	0.7698	1.33045	Up	0.732167	--	--	-	-	-
Unigene9803_All	328	12	2.4492	18	3.555	12	2.4135	4	0.7908	9	1.6963	5	0.9545	1.31695	Up	0.740271	--	--	-	-	-
Unigene19270_All	359	13	2.4241	12	2.1653	8	1.4701	2	0.3612	5	0.861	7	1.2209	1.2876	Up	0.709191	--	--	-	-	-
CL1512.Contig4_All	432	27	4.184	25	3.7488	27	4.1231	9	1.3509	19	2.719	10	1.4494	1.28092	Up	0.750798	--	--	-	-	-
CL10.Contig2_All	436	12	1.8425	6	0.8915	7	1.0591	5	0.7436	1	0.1418	5	0.718	1.24765	Up	0.735252	ppp:PHYPADRAFT_30352	serine/threonine-protein kinase CTR1 [EC:2.7.11.1]	GO:0006468//protein phosphorylation	GO:0004715//non-membrane spanning protein tyrosine kinase activity;GO:0005524//ATP binding;GO:0004674//protein serine/threonine kinase activity	-
Unigene1516_All	230	5	1.4553	6	1.6899	2	0.5736	1	0.2819	3	0.8064	4	1.0889	1.24289	Up	0.79239	--	--	GO:0009607//response to biotic stimulus;GO:0006355//regulation of transcription, DNA-dependent	GO:0003677//DNA binding;GO:0005516//calmodulin binding	GO:0005634//nucleus
Unigene15352_All	246	11	2.9934	11	2.8967	11	2.9498	7	1.8451	10	2.5131	1	0.2545	1.2209	Up	0.724242	--	--	-	-	-
Unigene19168_All	229	13	3.8003	6	1.6973	6	1.7284	4	1.1326	4	1.0798	7	1.9139	1.19504	Up	0.703461	--	--	-	-	-
CL849.Contig1_All	321	12	2.5026	19	3.8343	18	3.6992	5	1.01	9	1.7333	14	2.7308	1.15916	Up	0.712994	--	--	-	-	-
CL37.Contig9_All	395	27	4.5759	33	5.412	25	4.1753	13	2.1341	18	2.8172	12	1.9021	1.11497	Up	0.722479	--	--	-	-	-
Unigene18565_All	376	29	5.1632	39	6.7192	44	7.7198	16	2.7593	23	3.7816	18	2.9974	1.11342	Up	0.740568	--	--	-	-	-
CL580.Contig48_All	754	25	2.2196	16	1.3746	17	1.4874	15	1.29	20	1.6398	25	2.076	1.07075	Up	0.727803	--	--	GO:0000186//activation of MAPKK activity	GO:0046872//metal ion binding;GO:0005524//ATP binding;GO:0004709//MAP kinase kinase kinase activity;GO:0004721//phosphoprotein phosphatase activity	-
CL6131.Contig1_All	339	25	4.9369	18	3.4396	15	2.919	6	1.1477	10	1.8236	16	2.9552	1.05729	Up	0.714358	--	--	-	-	-
CL499.Contig1_All	278	18	4.3345	25	5.8255	25	5.9325	30	6.9975	30	6.6714	40	9.009	-1.04573	Down	0.723257	--	--	-	-	-
Unigene5849_All	254	6	1.5813	8	2.0403	8	2.0778	13	3.3188	24	5.8414	9	2.2185	-1.06667	Down	0.71301	--	--	-	-	-
Unigene11874_All	219	6	1.8341	5	1.479	5	1.5061	11	3.257	16	4.5166	12	3.4308	-1.10028	Down	0.700822	--	--	-	-	-
CL2805.Contig2_All	237	4	1.1299	6	1.64	3	0.8351	13	3.5568	7	1.8259	10	2.6419	-1.10516	Down	0.700178	--	--	-	-	-
Unigene4344_All	557	9	1.0817	5	0.5815	5	0.5922	14	1.6298	14	1.5539	13	1.4613	-1.10819	Down	0.725593	rcu:RCOM_1063330	myb proto-oncogene protein, plant	GO:0045697//regulation of synergid differentiation;GO:0006355//regulation of transcription, DNA-dependent;GO:0006863//purine nucleobase transport;GO:0010183//pollen tube guidance	GO:0003677//DNA binding;GO:0003700//sequence-specific DNA binding transcription factor activity;GO:0003682//chromatin binding	GO:0005634//nucleus
Unigene15275_All	434	9	1.3882	8	1.1941	11	1.672	22	3.287	19	2.7065	17	2.4526	-1.12009	Down	0.71367	--	--	-	-	-
Unigene22243_All	384	2	0.3487	1	0.1687	7	1.2026	5	0.8443	4	0.644	10	1.6305	-1.13721	Down	0.764556	vvi:100261987	phospholipase D [EC:3.1.4.4]	GO:0048364//root development;GO:0016036//cellular response to phosphate starvation;GO:1901701;GO:0048519//negative regulation of biological process;GO:0051707//response to other organism;GO:0009755//hormone-mediated signaling pathway;GO:0043067//regulation of programmed cell death;GO:0044710;GO:0044765;GO:0009628//response to abiotic stimulus;GO:0031347//regulation of defense response;GO:0046907/…	GO:0004620//phospholipase activity;GO:0008081//phosphoric diester hydrolase activity	-
Unigene4038_All	663	8	0.8078	3	0.2931	8	0.796	12	1.1736	15	1.3987	17	1.6054	-1.13788	Down	0.849742	vvi:100252647	protein brassinosteroid insensitive 1 [EC:2.7.10.1 2.7.11.1]	-	-	-
Unigene11125_All	513	5	0.6525	8	1.0102	10	1.2859	23	2.9072	15	1.8076	16	1.9528	-1.1443	Down	0.700468	mtr:MTR_8g040120	transcription factor TGA	GO:0006355//regulation of transcription, DNA-dependent	GO:0003700//sequence-specific DNA binding transcription factor activity;GO:0043565//sequence-specific DNA binding	-
CL1623.Contig1_All	481	9	1.2526	1	0.1347	9	1.2343	13	1.7525	5	0.6426	6	0.781	-1.14443	Down	0.750318	--	--	-	-	-
Unigene22534_All	230	1	0.2911	2	0.5633	2	0.5736	2	0.5639	3	0.8064	5	1.3611	-1.15494	Down	0.70687	rcu:RCOM_1179530	ethylene receptor [EC:2.7.13.-]	GO:0023014//signal transduction by phosphorylation;GO:0000160//two-component signal transduction system (phosphorelay)	GO:0000155//phosphorelay sensor kinase activity;GO:0051740//ethylene binding;GO:0005524//ATP binding	GO:0016020//membrane
Unigene2215_All	492	4	0.5443	9	1.185	4	0.5363	11	1.4498	4	0.5026	7	0.8908	-1.17163	Down	0.701307	--	--	GO:0009607//response to biotic stimulus	GO:0005516//calmodulin binding;GO:0003677//DNA binding	GO:0005634//nucleus
Unigene16694_All	835	19	1.5233	20	1.5516	17	1.3431	52	4.0382	28	2.0731	53	3.9742	-1.19116	Down	0.738557	pop:POPTR_421641	phospholipid-translocating ATPase [EC:3.6.3.1]	GO:0044765	GO:0043492//ATPase activity, coupled to movement of substances;GO:0022892;GO:0046872//metal ion binding;GO:0000166//nucleotide binding	GO:0044464//cell part;GO:0016020//membrane
Unigene1388_All	230	3	0.8732	7	1.9716	6	1.7209	9	2.5374	13	3.4943	8	2.1778	-1.21571	Down	0.721025	--	--	-	-	-
CL4369.Contig1_All	387	4	0.6919	5	0.837	10	1.7046	16	2.6809	15	2.3962	23	3.7211	-1.24939	Down	0.730803	--	--	-	-	-
CL1553.Contig1_All	531	5	0.6304	5	0.61	4	0.4969	7	0.8548	8	0.9314	14	1.6508	-1.28555	Down	0.738229	gmx:100808145	MADS-box transcription factor, plant	GO:0006355//regulation of transcription, DNA-dependent	GO:0003700//sequence-specific DNA binding transcription factor activity;GO:0003677//DNA binding;GO:0046983//protein dimerization activity	GO:0005634//nucleus
CL2680.Contig2_All	209	12	3.8437	6	1.8597	14	4.419	14	4.3436	17	5.0285	14	4.1941	-1.32416	Down	0.741814	--	--	-	-	-
Unigene22115_All	273	0	0	2	0.4746	3	0.7249	4	0.9501	6	1.3587	1	0.2293	-1.3457	Down	0.735711	aly:ARALYDRAFT_495830	gelsolin	GO:0000278//mitotic cell cycle;GO:0006346//methylation-dependent chromatin silencing;GO:0031048//chromatin silencing by small RNA;GO:0016246//RNA interference;GO:0042127//regulation of cell proliferation;GO:0000911//cytokinesis by cell plate formation;GO:0051567//histone H3-K9 methylation;GO:0045010//actin nucleation;GO:0051225//spindle assembly;GO:0051014//actin filament severing;GO:0009965//lea…	GO:0051015//actin filament binding	GO:0015629//actin cytoskeleton
Unigene1362_All	303	11	2.4303	3	0.6414	4	0.8709	13	2.7821	13	2.6524	12	2.4797	-1.34749	Down	0.745846	--	--	-	-	-
Unigene5910_All	253	5	1.323	7	1.7923	6	1.5645	15	3.8445	12	2.9322	15	3.7122	-1.3524	Down	0.759379	--	--	-	-	-
CL2631.Contig2_All	515	5	0.6499	5	0.6289	3	0.3843	10	1.2591	11	1.3205	12	1.4589	-1.37484	Down	0.702752	--	--	-	-	-
Unigene19247_All	382	5	0.8762	3	0.5087	5	0.8635	10	1.6975	10	1.6184	8	1.3113	-1.37823	Down	0.708197	--	--	-	GO:0000224//peptide-N4-(N-acetyl-beta-glucosaminyl)asparagine amidase activity	GO:0005773//vacuole
Unigene14397_All	411	11	1.7917	3	0.4728	6	0.9631	18	2.8399	10	1.5042	16	2.4375	-1.38819	Down	0.747064	--	--	-	-	-
Unigene895_All	432	1	0.155	5	0.7498	6	0.9162	15	2.2515	9	1.2879	10	1.4494	-1.40094	Down	0.721497	--	--	-	-	-
Unigene8038_All	287	4	0.933	2	0.4514	6	1.3791	12	2.7112	8	1.7232	16	3.4906	-1.40918	Down	0.747092	--	--	-	-	-
Unigene1297_All	235	2	0.5697	2	0.5513	4	1.1229	4	1.1037	9	2.3676	7	1.865	-1.4215	Down	0.700846	--	--	-	-	-
Unigene6561_All	234	2	0.5722	2	0.5537	3	0.8458	3	0.8313	11	2.9061	6	1.6054	-1.46822	Down	0.726877	--	--	-	-	-
Unigene11592_All	657	8	0.8151	6	0.5916	6	0.6025	17	1.6778	21	1.976	16	1.5248	-1.47331	Down	0.736679	pop:POPTR_811009	solute carrier family 25 (mitochondrial carnitine/acylcarnitine transporter), member 20/29	GO:0015819//lysine transport;GO:0006839//mitochondrial transport;GO:0015817//histidine transport;GO:0015822//ornithine transport;GO:0015809//arginine transport	GO:0005290//L-histidine transmembrane transporter activity;GO:0000064//L-ornithine transmembrane transporter activity;GO:0015189//L-lysine transmembrane transporter activity;GO:0015181//arginine transmembrane transporter activity	GO:0016021//integral to membrane;GO:0005743//mitochondrial inner membrane
CL2599.Contig1_All	307	2	0.4361	3	0.633	2	0.4298	9	1.901	11	2.2151	5	1.0197	-1.48553	Down	0.703917	vvi:100243581	large subunit ribosomal protein L32e	-	-	-
CL295.Contig1_All	248	4	1.0797	2	0.5224	5	1.33	10	2.6147	7	1.745	10	2.5247	-1.5234	Down	0.732831	--	--	-	-	-
Unigene13943_All	358	2	0.374	5	0.9047	1	0.1843	4	0.7245	8	1.3815	10	1.7489	-1.52379	Down	0.785567	--	--	GO:0006598//polyamine catabolic process;GO:0006355//regulation of transcription, DNA-dependent;GO:0009698//phenylpropanoid metabolic process;GO:0009741//response to brassinosteroid stimulus;GO:0042398//cellular modified amino acid biosynthetic process	-	-
Unigene21651_All	201	3	0.9992	1	0.3223	1	0.3282	7	2.2582	2	0.6151	2	0.623	-1.52574	Down	0.72365	vvi:100242084	SAUR family protein	-	-	-
Unigene17841_All	227	1	0.2949	2	0.5707	3	0.8718	6	1.7139	2	0.5447	9	2.4824	-1.52946	Down	0.718125	--	--	-	-	-
Unigene8524_All	274	2	0.4886	5	1.1821	0	0	8	1.8932	2	0.4513	12	2.7421	-1.5302	Down	0.721615	--	--	-	-	-
Unigene9680_All	249	2	0.5377	2	0.5203	5	1.3247	8	2.0833	8	1.9862	8	2.0116	-1.56908	Down	0.73648	smo:SELMODRAFT_423905	vacuolar protein sorting-associated protein VTA1	GO:0048453//sepal formation;GO:0048451//petal formation;GO:0016571//histone methylation	-	GO:0009507//chloroplast
Unigene13718_All	219	3	0.917	0	0	2	0.6025	6	1.7765	4	1.1292	4	1.1436	-1.57192	Down	0.700806	--	--	-	-	-
Unigene10028_All	364	2	0.3678	1	0.178	7	1.2686	7	1.247	6	1.019	9	1.5481	-1.59661	Down	0.71027	--	--	-	-	-
Unigene1843_All	366	4	0.7316	2	0.354	3	0.5407	11	1.9489	6	1.0135	7	1.1975	-1.6004	Down	0.71027	rcu:RCOM_1052690	membrane-bound transcription factor site-1 protease [EC:3.4.21.112]	GO:0006629//lipid metabolic process;GO:0042538//hyperosmotic salinity response;GO:0006508//proteolysis;GO:0006486//protein glycosylation;GO:0006888//ER to Golgi vesicle-mediated transport	GO:0004252//serine-type endopeptidase activity	GO:0005576//extracellular region;GO:0005783//endoplasmic reticulum;GO:0005794//Golgi apparatus
Unigene12889_All	283	2	0.4731	3	0.6867	1	0.2331	3	0.6874	7	1.5292	9	1.9912	-1.61114	Down	0.728856	--	--	-	-	-
Unigene17702_All	299	2	0.4478	0	0	3	0.6619	3	0.6506	5	1.0338	6	1.2564	-1.61884	Down	0.747241	aly:ARALYDRAFT_677769	myb proto-oncogene protein, plant	-	GO:0003677//DNA binding;GO:0003682//chromatin binding	-
Unigene1619_All	332	3	0.6049	4	0.7805	2	0.3974	12	2.3437	5	0.931	8	1.5087	-1.62998	Down	0.702915	zma:100191539	coumaroylquinate(coumaroylshikimate) 3'-monooxygenase [EC:1.14.13.36]	GO:0055114//oxidation-reduction process	GO:0009055//electron carrier activity;GO:0004497//monooxygenase activity;GO:0005506//iron ion binding;GO:0020037//heme binding;GO:0016705//oxidoreductase activity, acting on paired donors, with incorporation or reduction of molecular oxygen	GO:0005886//plasma membrane;GO:0005618//cell wall;GO:0005739//mitochondrion
Unigene21945_All	297	3	0.6762	6	1.3087	3	0.6664	5	1.0916	14	2.9141	16	3.3731	-1.63279	Down	0.753588	mtr:MTR_7g099640	26S proteasome regulatory subunit T2	GO:0043161//proteasomal ubiquitin-dependent protein catabolic process;GO:0043248//proteasome assembly;GO:0051788//response to misfolded protein;GO:0009933//meristem structural organization;GO:0009965//leaf morphogenesis;GO:0009408//response to heat;GO:0048829//root cap development;GO:0035266//meristem growth;GO:0046686//response to cadmium ion;GO:0010078//maintenance of root meristem identity	GO:0008233//peptidase activity;GO:0005524//ATP binding;GO:0008568//microtubule-severing ATPase activity	GO:0008540//proteasome regulatory particle, base subcomplex;GO:0005737//cytoplasm;GO:0005886//plasma membrane
Unigene11629_All	509	3	0.3946	1	0.1273	5	0.648	11	1.4013	7	0.8502	10	1.2301	-1.64266	Down	0.704886	--	--	-	-	-
Unigene1745_All	342	2	0.3915	2	0.3788	3	0.5787	6	1.1376	5	0.9038	13	2.38	-1.64692	Down	0.724556	--	--	-	-	-
Unigene9826_All	368	5	0.9096	2	0.3521	1	0.1793	5	0.881	11	1.8479	9	1.5313	-1.65595	Down	0.731173	--	--	GO:0009058//biosynthetic process	GO:0016757//transferase activity, transferring glycosyl groups	-
Unigene17547_All	266	2	0.5033	4	0.9741	2	0.496	8	1.9502	5	1.1621	9	2.1185	-1.66939	Down	0.754146	--	--	-	-	-
Unigene12094_All	210	0	0	4	1.2339	1	0.3141	1	0.3088	3	0.8832	8	2.3852	-1.67311	Down	0.704487	--	--	-	-	-
Unigene13802_All	261	5	1.2824	1	0.2482	1	0.2528	7	1.7391	7	1.658	5	1.1995	-1.68153	Down	0.725492	--	--	-	-	-
Unigene4773_All	280	2	0.4782	5	1.1568	2	0.4712	8	1.8527	9	1.9871	6	1.3417	-1.69525	Down	0.765007	--	--	-	-	GO:0005829//cytosol;GO:0005739//mitochondrion
CL4697.Contig1_All	202	1	0.3314	2	0.6414	1	0.3266	7	2.2471	2	0.6121	5	1.5498	-1.69582	Down	0.718675	--	--	-	-	GO:0005634//nucleus
Unigene4554_All	238	3	0.8438	1	0.2722	3	0.8315	6	1.6347	5	1.2988	5	1.3154	-1.70975	Down	0.721416	mtr:MTR_2g027090	sister chromatid cohesion protein PDS5	-	GO:0016787//hydrolase activity	-
Unigene2619_All	358	3	0.561	1	0.1809	2	0.3685	7	1.2679	9	1.5542	7	1.2243	-1.73014	Down	0.717079	--	--	-	-	-
Unigene4401_All	210	1	0.3188	2	0.617	2	0.6283	6	1.8527	3	0.8832	5	1.4908	-1.75481	Down	0.725818	vvi:100241489	histidyl-tRNA synthetase [EC:6.1.1.21]	-	-	-
Unigene4688_All	202	2	0.6628	2	0.6414	2	0.6532	8	2.5681	6	1.8363	1	0.31	-1.7552	Down	0.735649	--	--	-	-	-
Unigene21686_All	229	2	0.5847	1	0.2829	1	0.2881	7	1.9821	4	1.0798	3	0.8202	-1.756	Down	0.710697	--	--	-	-	-
Unigene13962_All	313	2	0.4278	3	0.6209	4	0.8431	7	1.4502	7	1.3826	12	2.4005	-1.76411	Down	0.763459	--	--	-	-	-
Unigene1312_All	408	3	0.4922	5	0.7939	0	0	7	1.1125	8	1.2122	11	1.6881	-1.76737	Down	0.735783	rcu:RCOM_1431670	DNA polymerase zeta subunit [EC:2.7.7.7]	GO:0006139//nucleobase-containing compound metabolic process	GO:0003676//nucleic acid binding;GO:0016779//nucleotidyltransferase activity	GO:0005622//intracellular
Unigene14044_All	256	1	0.2615	3	0.7591	2	0.5154	1	0.2533	5	1.2074	10	2.4458	-1.77317	Down	0.721811	mtr:MTR_8g072260	(+)-abscisic acid 8'-hydroxylase [EC:1.14.13.93]	GO:0022900//electron transport chain;GO:0009414//response to water deprivation;GO:0046345//abscisic acid catabolic process;GO:0032940//secretion by cell;GO:0030912;GO:0009737//response to abscisic acid stimulus;GO:0048838//release of seed from dormancy;GO:0050832//defense response to fungus;GO:0009639//response to red or far red light	GO:0010295//(+)-abscisic acid 8'-hydroxylase activity;GO:0009055//electron carrier activity;GO:0020037//heme binding;GO:0005506//iron ion binding	-
Unigene19381_All	308	1	0.2173	1	0.2103	4	0.8567	3	0.6316	10	2.0072	5	1.0164	-1.78134	Down	0.714696	--	--	-	-	-
CL2002.Contig1_All	277	5	1.2084	0	0	0	0	11	2.575	3	0.6695	7	1.5823	-1.7853	Down	0.718215	--	--	-	-	-
Unigene16006_All	206	0	0	3	0.9434	1	0.3202	2	0.6295	3	0.9003	5	1.5197	-1.78581	Down	0.700296	--	--	-	-	-
Unigene6148_All	290	2	0.4617	3	0.6701	3	0.6824	9	2.0124	8	1.7054	8	1.7272	-1.79107	Down	0.767137	vvi:100267022	arogenate/prephenate dehydratase [EC:4.2.1.91 4.2.1.51]	GO:0009094//L-phenylalanine biosynthetic process;GO:0080167//response to karrikin	GO:0047769//arogenate dehydratase activity;GO:0004664//prephenate dehydratase activity	GO:0009507//chloroplast
Unigene8226_All	276	2	0.4851	1	0.2347	4	0.9561	4	0.9398	7	1.5679	11	2.4954	-1.79799	Down	0.759994	--	--	-	-	-
CL4369.Contig2_All	333	1	0.201	4	0.7781	3	0.5943	8	1.5578	6	1.1139	10	1.8802	-1.80116	Down	0.745887	--	--	-	-	-
CL3972.Contig1_All	244	1	0.2744	2	0.531	1	0.2704	5	1.3288	9	2.2803	6	1.5396	-1.80682	Down	0.709956	--	--	-	-	-
Unigene6494_All	256	1	0.2615	4	1.0122	0	0	10	2.533	4	0.966	2	0.4892	-1.8304	Down	0.705379	--	--	-	-	-
Unigene19291_All	234	1	0.2861	3	0.8305	1	0.2819	7	1.9398	3	0.7926	7	1.873	-1.8432	Down	0.754032	--	--	-	-	-
Unigene21920_All	236	2	0.5673	1	0.2745	1	0.2795	1	0.2748	13	3.4054	2	0.5306	-1.84978	Down	0.728929	--	--	-	GO:0008270//zinc ion binding	GO:0005622//intracellular
Unigene13849_All	385	1	0.1739	3	0.5048	3	0.514	7	1.179	6	0.9635	11	1.7889	-1.86345	Down	0.709789	--	--	-	-	-
Unigene22314_All	224	1	0.2989	1	0.2892	2	0.589	5	1.4474	4	1.104	8	2.2362	-1.87615	Down	0.742336	--	--	-	GO:0008270//zinc ion binding;GO:0003676//nucleic acid binding	-
Unigene4737_All	208	3	0.9655	0	0	1	0.3172	5	1.5587	4	1.1889	6	1.8061	-1.90701	Down	0.733429	--	--	-	-	GO:0044464//cell part
Unigene4561_All	226	3	0.8886	1	0.2866	0	0	2	0.5738	2	0.5471	8	2.2164	-1.90874	Down	0.713894	--	--	-	-	-
Unigene19767_All	284	0	0	2	0.4562	3	0.6969	4	0.9133	9	1.9591	4	0.8819	-1.92406	Down	0.738569	gmx:100805788	minichromosome maintenance protein 4 (cell division control protein 54)	GO:0007000//nucleolus organization;GO:0006275//regulation of DNA replication;GO:0000911//cytokinesis by cell plate formation;GO:0051567//histone H3-K9 methylation;GO:0006268//DNA unwinding involved in replication;GO:0008283//cell proliferation;GO:0006342//chromatin silencing;GO:0006306//DNA methylation;GO:0051726//regulation of cell cycle;GO:0009165//nucleotide biosynthetic process;GO:0009909//re…	GO:0008094//DNA-dependent ATPase activity;GO:0003677//DNA binding;GO:0005524//ATP binding;GO:0003678//DNA helicase activity	GO:0005829//cytosol;GO:0042555//MCM complex;GO:0005634//nucleus
Unigene4588_All	416	4	0.6437	2	0.3114	1	0.1586	6	0.9352	3	0.4458	14	2.1071	-1.92833	Down	0.711251	rcu:RCOM_0690210	MFS transporter, PHS family, inorganic phosphate transporter	-	-	-
Unigene17765_All	273	0	0	2	0.4746	2	0.4833	4	0.9501	7	1.5852	5	1.1467	-1.92883	Down	0.714257	gmx:100797377	elongation factor G	GO:0009793//embryo development ending in seed dormancy;GO:0048481//ovule development;GO:0043085//positive regulation of catalytic activity;GO:0006098//pentose-phosphate shunt;GO:0006414//translational elongation;GO:0006364//rRNA processing;GO:0009845//seed germination;GO:0010027//thylakoid membrane organization;GO:0019252//starch biosynthetic process;GO:0000023//maltose metabolic process;GO:00427…	GO:0005525//GTP binding;GO:0003746//translation elongation factor activity;GO:0005524//ATP binding;GO:0003924//GTPase activity	GO:0009570//chloroplast stroma;GO:0009941//chloroplast envelope;GO:0005739//mitochondrion;GO:0048046//apoplast
Unigene12110_All	328	1	0.2041	1	0.1975	4	0.8045	6	1.1862	8	1.5078	6	1.1453	-1.93556	Down	0.709325	--	--	-	-	-
Unigene4476_All	201	1	0.3331	2	0.6446	1	0.3282	4	1.2904	2	0.6151	8	2.492	-1.9418	Down	0.742564	--	--	-	-	-
Unigene1770_All	292	4	0.917	1	0.2218	2	0.4518	4	0.8883	13	2.7523	6	1.2866	-1.94688	Down	0.710388	vcn:VOLCADRAFT_57539	pre-mRNA-splicing factor 38A	-	-	-
Unigene12105_All	348	1	0.1924	2	0.3723	3	0.5687	8	1.4907	7	1.2435	4	0.7197	-1.94964	Down	0.700468	--	--	-	-	-
CL6093.Contig2_All	304	1	0.2202	0	0	3	0.651	11	2.3463	2	0.4067	6	1.2358	-1.97335	Down	0.767361	gmx:547759	thioredoxin 1	GO:0000280//nuclear division;GO:0045454//cell redox homeostasis;GO:0006662//glycerol ether metabolic process;GO:0000103//sulfate assimilation;GO:0007000//nucleolus organization	GO:0016671//oxidoreductase activity, acting on a sulfur group of donors, disulfide as acceptor;GO:0009055//electron carrier activity;GO:0015035//protein disulfide oxidoreductase activity	GO:0005886//plasma membrane;GO:0005829//cytosol;GO:0005739//mitochondrion
Unigene22326_All	218	2	0.6142	1	0.2972	0	0	3	0.8923	2	0.5672	10	2.8721	-1.97424	Down	0.742267	--	--	-	-	-
Unigene7935_All	411	3	0.4886	1	0.1576	0	0	3	0.4733	10	1.5042	9	1.3711	-1.98137	Down	0.70794	--	--	-	-	-
Unigene17481_All	222	2	0.6031	3	0.8754	0	0	3	0.8763	7	1.9493	6	1.6922	-1.9892	Down	0.740825	--	--	-	-	-
CL4740.Contig1_All	216	2	0.6198	1	0.2999	1	0.3054	4	1.2008	1	0.2862	9	2.6088	-2.00098	Down	0.7484	rcu:RCOM_0794230	coilin	GO:0006346//methylation-dependent chromatin silencing;GO:0031048//chromatin silencing by small RNA;GO:0051567//histone H3-K9 methylation;GO:0009220//pyrimidine ribonucleotide biosynthetic process;GO:0006333//chromatin assembly or disassembly;GO:0048449//floral organ formation;GO:0009909//regulation of flower development	GO:0030620//U2 snRNA binding;GO:0030619//U1 snRNA binding	GO:0005634//nucleus
Unigene6536_All	276	1	0.2425	1	0.2347	1	0.239	7	1.6446	1	0.224	4	0.9074	-2.02541	Down	0.796766	vvi:100250977	Kip1 ubiquitination-promoting complex protein 1 [EC:6.3.2.19]	GO:0060154//cellular process regulating host cell cycle in response to virus;GO:0051603//proteolysis involved in cellular protein catabolic process;GO:0016567//protein ubiquitination	GO:0008270//zinc ion binding;GO:0004842//ubiquitin-protein ligase activity	GO:0005737//cytoplasm
CL948.Contig2_All	316	3	0.6355	1	0.205	2	0.4175	7	1.4364	8	1.5651	2	0.3963	-2.02609	Down	0.746844	--	--	-	-	-
Unigene4499_All	391	1	0.1712	1	0.1657	3	0.5062	8	1.3267	8	1.2649	3	0.4804	-2.02812	Down	0.727191	vvi:100247362	pectinesterase [EC:3.1.1.11]	GO:0042545//cell wall modification;GO:0045488//pectin metabolic process	GO:0030599//pectinesterase activity;GO:0045330	GO:0009505//plant-type cell wall;GO:0005634//nucleus
Unigene21907_All	272	3	0.7384	1	0.2382	0	0	4	0.9536	9	2.0456	3	0.6906	-2.02822	Down	0.711243	--	--	-	GO:0008270//zinc ion binding	GO:0016020//membrane;GO:0009536//plastid
CL1120.Contig1_All	243	2	0.551	4	1.0663	1	0.2715	8	2.1348	14	3.5617	4	1.0307	-2.03735	Down	0.793607	--	--	-	-	-
Unigene13926_All	307	1	0.2181	2	0.422	2	0.4298	5	1.0561	7	1.4096	7	1.4276	-2.05328	Down	0.72625	--	--	-	-	-
Unigene22349_All	221	3	0.9087	1	0.2931	1	0.2985	2	0.5868	4	1.1189	9	2.5498	-2.05491	Down	0.758528	--	--	-	GO:0003677//DNA binding	GO:0005829//cytosol
CL3601.Contig1_All	235	2	0.5697	1	0.2757	0	0	5	1.3797	1	0.2631	6	1.5986	-2.07695	Down	0.703819	mtr:MTR_1g019440	alpha-amylase [EC:3.2.1.1]	GO:0033993//response to lipid;GO:0009725//response to hormone stimulus;GO:1901700;GO:0044275//cellular carbohydrate catabolic process	GO:0005509//calcium ion binding;GO:0004556//alpha-amylase activity	-
CL2747.Contig2_All	347	3	0.5788	0	0	3	0.5703	6	1.1212	8	1.4253	6	1.0826	-2.0813	Down	0.707488	--	--	-	-	-
CL3232.Contig1_All	277	2	0.4833	0	0	3	0.7145	5	1.1705	10	2.2318	4	0.9041	-2.10175	Down	0.724678	--	--	-	-	-
Unigene6436_All	266	1	0.2517	3	0.7306	2	0.496	3	0.7313	6	1.3945	10	2.3538	-2.10758	Down	0.76679	--	--	-	-	-
Unigene15582_All	201	1	0.3331	2	0.6446	2	0.6564	7	2.2582	4	1.2303	8	2.492	-2.10832	Down	0.810271	--	--	-	-	-
CL898.Contig1_All	231	0	0	1	0.2804	1	0.2856	2	0.5614	5	1.3381	3	0.8131	-2.12819	Down	0.744497	aly:ARALYDRAFT_471048	phytochrome-interacting factor 3	-	GO:0046983//protein dimerization activity	-
Unigene19526_All	268	1	0.2498	3	0.7251	0	0	6	1.4517	4	0.9227	6	1.4018	-2.13856	Down	0.735124	--	--	-	-	-
Unigene8191_All	307	1	0.2181	2	0.422	1	0.2149	7	1.4785	3	0.6041	7	1.4276	-2.17692	Down	0.752879	--	--	-	-	-
CL299.Contig1_All	253	0	0	3	0.7681	1	0.2607	6	1.5378	4	0.9774	5	1.2374	-2.18477	Down	0.705912	--	--	-	-	-
Unigene21785_All	270	0	0	2	0.4799	2	0.4887	7	1.6811	4	0.9159	5	1.1595	-2.1943	Down	0.747732	--	--	-	-	-
Unigene16053_All	214	1	0.3128	2	0.6054	1	0.3083	9	2.7271	6	1.7333	1	0.2926	-2.19894	Down	0.748184	--	--	-	-	-
Unigene22575_All	201	2	0.6661	0	0	1	0.3282	2	0.6452	3	0.9227	4	1.246	-2.21212	Down	0.706686	aly:ARALYDRAFT_329352	4,4-dimethyl-9beta,19-cyclopropylsterol-4alpha-methyl oxidase [EC:1.14.13.72]	GO:0055114//oxidation-reduction process	GO:0032440//2-alkenal reductase [NAD(P)] activity;GO:0008270//zinc ion binding;GO:0016740//transferase activity	GO:0016020//membrane
Unigene6355_All	261	1	0.2565	2	0.4964	0	0	1	0.2484	5	1.1843	7	1.6793	-2.23627	Down	0.714468	--	--	-	-	-
Unigene17906_All	288	3	0.6973	1	0.2249	0	0	11	2.4767	6	1.2879	2	0.4348	-2.28461	Down	0.79221	--	--	-	-	-
Unigene21981_All	261	2	0.513	2	0.4964	0	0	3	0.7453	9	2.1318	2	0.4798	-2.29141	Down	0.731206	rcu:RCOM_1047190	regulatory protein NPR1	GO:0031348//negative regulation of defense response;GO:0009611//response to wounding;GO:0010200//response to chitin;GO:0050832//defense response to fungus;GO:0009625//response to insect;GO:0008219//cell death;GO:0009408//response to heat	-	GO:0005737//cytoplasm;GO:0005634//nucleus
Unigene19753_All	315	1	0.2125	4	0.8226	0	0	3	0.6176	10	1.9626	5	0.9938	-2.29302	Down	0.737408	--	--	-	-	-
Unigene21972_All	246	1	0.2721	2	0.5267	0	0	5	1.318	8	2.0105	2	0.509	-2.30099	Down	0.747691	--	--	-	-	-
CL5762.Contig1_All	290	0	0	2	0.4468	2	0.455	1	0.2236	3	0.6395	9	1.9431	-2.3024	Down	0.70724	vvi:100257566	pyruvate kinase [EC:2.7.1.40]	-	GO:0003824//catalytic activity	-
Unigene1479_All	290	1	0.2308	4	0.8935	3	0.6824	12	2.6832	10	2.1318	11	2.3749	-2.30685	Down	0.831256	--	--	-	-	-
Unigene12182_All	264	2	0.5071	1	0.2454	1	0.2499	6	1.4737	8	1.8734	7	1.6602	-2.3143	Down	0.777171	vvi:100254172	RNA exonuclease 1 [EC:3.1.-.-]	GO:0010587//miRNA catabolic process	GO:0003676//nucleic acid binding;GO:0008408//3'-5' exonuclease activity;GO:0000166//nucleotide binding	GO:0005634//nucleus
Unigene21996_All	353	3	0.5689	0	0	1	0.1869	4	0.7348	10	1.7513	2	0.3547	-2.31591	Down	0.722503	--	--	-	-	-
Unigene6934_All	287	1	0.2333	1	0.2257	1	0.2299	6	1.3556	5	1.077	5	1.0908	-2.31989	Down	0.711536	--	--	-	-	-
CL2916.Contig1_All	228	1	0.2936	2	0.5682	0	0	5	1.422	1	0.2711	8	2.1969	-2.3261	Down	0.766709	pop:POPTR_816550	CCR4-NOT transcription complex subunit 1	GO:0000911//cytokinesis by cell plate formation;GO:0010090//trichome morphogenesis;GO:0000226//microtubule cytoskeleton organization;GO:0007155//cell adhesion;GO:0045010//actin nucleation	-	GO:0005829//cytosol;GO:0016020//membrane
Unigene17459_All	228	0	0	2	0.5682	1	0.2893	5	1.422	5	1.3557	6	1.6477	-2.32733	Down	0.766709	--	--	-	-	-
Unigene12274_All	300	3	0.6694	0	0	0	0	5	1.0807	5	1.0304	8	1.6697	-2.34516	Down	0.770981	--	--	-	-	-
Unigene22365_All	204	1	0.3282	1	0.3175	1	0.3234	2	0.6357	4	1.2122	6	1.8415	-2.34595	Down	0.731214	--	--	GO:0030001//metal ion transport;GO:0055085//transmembrane transport	GO:0046873//metal ion transmembrane transporter activity	GO:0016020//membrane;GO:0005634//nucleus
Unigene8355_All	201	0	0	2	0.6446	1	0.3282	7	2.2582	4	1.2303	3	0.9345	-2.35088	Down	0.737758	--	--	-	-	-
Unigene17601_All	284	1	0.2357	1	0.2281	4	0.9291	12	2.7399	9	1.9591	4	0.8819	-2.37198	Down	0.842162	--	--	-	-	-
Unigene22124_All	200	0	0	1	0.3239	1	0.3298	4	1.2969	4	1.2364	4	1.2522	-2.42336	Down	0.755583	--	--	-	-	-
Unigene21804_All	241	0	0	2	0.5376	1	0.2737	5	1.3453	4	1.0261	3	0.7794	-2.42938	Down	0.71185	--	--	-	-	-
Unigene8618_All	479	1	0.1398	1	0.1352	4	0.5509	5	0.6769	5	0.6453	10	1.3071	-2.44071	Down	0.720007	--	--	-	-	-
Unigene21561_All	244	3	0.8231	0	0	0	0	7	1.8603	2	0.5067	6	1.5396	-2.44088	Down	0.723701	--	--	-	-	-
Unigene17777_All	279	1	0.2399	1	0.2322	1	0.2364	3	0.6972	6	1.3295	6	1.3465	-2.4552	Down	0.750582	--	--	-	-	-
Unigene21713_All	327	2	0.4094	2	0.3962	0	0	7	1.3881	8	1.5124	6	1.1488	-2.45646	Down	0.767357	--	--	-	-	-
Unigene19763_All	305	0	0	2	0.4248	1	0.2163	10	2.126	7	1.4189	1	0.2053	-2.45952	Down	0.731145	vvi:100249852	BR-signaling kinase [EC:2.7.11.1]	GO:0006468//protein phosphorylation	GO:0004713//protein tyrosine kinase activity;GO:0005524//ATP binding	GO:0009506//plasmodesma;GO:0005886//plasma membrane
Unigene18170_All	235	2	0.5697	0	0	1	0.2807	3	0.8278	4	1.0523	5	1.3322	-2.47376	Down	0.734753	--	--	-	-	-
Unigene1625_All	243	2	0.551	1	0.2666	0	0	5	1.3342	7	1.7809	2	0.5153	-2.47759	Down	0.728131	--	--	-	-	-
Unigene19683_All	201	0	0	0	0	3	0.9846	8	2.5808	2	0.6151	4	1.246	-2.48541	Down	0.772875	vvi:100258335	DNA-directed RNA polymerases I, II, and III subunit RPABC1	GO:0006952//defense response;GO:0006915//apoptotic process	GO:0043531//ADP binding;GO:0004721//phosphoprotein phosphatase activity;GO:0005524//ATP binding	-
Unigene15742_All	266	0	0	2	0.4871	1	0.248	3	0.7313	3	0.6972	7	1.6477	-2.49681	Down	0.705057	--	--	-	-	-
Unigene10170_All	210	0	0	1	0.3085	1	0.3141	3	0.9263	1	0.2944	6	1.7889	-2.50147	Down	0.75978	--	--	GO:0048767//root hair elongation;GO:0009932//cell tip growth;GO:0048527//lateral root development	-	GO:0009506//plasmodesma;GO:0005768//endosome;GO:0046658//anchored to plasma membrane;GO:0005802//trans-Golgi network;GO:0005783//endoplasmic reticulum;GO:0005794//Golgi apparatus
Unigene9839_All	374	2	0.358	3	0.5196	1	0.1764	8	1.387	9	1.4877	6	1.0045	-2.52515	Down	0.787629	--	--	-	-	-
Unigene22503_All	219	1	0.3057	0	0	1	0.3012	2	0.5922	6	1.6937	5	1.4295	-2.55298	Down	0.767731	--	--	GO:0006355//regulation of transcription, DNA-dependent;GO:0009410//response to xenobiotic stimulus	-	GO:0005634//nucleus;GO:0005829//cytosol
Unigene19754_All	219	0	0	2	0.5916	3	0.9037	8	2.3687	7	1.976	7	2.0013	-2.56414	Down	0.84687	vvi:100252764	disease resistance protein RPM1	-	-	-
Unigene4574_All	271	0	0	2	0.4781	1	0.2434	7	1.6749	3	0.6844	7	1.6173	-2.57306	Down	0.78363	--	--	-	-	-
CL2756.Contig2_All	211	1	0.3173	1	0.307	0	0	4	1.2293	9	2.6369	2	0.5935	-2.58011	Down	0.779346	--	--	-	GO:0003676//nucleic acid binding;GO:0000166//nucleotide binding	GO:0016607//nuclear speck
Unigene15495_All	275	1	0.2434	0	0	1	0.2399	3	0.7074	5	1.124	8	1.8214	-2.5937	Down	0.788109	--	--	-	-	-
Unigene4760_All	360	2	0.3719	1	0.1799	1	0.1832	10	1.8012	4	0.6869	9	1.5653	-2.63725	Down	0.818542	--	--	-	-	-
CL4514.Contig2_All	219	1	0.3057	1	0.2958	0	0	2	0.5922	4	1.1292	6	1.7154	-2.691	Down	0.702044	--	--	-	-	-
Unigene22262_All	208	0	0	1	0.3114	1	0.3172	1	0.3117	1	0.2972	8	2.4082	-2.70768	Down	0.715417	--	--	-	-	-
Unigene22250_All	212	0	0	1	0.3056	1	0.3112	2	0.6117	1	0.2916	7	2.0674	-2.71457	Down	0.711145	--	--	-	-	GO:0005634//nucleus;GO:0016020//membrane
Unigene14068_All	306	0	0	1	0.2117	2	0.4312	5	1.0595	6	1.2122	4	0.8185	-2.71621	Down	0.723745	--	--	-	-	-
Unigene14188_All	322	1	0.2079	0	0	1	0.2049	5	1.0069	10	1.9199	0	0	-2.75443	Down	0.72445	aly:ARALYDRAFT_911824	PhnP protein	GO:0008152//metabolic process	GO:0016787//hydrolase activity	GO:0005634//nucleus
Unigene22486_All	240	0	0	0	0	1	0.2749	4	1.0807	2	0.5152	7	1.8262	-2.84638	Down	0.722862	rcu:RCOM_1282650	5'-3' exoribonuclease 2 [EC:3.1.13.-]	-	-	-
CL4694.Contig1_All	268	1	0.2498	2	0.4834	0	0	3	0.7259	7	1.6147	11	2.5699	-2.85512	Down	0.838526	ath:AT2G24720	glutamate receptor, ionotropic, other eukaryote	GO:0006811//ion transport;GO:0035235//ionotropic glutamate receptor signaling pathway;GO:0009624//response to nematode	GO:0005234//extracellular-glutamate-gated ion channel activity;GO:0004970//ionotropic glutamate receptor activity	GO:0030288//outer membrane-bounded periplasmic space;GO:0016021//integral to membrane;GO:0005773//vacuole
Unigene16084_All	261	0	0	1	0.2482	0	0	5	1.2422	5	1.1843	1	0.2399	-2.86677	Down	0.70186	--	--	-	-	-
CL232.Contig6_All	216	1	0.3099	1	0.2999	0	0	2	0.6004	5	1.4311	5	1.4494	-2.8861	Down	0.750362	--	--	-	-	-
Unigene16028_All	311	1	0.2153	2	0.4166	1	0.2121	6	1.251	3	0.5963	11	2.2146	-2.90188	Down	0.816689	--	--	-	-	-
CL3428.Contig1_All	223	2	0.6004	0	0	0	0	5	1.4539	8	2.2178	5	1.4039	-2.90876	Down	0.835797	pop:POPTR_878434	interleukin-1 receptor-associated kinase 4 [EC:2.7.11.1]	GO:0006468//protein phosphorylation	GO:0005524//ATP binding;GO:0004674//protein serine/threonine kinase activity	GO:0005886//plasma membrane;GO:0009507//chloroplast;GO:0005634//nucleus
Unigene14138_All	254	2	0.5271	0	0	0	0	6	1.5317	2	0.4868	4	0.986	-2.91295	Down	0.728339	--	--	-	-	-
Unigene21738_All	233	0	0	0	0	1	0.2831	7	1.9481	2	0.5307	1	0.2687	-2.94962	Down	0.754932	--	--	GO:0006468//protein phosphorylation	GO:0005524//ATP binding;GO:0004674//protein serine/threonine kinase activity	GO:0005886//plasma membrane
Unigene22259_All	280	1	0.2391	0	0	1	0.2356	4	0.9263	1	0.2208	8	1.7889	-2.95594	Down	0.703717	vvi:100264262	DNA-directed RNA polymerase III subunit RPC2 [EC:2.7.7.6]	GO:0009560//embryo sac egg cell differentiation;GO:0006351//transcription, DNA-dependent	GO:0003899//DNA-directed RNA polymerase activity;GO:0003677//DNA binding;GO:0032549//ribonucleoside binding	GO:0009507//chloroplast
Unigene22324_All	249	0	0	0	0	1	0.2649	4	1.0417	2	0.4966	10	2.5146	-3.00909	Down	0.753058	--	--	-	-	-
Unigene4369_All	276	3	0.7276	0	0	0	0	4	0.9398	7	1.5679	6	1.3611	-3.0583	Down	0.82683	vvi:100260305	serine/threonine-protein phosphatase 6 regulatory subunit 3	-	-	GO:0009507//chloroplast
Unigene21683_All	205	1	0.3266	0	0	1	0.3218	7	2.2142	2	0.6031	4	1.2217	-3.0664	Down	0.800677	--	--	-	-	-
Unigene1725_All	274	0	0	2	0.4728	0	0	7	1.6566	2	0.4513	5	1.1426	-3.1118	Down	0.748053	vvi:100252450	translation initiation factor IF-2	GO:0010155//regulation of proton transport;GO:0006413//translational initiation;GO:0019288//isopentenyl diphosphate biosynthetic process, mevalonate-independent pathway;GO:0009902//chloroplast relocation;GO:0006184//GTP catabolic process;GO:0046777//protein autophosphorylation;GO:0034660//ncRNA metabolic process;GO:0042793//transcription from plastid promoter;GO:0010027//thylakoid membrane organi…	GO:0005525//GTP binding;GO:0003743//translation initiation factor activity;GO:0003924//GTPase activity	GO:0009941//chloroplast envelope;GO:0009570//chloroplast stroma
CL5299.Contig2_All	289	0	0	0	0	1	0.2283	5	1.1219	7	1.4974	2	0.4333	-3.14449	Down	0.745154	vvi:100253633	arginine-tRNA-protein transferase [EC:2.3.2.8]	GO:0050994//regulation of lipid catabolic process;GO:0006816//calcium ion transport;GO:0044267//cellular protein metabolic process;GO:0010029//regulation of seed germination;GO:0010150//leaf senescence;GO:0019243//methylglyoxal catabolic process to D-lactate;GO:0009737//response to abscisic acid stimulus;GO:0010089//xylem development	GO:0000166//nucleotide binding;GO:0004057//arginyltransferase activity	GO:0044424//intracellular part
Unigene19524_All	236	1	0.2837	0	0	1	0.2795	2	0.5495	5	1.3098	5	1.3265	-3.19021	Down	0.796291	--	--	-	-	-
Unigene1483_All	205	0	0	2	0.632	0	0	2	0.6326	6	1.8094	6	1.8326	-3.19189	Down	0.824378	--	--	-	-	-
Unigene11909_All	294	2	0.4554	0	0	0	0	7	1.5439	3	0.6308	3	0.6389	-3.20105	Down	0.757314	--	--	GO:0043572//plastid fission	GO:0005515//protein binding	GO:0031359//integral to chloroplast outer membrane;GO:0005739//mitochondrion
Unigene21635_All	232	1	0.2886	1	0.2792	0	0	8	2.236	3	0.7994	3	0.8096	-3.23055	Down	0.804309	--	--	-	-	-
Unigene22327_All	212	0	0	1	0.3056	0	0	6	1.8352	2	0.5832	7	2.0674	-3.27615	Down	0.831989	--	--	-	-	-
Unigene14008_All	235	1	0.2849	0	0	1	0.2807	2	0.5519	8	2.1046	4	1.0657	-3.32687	Down	0.821454	vvi:100854206	sister chromatid cohesion protein PDS5	-	-	GO:0005634//nucleus;GO:0005739//mitochondrion;GO:0009507//chloroplast
Unigene1894_All	211	1	0.3173	0	0	0	0	2	0.6146	2	0.586	7	2.0772	-3.33743	Down	0.702601	--	--	-	-	-
Unigene21910_All	206	1	0.325	0	0	0	0	2	0.6295	8	2.4008	0	0	-3.3383	Down	0.707215	--	--	-	-	-
CL2002.Contig2_All	210	1	0.3188	0	0	0	0	3	0.9263	1	0.2944	5	1.4908	-3.34329	Down	0.702601	--	--	-	-	-
CL5994.Contig2_All	221	0	0	0	0	1	0.2985	2	0.5868	7	1.9581	4	1.1333	-3.3614	Down	0.842028	--	--	GO:0016049//cell growth;GO:0006623//protein targeting to vacuole;GO:0000902//cell morphogenesis;GO:0006891//intra-Golgi vesicle-mediated transport;GO:0006944//cellular membrane fusion;GO:0006487//protein N-linked glycosylation	GO:0008565//protein transporter activity	GO:0005829//cytosol;GO:0005795//Golgi stack;GO:0005886//plasma membrane
Unigene22351_All	200	0	0	0	0	1	0.3298	0	0	3	0.9273	5	1.5653	-3.36171	Down	0.71637	--	--	-	-	-
Unigene21649_All	210	1	0.3188	0	0	0	0	6	1.8527	2	0.5888	3	0.8945	-3.47022	Down	0.731483	--	--	-	-	-
Unigene22024_All	213	0	0	1	0.3041	0	0	1	0.3044	5	1.4512	2	0.5879	-3.48704	Down	0.723159	--	--	-	-	-
Unigene21586_All	210	0	0	1	0.3085	0	0	4	1.2351	4	1.1776	1	0.2982	-3.5118	Down	0.732253	--	--	-	-	-
Unigene1715_All	200	0	0	1	0.3239	0	0	3	0.9727	1	0.3091	5	1.5653	-3.62509	Down	0.768827	gmx:100818130	T-complex protein 1 subunit alpha	GO:0007010//cytoskeleton organization;GO:0006094//gluconeogenesis;GO:0006457//protein folding;GO:0009220//pyrimidine ribonucleotide biosynthetic process;GO:0001510//RNA methylation;GO:0010498//proteasomal protein catabolic process;GO:0010388//cullin deneddylation;GO:0009640//photomorphogenesis;GO:0009909//regulation of flower development;GO:0034968//histone lysine methylation	GO:0051082//unfolded protein binding;GO:0005524//ATP binding	GO:0005829//cytosol
Unigene21864_All	243	1	0.2755	0	0	0	0	3	0.8005	6	1.5265	3	0.773	-3.62956	Down	0.734594	--	--	GO:0044238//primary metabolic process;GO:0071704	GO:0004553//hydrolase activity, hydrolyzing O-glycosyl compounds;GO:0005488//binding	-
Unigene22392_All	224	1	0.2989	0	0	0	0	1	0.2895	2	0.552	5	1.3976	-3.64435	Down	0.754846	--	--	-	-	-
Unigene6604_All	214	1	0.3128	0	0	0	0	5	1.515	2	0.5778	5	1.4629	-3.66343	Down	0.769474	--	--	-	-	-
Unigene2459_All	276	0	0	1	0.2347	0	0	4	0.9398	0	0	6	1.3611	-3.68038	Down	0.704483	--	--	-	-	-
Unigene22232_All	243	0	0	1	0.2666	0	0	3	0.8005	1	0.2544	10	2.5766	-3.77579	Down	0.757884	--	--	-	-	-
Unigene14140_All	206	0	0	0	0	1	0.3202	6	1.8886	2	0.6002	4	1.2158	-3.78658	Down	0.800449	--	--	-	-	-
CL3718.Contig2_All	257	0	0	1	0.2521	0	0	6	1.5139	3	0.7217	2	0.4873	-3.86831	Down	0.763476	vvi:100260422	protein transport protein SEC61 subunit beta	-	-	-
Unigene20631_All	228	0	0	0	0	0	0	1	0.2844	4	1.0846	1	0.2746	-5.12275	Down	0.780943	--	--	-	-	-
Unigene22258_All	222	0	0	0	0	0	0	2	0.5842	2	0.5569	4	1.1281	-5.68714	Down	0.705489	--	--	-	-	-
Unigene21791_All	201	0	0	0	0	0	0	4	1.2904	1	0.3076	3	0.9345	-5.69598	Down	0.705656	--	--	-	-	-
Unigene22186_All	246	2	0.5443	0	0	0	0	4	1.0544	2	0.5026	4	1.0181	-5.71272	Down	0.70579	--	--	-	-	-
Unigene21788_All	223	0	0	0	0	0	0	5	1.4539	0	0	1	0.2808	-5.72001	Down	0.711667	--	--	-	-	-
Unigene17700_All	280	0	0	0	0	0	0	2	0.4632	3	0.6624	4	0.8945	-5.72905	Down	0.711772	mtr:MTR_1g072490		GO:0009058//biosynthetic process	GO:0003824//catalytic activity	-
Unigene19765_All	318	0	0	0	0	0	0	2	0.4078	2	0.3888	7	1.3783	-5.75062	Down	0.717718	--	--	-	-	-
Unigene22532_All	210	0	0	0	0	0	0	2	0.6176	1	0.2944	5	1.4908	-5.77352	Down	0.723656	--	--	-	-	-
Unigene22393_All	208	0	0	0	0	0	0	1	0.3117	0	0	6	1.8061	-5.78871	Down	0.723819	--	--	-	-	-
Unigene20099_All	257	0	0	0	0	0	0	6	1.5139	2	0.4811	2	0.4873	-5.87259	Down	0.744278	--	--	GO:0009793//embryo development ending in seed dormancy;GO:0016579//protein deubiquitination;GO:0016571//histone methylation;GO:0000724//double-strand break repair via homologous recombination;GO:0010388//cullin deneddylation;GO:0009640//photomorphogenesis;GO:0016567//protein ubiquitination;GO:0010212//response to ionizing radiation;GO:0045893//positive regulation of transcription, DNA-dependent;G…	GO:0016651//oxidoreductase activity, acting on NAD(P)H;GO:1901363;GO:0005515//protein binding;GO:0043167//ion binding;GO:0097159//organic cyclic compound binding	GO:0005737//cytoplasm;GO:0005634//nucleus
Unigene16081_All	273	0	0	0	0	0	0	3	0.7126	3	0.6794	4	0.9174	-5.87987	Down	0.744372	--	--	GO:0019252//starch biosynthetic process	GO:0009011//starch synthase activity;GO:2001070//starch binding	GO:0009507//chloroplast
Unigene21669_All	258	0	0	0	0	0	0	6	1.508	0	0	1	0.2427	-5.88922	Down	0.744474	--	--	GO:0006096//glycolysis	GO:0004332//fructose-bisphosphate aldolase activity;GO:0008270//zinc ion binding	GO:0009536//plastid
Unigene19384_All	212	0	0	0	0	0	0	2	0.6117	1	0.2916	4	1.1814	-5.89473	Down	0.744474	--	--	-	-	-
Unigene22359_All	212	0	0	0	0	0	0	3	0.9176	1	0.2916	5	1.4767	-5.90036	Down	0.749165	--	--	-	-	-
Unigene21671_All	232	0	0	0	0	0	0	7	1.9565	0	0	1	0.2699	-5.92621	Down	0.754215	--	--	-	-	-
Unigene21677_All	229	0	0	0	0	0	0	5	1.4158	3	0.8099	0	0	-5.92691	Down	0.754215	--	--	-	-	-
Unigene21641_All	251	0	0	0	0	0	0	8	2.0667	0	0	0	0	-5.94327	Down	0.758621	--	--	-	-	-
Unigene20134_All	473	0	0	0	0	0	0	9	1.2338	6	0.7842	2	0.2647	-6.04091	Down	0.777615	gmx:547870	nucleoside-diphosphate kinase [EC:2.7.4.6]	GO:0006241//CTP biosynthetic process;GO:0016310//phosphorylation;GO:0050896//response to stimulus;GO:0006183//GTP biosynthetic process;GO:0006228//UTP biosynthetic process	GO:0004550//nucleoside diphosphate kinase activity;GO:0005524//ATP binding	GO:0043231//intracellular membrane-bounded organelle;GO:0044444//cytoplasmic part
Unigene22269_All	224	0	0	0	0	0	0	1	0.2895	3	0.828	7	1.9566	-6.04399	Down	0.777615	--	--	-	-	-
Unigene22372_All	274	0	0	0	0	0	0	2	0.4733	1	0.2256	9	2.0566	-6.14773	Down	0.799223	vvi:100265870	large subunit ribosomal protein L4	-	-	-
Unigene20141_All	289	0	0	0	0	0	0	4	0.8975	4	0.8557	4	0.8666	-6.15494	Down	0.799223	--	--	-	-	GO:0030529//ribonucleoprotein complex;GO:0009536//plastid
Unigene21710_All	276	0	0	0	0	0	0	7	1.6446	2	0.448	1	0.2269	-6.16165	Down	0.802864	--	--	-	-	-
Unigene20086_All	220	0	0	0	0	0	0	4	1.179	6	1.686	4	1.1384	-6.18563	Down	0.806826	--	--	-	-	-
Unigene20239_All	265	0	0	0	0	0	0	3	0.7341	7	1.633	2	0.4725	-6.18858	Down	0.806826	--	--	-	-	-
Unigene22021_All	232	0	0	0	0	0	0	3	0.8385	6	1.5988	2	0.5398	-6.20174	Down	0.810528	--	--	-	-	-
Unigene4616_All	403	0	0	0	0	0	0	7	1.1263	7	1.0738	4	0.6215	-6.26573	Down	0.821206	aly:ARALYDRAFT_484572	large subunit ribosomal protein L7/L12	GO:0006412//translation;GO:0042742//defense response to bacterium	-	GO:0009295//nucleoid;GO:0009506//plasmodesma;GO:0009941//chloroplast envelope;GO:0015934//large ribosomal subunit;GO:0009535//chloroplast thylakoid membrane;GO:0009570//chloroplast stroma
Unigene20485_All	232	0	0	0	0	0	0	3	0.8385	6	1.5988	3	0.8096	-6.30271	Down	0.828117	--	--	-	-	-
Unigene4703_All	299	0	0	0	0	0	0	5	1.0843	6	1.2406	5	1.047	-6.32795	Down	0.831448	--	--	-	-	-
Unigene21699_All	329	0	0	0	0	0	0	9	1.7738	4	0.7516	3	0.5709	-6.33397	Down	0.834449	--	--	-	-	-
Unigene21680_All	221	0	0	0	0	0	0	7	2.0539	4	1.1189	1	0.2833	-6.38998	Down	0.84406	--	--	GO:0044763	-	GO:0044464//cell part
Unigene12232_All	285	0	0	0	0	0	0	4	0.9101	7	1.5184	6	1.3182	-6.39498	Down	0.84406	ota:OstapCp45	F-type H+-transporting ATPase subunit c [EC:3.6.3.14]	GO:0006811//ion transport	-	GO:0016020//membrane
Unigene20133_All	471	0	0	0	0	0	0	4	0.5507	8	1.05	8	1.0635	-6.40642	Down	0.846996	--	--	GO:0044763;GO:0051179//localization	-	GO:0009288//bacterial-type flagellum
Unigene1758_All	553	0	0	0	0	0	0	11	1.2898	8	0.8943	7	0.7926	-6.41607	Down	0.847037	ota:OstapCp25	elongation factor Tu	GO:0006414//translational elongation;GO:0006184//GTP catabolic process	GO:0003746//translation elongation factor activity;GO:0003924//GTPase activity;GO:0005525//GTP binding	GO:0009507//chloroplast
Unigene10036_All	252	0	0	0	0	0	0	4	1.0293	3	0.736	5	1.2423	-6.43681	Down	0.852522	--	--	-	-	-
Unigene10299_All	467	0	0	0	0	0	0	13	1.8051	7	0.9267	3	0.4022	-6.43992	Down	0.852522	--	--	-	-	-
Unigene12046_All	731	0	0	0	0	0	0	11	0.9758	14	1.184	6	0.5139	-6.48018	Down	0.857784	vvi:100244356	chaperonin GroEL	GO:0050896//response to stimulus;GO:0006457//protein folding	GO:0043167//ion binding;GO:0000166//nucleotide binding	GO:0005829//cytosol;GO:0005739//mitochondrion;GO:0009536//plastid
Unigene14107_All	407	0	0	0	0	0	0	8	1.2746	8	1.2152	6	0.923	-6.49568	Down	0.860276	--	--	-	-	-
Unigene8293_All	356	0	0	0	0	0	0	9	1.6393	5	0.8683	5	0.8794	-6.50551	Down	0.862707	--	--	-	-	-
Unigene6480_All	274	0	0	0	0	0	0	4	0.9466	7	1.5794	3	0.6855	-6.52129	Down	0.865163	--	--	-	-	-
Unigene4759_All	417	0	0	0	0	0	0	10	1.555	9	1.3343	2	0.3003	-6.55313	Down	0.870058	gmx:547999	translation initiation factor IF-1	GO:0006413//translational initiation	GO:0003743//translation initiation factor activity	GO:0009507//chloroplast
Unigene1785_All	415	0	0	0	0	0	0	9	1.4062	8	1.1917	3	0.4526	-6.55792	Down	0.87014	--	--	-	-	-
Unigene8223_All	256	0	0	0	0	0	0	7	1.7731	5	1.2074	3	0.7337	-6.55919	Down	0.87014	--	--	-	-	-
Unigene1750_All	204	0	0	0	0	0	0	8	2.5429	6	1.8183	3	0.9208	-6.58428	Down	0.874424	--	--	-	-	-
Unigene8104_All	333	0	0	0	0	0	0	8	1.5578	6	1.1139	3	0.5641	-6.59746	Down	0.876578	--	--	-	-	-
Unigene10023_All	346	0	0	0	0	0	0	11	2.0615	9	1.6081	2	0.3619	-6.63735	Down	0.882992	--	--	-	-	-
Unigene4459_All	377	0	0	0	0	0	0	10	1.72	9	1.4758	6	0.9965	-6.65022	Down	0.883033	--	--	-	-	-
Unigene10063_All	322	0	0	0	0	0	0	7	1.4096	7	1.3439	4	0.7778	-6.69272	Down	0.889109	--	--	-	-	-
Unigene8318_All	285	0	0	0	0	0	0	7	1.5927	6	1.3015	6	1.3182	-6.70829	Down	0.892819	--	--	-	-	-
Unigene21577_All	267	0	0	0	0	0	0	14	3.4	3	0.6946	1	0.2345	-6.71095	Down	0.892819	--	--	-	-	-
Unigene15872_All	227	0	0	0	0	0	0	7	1.9996	4	1.0894	2	0.5517	-6.73772	Down	0.896472	--	--	-	-	-
Unigene14127_All	409	0	0	0	0	0	0	12	1.9025	13	1.965	3	0.4593	-6.77529	Down	0.901407	--	--	-	-	-
Unigene19696_All	292	0	0	0	0	0	0	7	1.5545	8	1.6937	1	0.2144	-6.7824	Down	0.901407	--	--	-	-	-
Unigene17530_All	592	0	0	0	0	0	0	11	1.2049	13	1.3576	5	0.5288	-6.81205	Down	0.904397	mtr:MTR_3g020680	large subunit ribosomal protein L27	GO:0006412//translation	GO:0003735//structural constituent of ribosome	GO:0005840//ribosome;GO:0009570//chloroplast stroma;GO:0009579//thylakoid
Unigene8447_All	220	0	0	0	0	0	0	3	0.8842	6	1.686	6	1.7076	-6.83049	Down	0.907207	--	--	-	-	-
Unigene8443_All	385	0	0	0	0	0	0	13	2.1895	6	0.9635	6	0.9758	-6.94178	Down	0.919269	--	--	-	-	-
Unigene12025_All	258	0	0	0	0	0	0	8	2.0107	6	1.4377	3	0.728	-6.96782	Down	0.921582	--	--	-	-	-
Unigene6605_All	414	0	0	0	0	0	0	7	1.0964	13	1.9413	6	0.9074	-6.98835	Down	0.92372	--	--	-	-	-
Unigene19249_All	436	0	0	0	0	0	0	12	1.7847	10	1.4179	5	0.718	-7.01455	Down	0.92572	pop:POPTR_742720	NADH dehydrogenase (ubiquinone) 1 alpha/beta subcomplex 1 [EC:1.6.5.3 1.6.99.3]	GO:0006633//fatty acid biosynthetic process	GO:0000036//ACP phosphopantetheine attachment site binding involved in fatty acid biosynthetic process	GO:0009507//chloroplast
Unigene15670_All	259	0	0	0	0	0	0	8	2.0029	8	1.9095	2	0.4835	-7.10266	Down	0.932863	--	--	-	-	-
Unigene8422_All	326	0	0	0	0	0	0	8	1.5913	15	2.8445	1	0.1921	-7.12972	Down	0.935237	--	--	-	-	-
Unigene6620_All	396	0	0	0	0	0	0	14	2.2925	7	1.0928	5	0.7906	-7.15933	Down	0.937542	--	--	-	-	-
Unigene15629_All	390	0	0	0	0	0	0	10	1.6627	17	2.6948	4	0.6422	-7.16516	Down	0.938181	--	--	-	-	-
Unigene19734_All	231	0	0	0	0	0	0	9	2.5264	8	2.141	2	0.5421	-7.31984	Down	0.947576	--	--	-	-	-
Unigene19375_All	312	0	0	0	0	0	0	16	3.3253	6	1.1889	2	0.4014	-7.32124	Down	0.947576	--	--	-	-	-
Unigene1629_All	288	0	0	0	0	0	0	13	2.927	10	2.1466	2	0.4348	-7.39568	Down	0.951319	vcn:VOLCADRAFT_102808	histone H1/5	-	-	-
Unigene11821_All	352	0	0	0	0	0	0	11	2.0264	8	1.405	9	1.6009	-7.40714	Down	0.952255	--	--	-	-	-
Unigene16734_All	1265	0	0	0	0	0	0	45	2.3067	36	1.7593	24	1.1879	-7.48403	Down	0.955843	gmx:100781711	nuclear pore complex protein Nup62	-	-	-
Unigene7945_All	338	0	0	0	0	0	0	13	2.494	12	2.1948	7	1.2967	-7.49252	Down	0.956169	cre:CHLREDRAFT_141477	transformation/transcription domain-associated protein	-	-	GO:0005622//intracellular
Unigene21600_All	224	0	0	0	0	0	0	12	3.4738	8	2.2079	6	1.6771	-7.57177	Down	0.959402	--	--	-	-	-
Unigene15368_All	668	0	0	0	0	0	0	24	2.3297	31	2.869	9	0.8436	-7.62402	Down	0.96132	ppp:PHYPADRAFT_207612	peroxiredoxin 6, 1-Cys peroxiredoxin [EC:1.11.1.7 1.11.1.15 3.1.1.-]	-	-	-
Unigene4468_All	316	0	0	0	0	0	0	19	3.8988	12	2.3476	4	0.7926	-7.70304	Down	0.963862	--	--	-	-	-
Unigene19217_All	496	0	0	0	0	0	0	21	2.7454	25	3.116	7	0.8836	-7.71676	Down	0.964196	--	--	-	-	-
Unigene13029_All	1022	0	0	0	0	0	0	45	2.8551	38	2.2986	20	1.2253	-7.78469	Down	0.966329	olu:OSTLU_25997	chaperonin GroEL	GO:0042026//protein refolding;GO:0009408//response to heat;GO:0046686//response to cadmium ion	GO:0005507//copper ion binding;GO:0005524//ATP binding	GO:0005759//mitochondrial matrix;GO:0009507//chloroplast;GO:0022626//cytosolic ribosome;GO:0005886//plasma membrane
Unigene1195_All	502	0	0	0	0	0	0	19	2.4542	18	2.2167	15	1.8709	-7.83708	Down	0.967787	--	--	-	-	-
Unigene17180_All	638	0	0	0	0	0	0	24	2.4393	30	2.907	16	1.5702	-7.87861	Down	0.968687	aly:ARALYDRAFT_901882	serine/arginine repetitive matrix protein 1	-	-	-
Unigene19272_All	316	0	0	0	0	0	0	18	3.6936	17	3.3258	10	1.9814	-8.01345	Down	0.971994	--	--	-	-	-
Unigene1875_All	256	0	0	0	0	0	0	16	4.0527	13	3.1394	7	1.7121	-8.076	Down	0.973358	--	--	-	-	-
Unigene16894_All	1157	0	0	0	0	0	0	64	3.5869	54	2.8854	31	1.6776	-8.16111	Down	0.975012	--	--	-	-	-
Unigene8150_All	280	0	0	0	0	0	0	14	3.2422	16	3.5327	9	2.0125	-8.20325	Down	0.975769	--	--	-	-	-
Unigene11867_All	253	0	0	0	0	0	0	16	4.1008	11	2.6879	8	1.9798	-8.20992	Down	0.975843	--	--	-	-	-
Unigene19038_All	923	0	0	0	0	0	0	65	4.5665	32	2.1433	29	1.9672	-8.24149	Down	0.976335	--	--	-	-	-
Unigene18993_All	616	0	0	0	0	0	0	38	4.0001	29	2.9104	22	2.2362	-8.2497	Down	0.976409	--	--	-	-	-
Unigene6021_All	389	0	0	0	0	0	0	23	3.8339	16	2.5428	17	2.7363	-8.30637	Down	0.977415	--	--	-	-	-
Unigene5703_All	712	0	0	0	0	0	0	35	3.1875	46	3.9941	25	2.1985	-8.34415	Down	0.977944	--	--	-	-	-
Unigene11642_All	422	0	0	0	0	0	0	29	4.4561	22	3.2229	20	2.9674	-8.54405	Down	0.9809	--	--	-	-	GO:0009536//plastid
Unigene13599_All	607	0	0	0	0	0	0	38	4.0594	45	4.5831	22	2.2693	-8.56188	Down	0.981169	cre:CHLREDRAFT_142363	peroxiredoxin (alkyl hydroperoxide reductase subunit C) [EC:1.11.1.15]	GO:0051707//response to other organism;GO:0010033//response to organic substance;GO:1901576;GO:0044711;GO:0007165//signal transduction;GO:0044238//primary metabolic process;GO:0032787//monocarboxylic acid metabolic process;GO:1901700;GO:0045087//innate immune response;GO:0044249//cellular biosynthetic process	GO:0016491//oxidoreductase activity;GO:0016209//antioxidant activity	GO:0044434;GO:0009526//plastid envelope
Unigene15382_All	816	0	0	0	0	0	0	56	4.4501	69	5.2275	28	2.1485	-8.70487	Down	0.982933	mtr:MTR_3g107660	peptidyl-prolyl isomerase G (cyclophilin G) [EC:5.2.1.8]	-	-	-
Unigene13601_All	343	0	0	0	0	0	0	25	4.7262	37	6.6688	15	2.7381	-8.90878	Down	0.985107	gmx:100806783	cellular nucleic acid-binding protein	GO:0006355//regulation of transcription, DNA-dependent	GO:0046872//metal ion binding;GO:0003677//DNA binding	-
Unigene15543_All	291	0	0	0	0	0	0	26	5.7936	24	5.0987	20	4.3033	-8.95781	Down	0.985588	--	--	-	-	-
Unigene19348_All	264	0	0	0	0	0	0	31	7.6142	26	6.0885	12	2.846	-9.01782	Down	0.986044	--	--	-	-	-
Unigene4063_All	693	0	0	0	0	0	0	95	8.8891	87	7.7611	43	3.885	-9.44738	Down	0.989367	--	--	-	-	-
Unigene4243_All	352	0	0	0	0	0	0	64	11.7897	46	8.0789	37	6.5814	-9.87887	Down	0.991607	--	--	-	-	-
Unigene11673_All	346	0	0	0	0	0	0	54	10.1201	58	10.3631	35	6.3336	-9.88431	Down	0.991619	--	--	-	-	-
Unigene17330_All	397	0	0	0	0	0	0	85	13.8834	101	15.7279	56	8.832	-10.3755	Down	0.993696	--	--	-	-	-
Unigene15467_All	549	0	0	0	0	0	0	158	18.6617	126	14.1885	80	9.1238	-10.5487	Down	0.994213	--	--	-	-	-
Unigene4166_All	376	0	0	0	0	0	0	235	40.5273	228	37.4874	125	20.8153	-11.7746	Down	0.996958	--	--	-	-	-
