# Supplementary material for: Gene expression profile indicates involvement of NO in Camellia sinensis pollen tube growth at low temperature
Source: BMC Genomics. 2016 Oct 18;17:809. doi: 10.1186/s12864-016-3158-4 (PMC5070194; doi:10.1186/s12864-016-3158-4)
Supplement: Additional file 4: Table S3. — DEGs identified from the comparison between 4 °C- (CsPT-LT) and NO-treated (CsPT-NO) pollen tubes. All of the samples were replicated three times. LT and NO FPKM: fragments per kb per million reads for each unigene in the LT and NO libraries, respectively. The log2Ratio (LT/NO): ratio between the FPKM of LT and CK. The absolute values of log2Ratio > 1 and probability > 0.7 were used as threshold for assigning significance. Annotation of DEGs against NR, NT, Swiss-Prot protein, KEGG, COG and GO were all reported in the tables. “-”: no hit. (XLS 451 kb) [file 12864_2016_3158_MOESM4_ESM.xls]

## Sheet: Additional file 4 Table S3
GeneID	geneLength	CsPT-LT-1_rawfragments(16494177)	CsPT-LT-1_FPKM	CsPT-LT-2_rawfragments(15516854)	CsPT-LT-2_FPKM	CsPT-LT-3_rawfragments(15206485)	CsPT-LT-3_FPKM	CsPT-NO-1_rawfragments(14937917)	CsPT-NO-1_FPKM	CsPT-NO-2_rawfragments(15436851)	CsPT-NO-2_FPKM	CsPT-NO-3_rawfragments(15158634)	CsPT-NO-3_FPKM	log2Ratio(CsPT-NO/CsPT-LT)	Up-Down-Regulation(NO/CK)	Probability	KEGG-Gene	ko_definition	GO-BiologicalProcess	GO-MolecularFunction	Go-CellularComponent
Unigene17665_All	222	0	0	2	0.5806	0	0	2	0.6031	4	1.1672	5	1.4858	6.91686	Up	0.912852	--	--	-	-	-
CL4604.Contig2_All	201	2	0.6033	3	0.9619	0	0	4	1.3322	3	0.9669	6	1.9692	6.55217	Up	0.866074	--	--	-	-	-
Unigene20903_All	215	3	0.846	0	0	3	0.9176	4	1.2455	6	1.8078	4	1.2273	6.41555	Up	0.842464	--	--	-	-	-
Unigene14182_All	214	3	0.8499	5	1.5057	6	1.8438	2	0.6256	2	0.6054	1	0.3083	6.39909	Up	0.839611	--	--	-	-	-
Unigene20788_All	239	2	0.5073	0	0	1	0.2752	5	1.4005	2	0.5421	4	1.1041	6.24896	Up	0.813572	--	--	-	-	-
Unigene21827_All	884	10	0.6858	12	0.8748	8	0.5951	52	3.9379	51	3.7373	60	4.4775	6.22751	Up	0.810121	--	--	-	-	-
Unigene8507_All	304	0	0	2	0.424	241	52.1332	160	35.2335	163	34.734	168	36.4566	6.13635	Up	0.79086	--	--	-	-	-
Unigene1787_All	521	1	0.1164	0	0	0	0	14	1.7989	10	1.2434	21	2.659	6.13452	Up	0.790815	--	--	-	-	-
Unigene20895_All	206	1	0.2943	2	0.6257	5	1.5962	10	3.2497	4	1.2579	5	1.6012	6.05384	Up	0.773491	--	--	-	-	-
Unigene1564_All	275	0	0	0	0	0	0	6	1.4606	3	0.7067	2	0.4798	6.01883	Up	0.940751	--	--	-	-	GO:0043231//intracellular membrane-bounded organelle
Unigene17766_All	468	14	1.8136	13	1.7902	10	1.4052	2	0.2861	6	0.8305	2	0.2819	5.99789	Up	0.764177	--	--	-	-	-
Unigene20933_All	269	3	0.6761	2	0.4792	6	1.4668	5	1.2443	11	2.649	12	2.9429	5.92712	Up	0.74953	--	--	-	-	-
Unigene19527_All	256	5	1.1841	5	1.2587	5	1.2844	3	0.7845	1	0.253	1	0.2577	5.88329	Up	0.739558	--	--	-	-	-
Unigene1753_All	1926	98	3.0849	93	3.1119	120	4.0973	48	1.6684	47	1.5808	50	1.7126	5.81854	Up	0.723885	--	--	-	-	-
Unigene22469_All	577	23	2.4167	24	2.6806	26	2.9633	12	1.3922	10	1.1227	12	1.372	5.80802	Up	0.723812	--	--	-	-	-
Unigene21391_All	411	15	2.2127	14	2.1952	13	2.08	2	0.3258	5	0.7881	7	1.1236	5.72732	Up	0.706621	--	--	-	-	-
CL6089.Contig3_All	201	1	0.3016	0	0	2	0.6543	9	2.9975	3	0.9669	1	0.3282	5.7115	Up	0.700669	--	--	-	-	-
Unigene13983_All	457	1	0.1327	1	0.141	5	0.7195	7	1.0254	11	1.5593	8	1.1548	5.41883	Up	0.92538	--	--	-	-	-
Unigene19089_All	696	3	0.2613	5	0.463	4	0.3779	11	1.058	17	1.5823	18	1.7061	4.85563	Up	0.956038	--	--	-	-	-
Unigene13434_All	1022	1	0.0593	74	4.6663	6	0.3861	0	0	0	0	0	0	4.73387	Up	0.914386	--	--	-	-	-
Unigene1182_All	234	1	0.2591	0	0	0	0	6	1.7165	3	0.8305	5	1.4096	4.39888	Up	0.951814	pop:POPTR_655111	EREBP-like factor	GO:0006355//regulation of transcription, DNA-dependent;GO:0010200//response to chitin	GO:0003677//DNA binding;GO:0003700//sequence-specific DNA binding transcription factor activity	GO:0005737//cytoplasm;GO:0005634//nucleus
CL2938.Contig2_All	326	1	0.186	3	0.5931	2	0.4034	9	1.8481	4	0.7948	10	2.0236	4.3105	Up	0.945097	zma:100273449	STIP1 homology and U-box containing protein 1 [EC:6.3.2.19]	-	GO:0016874//ligase activity	-
Unigene8546_All	1939	11	0.3439	14	0.4653	13	0.4409	66	2.2786	55	1.8375	63	2.1434	4.29076	Up	0.835254	--	--	GO:0010228//vegetative to reproductive phase transition of meristem	-	-
Unigene8356_All	488	5	0.6212	3	0.3962	10	1.3476	9	1.2346	24	3.1859	19	2.5685	4.19828	Up	0.842028	--	--	-	-	-
Unigene19413_All	271	0	0	2	0.4756	3	0.728	9	2.2232	3	0.7171	12	2.9211	4.11065	Up	0.844954	--	--	-	-	-
Unigene21305_All	690	7	0.6151	3	0.2802	8	0.7625	105	10.1871	126	11.8294	119	11.3773	4.10956	Up	0.813266	--	--	-	-	-
Unigene21366_All	445	5	0.6812	5	0.7241	7	1.0344	19	2.8583	16	2.3292	13	1.9272	4.03605	Up	0.820041	--	--	-	-	-
Unigene11403_All	227	0	0	2	0.5678	1	0.2897	3	0.8847	3	0.8561	6	1.7437	3.98083	Up	0.929489	--	--	GO:0032491//detection of molecule of fungal origin	GO:0016874//ligase activity	-
Unigene1543_All	1025	38	2.2477	39	2.4521	40	2.5663	90	5.878	105	6.636	114	7.337	3.97252	Up	0.807871	--	--	-	-	-
Unigene21433_All	571	13	1.3803	8	0.9029	6	0.691	45	5.2758	42	4.7649	47	5.43	3.95143	Up	0.807233	--	--	-	-	-
Unigene17925_All	242	4	1.0021	2	0.5326	5	1.3587	10	2.7663	6	1.6061	8	2.1808	3.93226	Up	0.753989	--	--	-	-	-
Unigene12126_All	247	1	0.2455	5	1.3046	3	0.7987	14	3.7944	6	1.5736	4	1.0683	3.91703	Up	0.733951	--	--	-	-	-
Unigene4762_All	268	8	1.8098	8	1.9238	11	2.6992	2	0.4996	3	0.7251	3	0.7385	3.9041	Up	0.741527	--	--	-	-	-
Unigene19398_All	206	6	1.7658	5	1.5642	3	0.9577	0	0	0	0	1	0.3202	3.87049	Up	0.791474	--	--	-	-	-
Unigene21369_All	346	44	7.7098	59	10.9894	0	0	0	0	0	0	0	0	3.86345	Up	0.785416	--	--	-	-	-
Unigene21082_All	502	19	2.2947	15	1.9257	0	0	0	0	0	0	0	0	3.86169	Up	0.802061	--	--	-	-	-
Unigene15935_All	553	13	1.4252	23	2.6804	0	0	0	0	0	0	0	0	3.85269	Up	0.751642	vvi:100264299	ribosome biogenesis protein UTP30	GO:0006412//translation	GO:0003735//structural constituent of ribosome;GO:0003723//RNA binding	GO:0005730//nucleolus;GO:0015934//large ribosomal subunit;GO:0016020//membrane
Unigene20740_All	332	2	0.3652	4	0.7765	1	0.1981	11	2.218	5	0.9756	8	1.5896	3.80599	Up	0.81526	--	--	-	-	-
Unigene8196_All	353	6	1.0305	9	1.6431	9	1.6766	15	2.8446	25	4.5878	15	2.8032	3.75444	Up	0.820195	--	--	-	-	-
Unigene17816_All	269	2	0.4508	2	0.4792	3	0.7334	5	1.2443	11	2.649	8	1.9619	3.75021	Up	0.745453	--	--	GO:0009793//embryo development ending in seed dormancy;GO:0000956//nuclear-transcribed mRNA catabolic process	GO:0003676//nucleic acid binding;GO:0008270//zinc ion binding	GO:0005634//nucleus
CL3102.Contig6_All	348	9	1.568	5	0.9259	8	1.5118	2	0.3847	2	0.3723	5	0.9478	3.65979	Up	0.747134	--	--	-	-	-
Unigene21414_All	375	1	0.1617	3	0.5156	2	0.3507	8	1.4281	8	1.382	8	1.4073	3.65148	Up	0.727197	--	--	-	-	-
Unigene21642_All	228	12	3.1909	21	5.9358	17	4.9033	28	8.2212	40	11.3649	30	8.6801	3.64817	Up	0.727197	vvi:100264303	auxin response factor	-	-	-
Unigene10160_All	688	1	0.0881	4	0.3747	8	0.7647	18	1.7514	13	1.224	24	2.3012	3.64762	Up	0.73118	--	--	GO:0048440//carpel development;GO:0043481//anthocyanin accumulation in tissues in response to UV light;GO:0010048//vernalization response	-	GO:0005634//nucleus
Unigene8275_All	572	3	0.318	2	0.2253	1	0.115	14	1.6385	7	0.7928	10	1.1533	3.64119	Up	0.727002	--	--	-	-	-
Unigene21083_All	333	6	1.0924	7	1.3547	9	1.7773	3	0.6031	3	0.5836	2	0.3962	3.63027	Up	0.760902	--	--	-	-	-
Unigene21429_All	662	6	0.5495	2	0.1947	10	0.9934	13	1.3146	21	2.055	13	1.2955	3.61463	Up	0.704115	--	--	-	-	-
Unigene21094_All	243	2	0.499	1	0.2652	1	0.2706	6	1.6529	9	2.3993	2	0.543	3.5245	Up	0.72452	--	--	GO:0048767//root hair elongation;GO:0009932//cell tip growth;GO:0048527//lateral root development	-	GO:0009506//plasmodesma;GO:0005768//endosome;GO:0046658//anchored to plasma membrane;GO:0005802//trans-Golgi network;GO:0005783//endoplasmic reticulum;GO:0005794//Golgi apparatus
Unigene4638_All	712	20	1.703	17	1.5387	16	1.4778	2	0.188	6	0.5459	6	0.5559	3.51633	Up	0.836857	--	--	-	-	-
Unigene20759_All	232	2	0.5227	2	0.5556	0	0	7	2.0199	5	1.3961	1	0.2843	3.46129	Up	0.701141	--	--	-	-	-
Unigene21163_All	290	1	0.2091	0	0	2	0.4535	6	1.385	4	0.8935	7	1.5924	3.44982	Up	0.714564	--	--	-	-	-
CL1933.Contig2_All	1074	14	0.7903	28	1.6802	24	1.4695	52	3.2412	38	2.292	50	3.0712	3.44663	Up	0.700901	ath:AT4G37400	[EC:1.14.-.-]	GO:0055114//oxidation-reduction process	GO:0020037//heme binding;GO:0033773;GO:0005506//iron ion binding;GO:0009055//electron carrier activity	-
Unigene21147_All	393	4	0.6171	2	0.328	1	0.1673	14	2.3848	16	2.6374	16	2.6858	3.40846	Up	0.70477	--	--	-	-	-
Unigene7774_All	225	27	7.2753	24	6.8742	38	11.1064	14	4.1654	17	4.8945	14	4.1047	3.40491	Up	0.925372	vcn:VOLCADRAFT_99471	phospholipase D [EC:3.1.4.4]	-	GO:0005488//binding	GO:0016023//cytoplasmic membrane-bounded vesicle
Unigene6624_All	831	31	2.2617	34	2.6368	35	2.7697	12	0.9667	7	0.5457	4	0.3175	3.39968	Up	0.766061	--	--	-	-	-
Unigene11681_All	286	0	0	1	0.2253	2	0.4599	2	0.4681	3	0.6795	10	2.3066	3.37085	Up	0.81607	--	--	-	-	-
CL5837.Contig2_All	1092	44	2.4429	43	2.5377	30	1.8066	121	7.4178	136	8.0678	132	7.9743	3.35709	Up	0.81594	--	--	-	-	-
Unigene21323_All	270	1	0.2245	5	1.1934	4	0.9742	4	0.9918	7	1.6795	7	1.7103	3.32993	Up	0.744387	aly:ARALYDRAFT_488953	LRR receptor-like serine/threonine-protein kinase EFR [EC:2.7.11.1]	GO:0006952//defense response;GO:0006955//immune response;GO:0050794//regulation of cellular process;GO:0044237//cellular metabolic process;GO:0051716//cellular response to stimulus	GO:0016301//kinase activity	GO:0044464//cell part;GO:0016020//membrane
CL6229.Contig1_All	403	5	0.7522	17	2.7186	0	0	0	0	0	0	0	0	3.31442	Up	0.702956	vvi:100265305	putative glutathione S-transferase	-	-	-
Unigene20861_All	331	2	0.3663	2	0.3894	1	0.1987	14	2.8315	3	0.5871	2	0.3986	3.28731	Up	0.760699	--	--	-	-	-
Unigene21300_All	495	1	0.1225	5	0.651	6	0.7971	16	2.1638	8	1.047	17	2.2656	3.22275	Up	0.795742	vvi:100252487	solute carrier family 30 (zinc transporter), member 5	GO:0006812//cation transport	GO:0015562//efflux transmembrane transporter activity;GO:0008324//cation transmembrane transporter activity	GO:0016020//membrane
Unigene10256_All	368	189	31.1375	201	35.2002	197	35.2038	97	17.6455	81	14.2587	84	15.0581	3.21258	Up	0.785603	--	--	GO:0009627//systemic acquired resistance;GO:0006457//protein folding;GO:0009644//response to high light intensity;GO:0034976//response to endoplasmic reticulum stress;GO:0042542//response to hydrogen peroxide;GO:0009408//response to heat	-	GO:0005886//plasma membrane;GO:0005783//endoplasmic reticulum
Unigene10087_All	218	5	1.3905	10	2.9562	7	2.1116	20	6.1416	13	3.863	16	4.8418	3.20027	Up	0.768437	--	--	-	-	-
CL4749.Contig2_All	339	4	0.7154	7	1.3307	4	0.7759	11	2.1722	13	2.4842	8	1.5568	3.18602	Up	0.850992	--	--	-	-	-
CL1960.Contig4_All	1948	14	0.4357	7	0.2316	9	0.3038	50	1.7183	63	2.095	60	2.0319	3.14527	Up	0.760983	--	--	GO:0048453//sepal formation;GO:0048451//petal formation;GO:0008283//cell proliferation	-	-
CL5617.Contig1_All	896	45	3.0449	49	3.5244	64	4.6972	98	7.322	97	7.013	114	8.3934	3.13195	Up	0.832483	--	--	-	-	-
Unigene19307_All	790	95	7.2906	63	5.1394	81	6.7426	20	1.6948	30	2.46	30	2.5052	3.1309	Up	0.862897	--	--	-	-	-
Unigene13764_All	201	8	2.413	1	0.3206	2	0.6543	2	0.6661	0	0	0	0	3.12938	Up	0.818145	--	--	-	-	-
Unigene5788_All	904	315	21.1257	301	21.4583	295	21.4598	141	10.4414	136	9.7457	142	10.3624	3.08626	Up	0.916164	--	--	-	-	-
Unigene4713_All	265	2	0.4576	2	0.4864	1	0.2482	6	1.5157	3	0.7334	7	1.7426	3.06247	Up	0.752549	--	--	-	-	-
Unigene6111_All	241	3	0.7547	3	0.8022	7	1.9101	1	0.2778	1	0.2688	1	0.2737	3.0498	Up	0.882471	--	--	-	-	-
Unigene1190_All	212	0	0	0	0	1	0.3102	2	0.6315	6	1.8334	3	0.9335	3.04021	Up	0.886442	gmx:100797244	charged multivesicular body protein 3	GO:0006623//protein targeting to vacuole;GO:0016192//vesicle-mediated transport	-	GO:0000815//ESCRT III complex;GO:0005634//nucleus
Unigene8486_All	543	10	1.1165	12	1.4242	23	2.7855	4	0.4931	4	0.4772	7	0.8504	3.03769	Up	0.752089	--	--	-	-	-
Unigene8452_All	210	978	282.351	859	263.615	861	269.622	369	117.63	424	130.794	416	130.681	3.01431	Up	0.75772	--	--	-	-	-
CL263.Contig1_All	296	1	0.2048	3	0.6532	1	0.2222	5	1.1308	9	1.9697	9	2.0058	2.95473	Up	0.90548	--	--	-	-	-
Unigene20743_All	210	2	0.5774	6	1.8413	3	0.9394	0	0	1	0.3085	1	0.3141	2.92578	Up	0.731856	--	--	-	-	-
Unigene8199_All	2216	29	0.7934	49	1.425	39	1.1574	105	3.172	112	3.2741	120	3.5723	2.91853	Up	0.767388	--	--	-	GO:0005488//binding	GO:0009536//plastid
Unigene21368_All	458	1	0.1324	3	0.4221	0	0	11	1.6078	10	1.4144	5	0.7202	2.90811	Up	0.775521	--	--	-	-	-
Unigene16076_All	297	9	1.8372	7	1.5189	4	0.8857	3	0.6762	4	0.8725	0	0	2.89919	Up	0.748643	--	--	-	-	-
Unigene19618_All	244	0	0	2	0.5282	1	0.2695	13	3.5667	5	1.3275	2	0.5407	2.89092	Up	0.731034	--	--	-	-	-
Unigene12229_All	204	0	0	1	0.3159	1	0.3224	6	1.9689	4	1.2702	1	0.3234	2.88979	Up	0.751589	--	--	-	-	-
Unigene19287_All	1020	53	3.1503	56	3.5382	51	3.2881	138	9.0571	119	7.5577	127	8.2138	2.88162	Up	0.809621	--	--	-	-	-
Unigene20887_All	349	1	0.1737	1	0.1847	0	0	7	1.3427	4	0.7425	6	1.1341	2.88098	Up	0.748261	--	--	-	-	-
Unigene10907_All	1378	25	1.0999	23	1.0757	18	0.859	78	3.7893	57	2.6796	61	2.9203	2.85797	Up	0.734118	pop:POPTR_729755		-	-	-
Unigene15617_All	334	3	0.5446	2	0.3859	3	0.5907	8	1.6034	11	2.1335	5	0.9876	2.85029	Up	0.773959	--	--	-	-	-
Unigene13516_All	252	5	1.2029	2	0.5115	3	0.7829	0	0	0	0	0	0	2.84513	Up	0.86843	--	--	-	GO:0016491//oxidoreductase activity	-
CL399.Contig5_All	1064	46	2.6211	49	2.9679	36	2.225	12	0.755	11	0.6697	17	1.054	2.80633	Up	0.867738	--	--	-	-	-
Unigene1188_All	225	2	0.5389	0	0	1	0.2923	4	1.1901	6	1.7275	5	1.466	2.7995	Up	0.827328	--	--	-	-	-
Unigene4524_All	540	14	1.5718	12	1.4321	11	1.3396	0	0	5	0.5998	4	0.4887	2.79477	Up	0.782104	ath:AT1G53830	pectinesterase [EC:3.1.1.11]	-	-	-
Unigene20822_All	258	6	1.4099	14	3.4971	0	0	0	0	0	0	0	0	2.78176	Up	0.728377	--	--	-	-	-
Unigene10390_All	1006	4	0.2411	2	0.1281	1	0.0654	14	0.9316	17	1.0947	15	0.9836	2.77994	Up	0.784403	gmx:100791608	nuclear pore complex protein Nup54	GO:0006606//protein import into nucleus;GO:0009220//pyrimidine ribonucleotide biosynthetic process;GO:0006406//mRNA export from nucleus	GO:0005515//protein binding	GO:0005730//nucleolus;GO:0005643//nuclear pore;GO:0009507//chloroplast
CL2619.Contig2_All	220	1	0.2756	0	0	0	0	2	0.6086	5	1.4723	3	0.8996	2.76057	Up	0.81181	bdi:100821530	glutaredoxin 3	GO:0031348//negative regulation of defense response;GO:0009611//response to wounding;GO:0009867//jasmonic acid mediated signaling pathway;GO:0035304//regulation of protein dephosphorylation;GO:0009862//systemic acquired resistance, salicylic acid mediated signaling pathway;GO:0009414//response to water deprivation;GO:0010363//regulation of plant-type hypersensitive response;GO:0009693//ethylene b…	GO:0015035//protein disulfide oxidoreductase activity;GO:0005515//protein binding;GO:0009055//electron carrier activity	GO:0005737//cytoplasm
Unigene17750_All	231	5	1.3123	5	1.3949	5	1.4234	0	0	2	0.5609	0	0	2.74402	Up	0.811106	--	--	-	-	-
Unigene21899_All	1500	1576	63.6992	1645	70.6758	1556	68.2165	653	29.1428	622	26.8621	625	27.4871	2.72905	Up	0.726949	--	--	-	-	-
Unigene21304_All	352	6	1.0334	6	1.0985	0	0	0	0	0	0	0	0	2.72679	Up	0.726949	--	--	-	-	-
Unigene17533_All	243	1	0.2495	4	1.0608	6	1.6237	2	0.551	1	0.2666	0	0	2.72451	Up	0.711305	--	--	-	-	-
Unigene1878_All	385	3	0.4724	3	0.5022	4	0.6832	14	2.4343	13	2.1874	5	0.8567	2.71576	Up	0.84014	--	--	-	-	-
Unigene9113_All	218	0	0	8	2.365	0	0	0	0	0	0	0	0	2.71505	Up	0.872759	--	--	-	-	-
Unigene21197_All	443	0	0	2	0.291	2	0.2969	10	1.5111	3	0.4387	14	2.0848	2.71386	Up	0.774862	--	--	-	-	-
Unigene19270_All	1762	22	0.757	23	0.8412	23	0.8584	83	3.1534	78	2.8677	98	3.6691	2.71119	Up	0.850206	--	--	-	-	-
Unigene9978_All	1049	30	1.7339	38	2.3346	45	2.821	96	6.1264	91	5.6196	86	5.4083	2.71095	Up	0.796304	--	--	-	-	-
Unigene8131_All	1422	6	0.2558	9	0.4079	5	0.2312	116	5.461	130	5.9222	119	5.5206	2.70633	Up	0.829749	--	--	GO:0015986//ATP synthesis coupled proton transport	GO:0015078//hydrogen ion transmembrane transporter activity	GO:0045263//proton-transporting ATP synthase complex, coupling factor F(o)
Unigene1752_All	1088	76	4.235	68	4.0279	57	3.4452	22	1.3536	29	1.7267	23	1.3946	2.7007	Up	0.823304	--	--	-	-	-
Unigene8491_All	1763	9	0.3095	8	0.2924	11	0.4103	42	1.5948	27	0.9921	46	1.7213	2.70028	Up	0.733219	--	--	-	-	-
Unigene3761_All	232	1	0.2613	2	0.5556	0	0	6	1.7313	2	0.5584	4	1.1374	2.69753	Up	0.736848	--	--	-	GO:0003676//nucleic acid binding	GO:0009536//plastid
Unigene11991_All	207	0	0	1	0.3113	1	0.3177	5	1.617	5	1.5647	2	0.6374	2.69117	Up	0.736673	sbi:SORBI_05g025700	solute carrier family 9 (sodium/hydrogen exchanger), member 8	GO:0010351//lithium ion transport;GO:0055075//potassium ion homeostasis;GO:0006885//regulation of pH;GO:0035725//sodium ion transmembrane transport	GO:0015385//sodium:hydrogen antiporter activity	GO:0005886//plasma membrane;GO:0016021//integral to membrane
Unigene20755_All	207	0	0	1	0.3113	1	0.3177	7	2.2638	3	0.9388	1	0.3187	2.6815	Up	0.7063	--	--	-	-	-
Unigene7147_All	2073	112	3.2756	139	4.3213	141	4.4729	273	8.816	300	9.3748	242	7.7012	2.67946	Up	0.889262	--	--	-	-	-
CL5173.Contig1_All	1250	878	42.5847	833	42.9468	837	44.0338	2299	123.123	2164	112.147	2181	115.103	2.66081	Up	0.821717	--	--	-	-	-
CL5038.Contig1_All	454	0	0	0	0	29	4.2006	23	3.3914	25	3.5672	24	3.4873	2.65959	Up	0.765353	--	--	-	-	-
Unigene6174_All	222	1	0.2731	1	0.2903	2	0.5924	5	1.5077	2	0.5836	6	1.7829	2.63856	Up	0.777096	--	--	-	-	-
Unigene9986_All	498	4	0.487	10	1.2941	9	1.1885	28	3.7639	32	4.1626	35	4.6364	2.63728	Up	0.774919	--	--	-	-	-
Unigene1775_All	220	5	1.3779	11	3.2223	9	2.6902	5	1.5214	2	0.5889	2	0.5997	2.63559	Up	0.717094	pop:POPTR_1110973	protein phosphatase methylesterase 1 [EC:3.1.1.89]	-	-	-
Unigene7412_All	344	3	0.5287	7	1.3114	10	1.9117	1	0.1946	2	0.3766	3	0.5753	2.63354	Up	0.825326	vvi:100242705	DnaJ homolog subfamily A member 2	GO:0006457//protein folding;GO:0009408//response to heat;GO:0006479//protein methylation	GO:0046872//metal ion binding;GO:0003676//nucleic acid binding;GO:0008276//protein methyltransferase activity;GO:0031072//heat shock protein binding;GO:0005524//ATP binding;GO:0051082//unfolded protein binding	-
Unigene8460_All	505	50	6.0027	38	4.8494	29	3.7764	14	1.8559	25	3.2069	17	2.2207	2.63288	Up	0.778861	--	--	-	-	-
Unigene8902_All	926	2	0.1309	1	0.0696	2	0.142	17	1.229	9	0.6296	11	0.7836	2.63261	Up	0.860028	ath:AT1G66150	[EC:2.7.1.-]	GO:0007165//signal transduction	GO:0004675//transmembrane receptor protein serine/threonine kinase activity	GO:0005886//plasma membrane
Unigene15500_All	920	57	3.7563	52	3.6426	48	3.431	23	1.6736	23	1.6195	16	1.1473	2.63173	Up	0.798782	aly:ARALYDRAFT_481532	heme oxygenase [EC:1.14.99.3]	GO:0010019//chloroplast-nucleus signaling pathway;GO:0009585//red, far-red light phototransduction;GO:0009813//flavonoid biosynthetic process;GO:0010075//regulation of meristem growth;GO:0016117//carotenoid biosynthetic process;GO:0071494//cellular response to UV-C;GO:0010024//phytochromobilin biosynthetic process	GO:0004392//heme oxygenase (decyclizing) activity;GO:0020037//heme binding	GO:0009507//chloroplast
Unigene13125_All	265	3	0.6863	7	1.7023	0	0	0	0	0	0	0	0	2.62715	Up	0.901244	vcn:VOLCADRAFT_99471	phospholipase D [EC:3.1.4.4]	-	-	-
Unigene19129_All	473	3	0.3845	7	0.9537	6	0.8342	24	3.3967	13	1.7804	16	2.2315	2.62605	Up	0.883358	--	--	-	-	-
Unigene11889_All	208	0	0	1	0.3098	0	0	0	0	4	1.2458	5	1.5858	2.61936	Up	0.764206	--	--	-	-	-
Unigene10180_All	250	4	0.97	10	2.5778	17	4.4718	5	1.3389	1	0.2591	8	2.111	2.61017	Up	0.708155	zma:100276374	COMPASS component SWD3	-	GO:0000166//nucleotide binding	GO:0005737//cytoplasm
Unigene15887_All	213	2	0.5693	1	0.3026	1	0.3087	2	0.6286	6	1.8248	7	2.168	2.60161	Up	0.779179	--	--	-	-	-
Unigene3582_All	303	3	0.6003	3	0.6381	10	2.1703	2	0.4419	0	0	2	0.4354	2.58869	Up	0.846638	--	--	-	-	-
Unigene13771_All	210	6	1.7322	5	1.5344	0	0	0	0	0	0	0	0	2.58529	Up	0.745722	--	--	GO:0000911//cytokinesis by cell plate formation;GO:0000226//microtubule cytoskeleton organization	-	GO:0005730//nucleolus;GO:0005654//nucleoplasm;GO:0009506//plasmodesma
Unigene1857_All	223	4	1.0875	1	0.289	3	0.8847	0	0	0	0	0	0	2.5849	Up	0.726045	--	--	-	-	GO:0016021//integral to membrane
Unigene18139_All	376	3	0.4837	2	0.3428	3	0.5247	10	1.7804	9	1.5506	5	0.8772	2.57817	Up	0.776733	--	--	-	-	-
CL70.Contig1_All	333	13	2.3668	9	1.7418	7	1.3824	4	0.8041	2	0.3891	4	0.7924	2.55486	Up	0.761163	--	--	-	-	-
Unigene21362_All	421	9	1.2961	14	2.1431	11	1.7182	0	0	3	0.4616	3	0.4701	2.53974	Up	0.765658	--	--	-	-	-
Unigene21084_All	542	4	0.4474	7	0.8323	17	2.0626	5	0.6176	1	0.1195	2	0.2434	2.52435	Up	0.764902	vvi:100246760	RNA-binding motif protein, X-linked 2	-	GO:0003676//nucleic acid binding;GO:0000166//nucleotide binding	GO:0030529//ribonucleoprotein complex
Unigene4727_All	207	0	0	0	0	0	0	4	1.2936	2	0.6259	2	0.6374	2.52164	Up	0.762334	--	--	-	-	-
Unigene21086_All	287	2	0.4225	2	0.4491	4	0.9165	8	1.866	6	1.3543	6	1.3791	2.51512	Up	0.73411	--	--	-	-	GO:0009507//chloroplast
Unigene21309_All	373	3	0.4876	4	0.6911	3	0.5289	10	1.7947	4	0.6947	11	1.9455	2.50505	Up	0.775773	--	--	GO:0005975//carbohydrate metabolic process	GO:0004553//hydrolase activity, hydrolyzing O-glycosyl compounds;GO:0043169//cation binding	GO:0031225//anchored to membrane;GO:0005576//extracellular region;GO:0009507//chloroplast
Unigene17857_All	259	7	1.6386	10	2.4883	0	0	0	0	0	0	0	0	2.49978	Up	0.701019	--	--	-	-	-
Unigene8041_All	297	2	0.4083	1	0.217	2	0.4428	7	1.5778	9	1.963	4	0.8885	2.49674	Up	0.739773	rcu:RCOM_0341430	tyrosine 3-monooxygenase/tryptophan 5-monooxygenase activation protein	-	GO:0019904//protein domain specific binding	-
Unigene14681_All	316	21	4.029	31	6.3222	0	0	0	0	0	0	0	0	2.49225	Up	0.832304	--	--	-	-	-
Unigene21452_All	1295	5	0.2341	5	0.2488	4	0.2031	86	4.4457	76	3.8018	57	2.9037	2.49045	Up	0.733516	--	--	-	-	-
Unigene16697_All	228	2	0.5318	6	1.6959	6	1.7306	0	0	2	0.5682	1	0.2893	2.48811	Up	0.868552	--	--	-	-	GO:0031225//anchored to membrane
Unigene11118_All	209	0	0	0	0	0	0	4	1.2812	1	0.31	6	1.8938	2.47926	Up	0.878838	--	--	-	-	GO:0016020//membrane;GO:0009506//plasmodesma;GO:0005739//mitochondrion
Unigene21297_All	293	2	0.4138	3	0.6599	0	0	3	0.6854	7	1.5476	8	1.8012	2.47715	Up	0.747984	cme:CMM318C	aspartyl-tRNA(Asn)/glutamyl-tRNA (Gln) amidotransferase subunit A [EC:6.3.5.6 6.3.5.7]	-	GO:0016884//carbon-nitrogen ligase activity, with glutamine as amido-N-donor;GO:0016740//transferase activity	-
Unigene12118_All	252	0	0	1	0.2557	0	0	6	1.5939	6	1.5424	5	1.3089	2.47202	Up	0.703912	--	--	-	-	-
Unigene15854_All	208	0	0	0	0	0	0	4	1.2874	5	1.5572	4	1.2686	2.46934	Up	0.735774	--	--	-	-	-
Unigene7240_All	1056	144	8.2674	181	11.0462	182	11.3339	427	27.0691	439	26.9303	380	23.7388	2.46905	Up	0.876116	pop:POPTR_820971	cyclin B	GO:0051726//regulation of cell cycle	-	-
Unigene13901_All	351	0	0	0	0	3	0.5621	2	0.3814	9	1.661	2	0.3759	2.4687	Up	0.772417	--	--	-	-	-
CL1157.Contig1_All	328	8	1.4787	5	0.9824	7	1.4034	12	2.4492	18	3.555	12	2.4135	2.45335	Up	0.749502	--	--	-	-	-
Unigene5430_All	353	2	0.3435	8	1.4605	6	1.1178	1	0.1896	2	0.367	1	0.1869	2.44914	Up	0.749502	--	--	-	-	-
Unigene7931_All	281	14	3.0206	7	1.6054	12	2.8083	4	0.9529	6	1.3832	4	0.9391	2.44913	Up	0.823475	--	--	-	-	-
Unigene13743_All	243	7	1.7465	7	1.8565	4	1.0825	0	0	1	0.2666	3	0.8144	2.44711	Up	0.851891	--	--	-	-	GO:0005737//cytoplasm
CL3467.Contig4_All	718	2002	169.048	1980	177.72	1904	174.387	831	77.4795	902	81.3811	903	82.9666	2.43532	Up	0.702744	--	--	GO:0009753//response to jasmonic acid stimulus;GO:0010498//proteasomal protein catabolic process;GO:0009620//response to fungus;GO:0009611//response to wounding;GO:0007010//cytoskeleton organization;GO:0009695//jasmonic acid biosynthetic process;GO:0006094//gluconeogenesis;GO:0000059//protein import into nucleus, docking	GO:0008565//protein transporter activity	GO:0005829//cytosol;GO:0009506//plasmodesma;GO:0005643//nuclear pore;GO:0009507//chloroplast
Unigene11490_All	220	0	0	1	0.2929	0	0	5	1.5214	3	0.8834	5	1.4993	2.42374	Up	0.880441	--	--	-	-	-
CL3552.Contig1_All	455	9	1.1992	11	1.558	12	1.7344	50	7.3565	32	4.556	39	5.6545	2.42126	Up	0.772486	--	--	GO:0006259//DNA metabolic process	GO:0003676//nucleic acid binding;GO:0003824//catalytic activity	-
Unigene1092_All	485	490	61.2525	528	70.1598	601	81.4899	238	32.8507	308	41.1387	297	40.3975	2.41982	Up	0.821436	pop:POPTR_550478		-	GO:0051213//dioxygenase activity	-
Unigene3263_All	973	24	1.4954	23	1.5234	35	2.3655	74	5.0913	54	3.5952	51	3.4578	2.40547	Up	0.72002	--	--	-	-	-
Unigene6224_All	333	3	0.5462	9	1.7418	12	2.3698	1	0.201	4	0.7781	3	0.5943	2.40399	Up	0.840185	--	--	-	-	-
Unigene6231_All	1232	16	0.7874	25	1.3078	28	1.4946	60	3.2602	55	2.892	44	2.356	2.39516	Up	0.790685	osa:4325154	phytepsin [EC:3.4.23.40]	GO:0006629//lipid metabolic process;GO:0050896//response to stimulus;GO:0006508//proteolysis	GO:0003779//actin binding;GO:0004190//aspartic-type endopeptidase activity	GO:0016023//cytoplasmic membrane-bounded vesicle
CL5182.Contig1_All	712	28	2.3842	45	4.0731	0	0	0	0	0	0	0	0	2.39457	Up	0.857233	--	--	-	-	-
Unigene1800_All	273	12	2.6649	3	0.7082	5	1.2044	3	0.7356	1	0.2373	0	0	2.38285	Up	0.70501	--	--	-	-	-
CL2069.Contig4_All	263	0	0	1	0.245	0	0	7	1.7818	6	1.4779	3	0.7525	2.38156	Up	0.849246	--	--	GO:0006355//regulation of transcription, DNA-dependent	-	-
Unigene21125_All	374	2	0.3242	3	0.5169	3	0.5275	9	1.6109	10	1.7321	3	0.5292	2.37807	Up	0.722917	--	--	-	-	-
Unigene4629_All	258	3	0.705	7	1.7485	4	1.0196	0	0	1	0.2511	2	0.5114	2.37805	Up	0.775415	--	--	GO:0048451//petal formation;GO:0048453//sepal formation	-	GO:0005737//cytoplasm
Unigene13809_All	231	2	0.5249	6	1.6739	0	0	0	0	0	0	0	0	2.36626	Up	0.725696	--	--	GO:0016926//protein desumoylation;GO:0050665//hydrogen peroxide biosynthetic process;GO:0010228//vegetative to reproductive phase transition of meristem	GO:0005525//GTP binding	GO:0005737//cytoplasm;GO:0005886//plasma membrane;GO:0005634//nucleus
Unigene7866_All	1189	1074	54.7636	1089	59.0259	1084	59.9541	391	22.0143	412	22.4469	430	23.8576	2.36088	Up	0.761561	--	--	-	-	-
CL5038.Contig2_All	404	9	1.3506	13	2.0738	8	1.3022	26	4.3083	19	3.0466	24	3.919	2.36005	Up	0.784037	--	--	-	-	-
Unigene1556_All	2283	68	1.8058	90	2.5406	81	2.3332	154	4.5157	141	4.0009	189	5.4613	2.3468	Up	0.786799	--	--	-	-	-
Unigene19601_All	329	4	0.7371	10	1.9588	8	1.5991	1	0.2035	1	0.1969	2	0.401	2.33548	Up	0.706272	aly:ARALYDRAFT_473063	[EC:2.7.1.-]	GO:0006468//protein phosphorylation	GO:0004674//protein serine/threonine kinase activity;GO:0016491//oxidoreductase activity;GO:0000166//nucleotide binding	GO:0016020//membrane
Unigene13821_All	292	9	1.8687	2	0.4414	0	0	0	0	0	0	0	0	2.33102	Up	0.765744	--	--	-	-	-
Unigene14280_All	423	5	0.7166	4	0.6094	2	0.3109	12	1.8991	7	1.072	8	1.2476	2.32993	Up	0.702329	--	--	-	-	-
Unigene12697_All	209	2	0.5802	4	1.2334	5	1.5732	0	0	0	0	0	0	2.31609	Up	0.826156	--	--	GO:0010228//vegetative to reproductive phase transition of meristem	-	-
Unigene19592_All	300	5	1.0105	7	1.5037	9	1.9728	1	0.2231	3	0.6478	2	0.4398	2.30938	Up	0.729032	--	--	-	-	-
Unigene13966_All	262	6	1.3884	7	1.7218	5	1.255	3	0.7665	2	0.4945	1	0.2518	2.30033	Up	0.705458	--	--	-	-	-
Unigene11618_All	220	1	0.2756	0	0	0	0	3	0.9129	1	0.2945	7	2.099	2.28993	Up	0.780062	mtr:MTR_4g015080	solute carrier family 15 (peptide/histidine transporter), member 3/4	GO:0009624//response to nematode	-	-
Unigene19030_All	773	2044	160.314	2008	167.41	1965	167.168	882	76.3834	850	71.2329	942	80.3917	2.28686	Up	0.815264	aly:ARALYDRAFT_475717	[EC:2.7.1.-]	GO:0007165//signal transduction	GO:0004675//transmembrane receptor protein serine/threonine kinase activity	GO:0005886//plasma membrane
Unigene1427_All	462	0	0	2	0.279	4	0.5694	11	1.5939	5	0.7011	6	0.8567	2.28258	Up	0.744497	--	--	-	-	-
Unigene9231_All	2317	0	0	137	3.8106	0	0	0	0	0	0	0	0	2.27217	Up	0.792972	--	--	-	-	-
Unigene8034_All	516	18	2.1149	10	1.249	7	0.8921	23	2.9839	25	3.1386	17	2.1734	2.2671	Up	0.741161	--	--	GO:0009644//response to high light intensity;GO:0009414//response to water deprivation;GO:0009651//response to salt stress;GO:0009409//response to cold	-	GO:0005886//plasma membrane
Unigene20813_All	731	15	1.2441	32	2.8212	0	0	0	0	0	0	0	0	2.2615	Up	0.757541	--	--	-	-	-
Unigene15997_All	245	0	0	0	0	5	1.3421	2	0.5465	4	1.0576	8	2.1541	2.26108	Up	0.794656	--	--	GO:0008272//sulfate transport;GO:0055085//transmembrane transport	GO:0008271//secondary active sulfate transmembrane transporter activity	GO:0016021//integral to membrane
Unigene21044_All	212	1	0.286	1	0.304	1	0.3102	5	1.5789	6	1.8334	1	0.3112	2.25495	Up	0.797154	--	--	-	-	-
Unigene17671_All	221	4	1.0973	8	2.3329	1	0.2976	1	0.3029	0	0	3	0.8955	2.25473	Up	0.791767	--	--	-	-	-
Unigene17795_All	214	1	0.2833	3	0.9034	0	0	6	1.8769	2	0.6054	6	1.8496	2.24443	Up	0.74763	--	--	-	-	-
Unigene3973_All	252	2	0.4812	1	0.2557	2	0.5219	5	1.3282	7	1.7994	9	2.356	2.2403	Up	0.863531	--	--	GO:0060151//peroxisome localization;GO:0051646//mitochondrion localization;GO:0030048//actin filament-based movement;GO:0051645//Golgi localization	GO:0003779//actin binding;GO:0005509//calcium ion binding	GO:0005737//cytoplasm
CL5771.Contig1_All	1197	86	4.3559	83	4.4687	98	5.384	196	10.9615	211	11.419	213	11.7388	2.23032	Up	0.719218	--	--	-	-	-
Unigene5962_All	817	24	1.781	19	1.4987	18	1.4488	7	0.5736	8	0.6343	6	0.4845	2.21845	Up	0.805682	--	--	GO:0009556//microsporogenesis	-	GO:0005634//nucleus
Unigene21358_All	281	6	1.2945	7	1.6054	5	1.1701	2	0.4765	1	0.2305	1	0.2348	2.21567	Up	0.74741	--	--	GO:0050896//response to stimulus;GO:0050794//regulation of cellular process	-	GO:0005829//cytosol
Unigene19331_All	342	0	0	3	0.5653	1	0.1923	9	1.7617	4	0.7577	5	0.9645	2.19715	Up	0.724121	vvi:100242694	3-oxoacyl-[acyl-carrier-protein] synthase II [EC:2.3.1.179]	-	-	-
Unigene8286_All	1080	58	3.2559	45	2.6853	44	2.6792	96	5.9506	116	6.9579	99	6.0472	2.1789	Up	0.72893	--	--	GO:0048451//petal formation;GO:0048453//sepal formation	-	GO:0005737//cytoplasm
Unigene8268_All	1395	11	0.4781	20	0.924	19	0.8957	119	5.7106	116	5.3867	132	6.2422	2.17482	Up	0.793602	--	--	-	-	-
Unigene4343_All	316	5	0.9593	6	1.2237	6	1.2486	3	0.6355	1	0.205	2	0.4175	2.17241	Up	0.80141	--	--	-	-	-
Unigene13022_All	220	5	1.3779	3	0.8788	8	2.3913	2	0.6086	0	0	3	0.8996	2.16345	Up	0.798009	vvi:100247527	adenylate isopentenyltransferase (cytokinin synthase)	-	-	-
Unigene4360_All	440	6	0.8267	10	1.4647	13	1.943	3	0.4564	3	0.4417	2	0.2999	2.15934	Up	0.804389	--	--	-	-	-
Unigene17442_All	1157	30	1.572	78	4.3447	0	0	0	0	0	0	0	0	2.15892	Up	0.728552	--	--	-	-	-
Unigene21370_All	422	24	3.448	25	3.8179	0	0	0	0	0	0	0	0	2.1508	Up	0.709836	--	--	-	-	-
Unigene17454_All	446	8	1.0875	5	0.7225	7	1.0321	25	3.7525	12	1.743	11	1.627	2.13579	Up	0.791849	--	--	-	-	-
CL1960.Contig5_All	1284	12	0.5666	21	1.054	18	0.9219	48	2.5026	61	3.0776	50	2.5689	2.13498	Up	0.76063	ppp:PHYPADRAFT_168559	U3 small nucleolar RNA-associated protein 25	GO:0048453//sepal formation;GO:0048451//petal formation;GO:0008283//cell proliferation	-	-
Unigene21421_All	475	3	0.3829	3	0.407	5	0.6922	16	2.2549	11	1.5002	18	2.4999	2.1348	Up	0.752342	smo:SELMODRAFT_445661	E2F transcription factor 4/5	GO:0006355//regulation of transcription, DNA-dependent	GO:0003677//DNA binding;GO:0003700//sequence-specific DNA binding transcription factor activity	GO:0005667//transcription factor complex
CL4510.Contig2_All	400	2	0.3031	1	0.1611	1	0.1644	8	1.3389	7	1.1337	5	0.8246	2.13249	Up	0.708347	--	--	GO:0016480//negative regulation of transcription from RNA polymerase III promoter	-	GO:0005634//nucleus
Unigene13830_All	279	4	0.8692	2	0.462	4	0.9428	0	0	0	0	0	0	2.13153	Up	0.721033	--	--	-	-	-
Unigene1340_All	489	2	0.248	20	2.6358	0	0	0	0	0	0	0	0	2.13027	Up	0.752342	--	--	-	-	-
Unigene10032_All	500	5	0.6063	10	1.2889	9	1.1837	1	0.1339	3	0.3887	1	0.1319	2.12945	Up	0.764714	--	--	GO:0071704	GO:0005488//binding;GO:0016614//oxidoreductase activity, acting on CH-OH group of donors	GO:0005886//plasma membrane;GO:0005774//vacuolar membrane;GO:0005783//endoplasmic reticulum
Unigene15547_All	236	3	0.7707	9	2.4577	9	2.5079	4	1.1346	0	0	0	0	2.12853	Up	0.824655	--	--	-	-	-
Unigene11960_All	206	0	0	3	0.9385	2	0.6385	4	1.2999	9	2.8302	4	1.281	2.12776	Up	0.718034	--	--	GO:0006355//regulation of transcription, DNA-dependent;GO:0009658//chloroplast organization	-	GO:0005739//mitochondrion;GO:0009570//chloroplast stroma
Unigene9792_All	1429	33	1.4001	35	1.5785	39	1.7947	15	0.7027	20	0.9066	6	0.277	2.12275	Up	0.77677	--	--	-	-	-
Unigene1819_All	452	3	0.4024	8	1.1406	14	2.0369	5	0.7405	2	0.2866	2	0.2919	2.12158	Up	0.740262	--	--	-	-	-
CL1079.Contig4_All	278	1	0.2181	1	0.2318	1	0.2366	8	1.9264	5	1.1651	3	0.7119	2.11896	Up	0.817714	ath:AT1G67830	alpha-L-fucosidase [EC:3.2.1.51]	-	-	-
Unigene4749_All	1058	10	0.573	7	0.4264	8	0.4973	13	0.8226	22	1.347	35	2.1823	2.11817	Up	0.711414	--	--	-	-	GO:0005634//nucleus;GO:0009536//plastid;GO:0016020//membrane
Unigene19009_All	879	9952	686.421	8398	615.72	8866	663.3	4158	316.669	4267	314.467	4280	321.214	2.1016	Up	0.863523	--	--	-	-	-
CL2536.Contig4_All	286	4	0.8479	9	2.028	4	0.9197	1	0.2341	1	0.2265	4	0.9226	2.0957	Up	0.806573	--	--	-	-	GO:0009506//plasmodesma;GO:0005634//nucleus
Unigene21349_All	288	0	0	0	0	489	111.657	313	72.7548	309	69.5036	383	87.7296	2.07974	Up	0.713119	--	--	-	-	-
Unigene21115_All	458	2	0.2647	1	0.1407	5	0.7179	16	2.3386	6	0.8486	12	1.7284	2.07847	Up	0.706463	--	--	-	-	-
Unigene14185_All	212	7	2.0018	4	1.216	7	2.1714	0	0	0	0	0	0	2.07694	Up	0.709726	--	--	-	-	-
CL4145.Contig1_All	407	34	5.0647	26	4.1169	31	5.0089	66	10.8557	70	11.1415	64	10.3735	2.0735	Up	0.836942	rcu:RCOM_1534760	brassinosteroid insensitive 1-associated receptor kinase 1 [EC:2.7.10.1 2.7.11.1]	GO:0010363//regulation of plant-type hypersensitive response;GO:0002679//respiratory burst involved in defense response;GO:0010200//response to chitin;GO:0002229//defense response to oomycetes;GO:0006612//protein targeting to membrane;GO:0050832//defense response to fungus;GO:0042742//defense response to bacterium;GO:0043069//negative regulation of programmed cell death;GO:0006468//protein phosph…	GO:0016491//oxidoreductase activity;GO:0046982//protein heterodimerization activity;GO:0004674//protein serine/threonine kinase activity;GO:0033612//receptor serine/threonine kinase binding;GO:0005524//ATP binding	GO:0016021//integral to membrane;GO:0043234//protein complex;GO:0005768//endosome;GO:0005886//plasma membrane
Unigene7360_All	238	1	0.2547	4	1.0831	3	0.8289	9	2.5315	9	2.4497	6	1.6631	2.07325	Up	0.859772	--	--	-	-	GO:0044464//cell part
Unigene12162_All	219	0	0	1	0.2943	0	0	8	2.4454	2	0.5916	2	0.6025	2.0721	Up	0.730488	--	--	-	-	-
Unigene7794_All	1802	17	0.572	23	0.8226	26	0.9488	51	1.8946	53	1.9053	53	1.9403	2.07061	Up	0.840368	--	--	GO:0046855//inositol phosphate dephosphorylation;GO:0032957//inositol trisphosphate metabolic process	GO:0004439//phosphatidylinositol-4,5-bisphosphate 5-phosphatase activity	GO:0005783//endoplasmic reticulum
Unigene7269_All	290	3	0.6272	3	0.6667	2	0.4535	13	3.0009	7	1.5637	7	1.5924	2.06829	Up	0.843245	pop:POPTR_755334	WRKY transcription factor 22	-	-	-
Unigene4075_All	217	1	0.2794	0	0	0	0	3	0.9255	5	1.4926	3	0.912	2.05854	Up	0.770866	--	--	-	-	-
Unigene11609_All	224	1	0.2707	2	0.5754	1	0.2936	4	1.1954	4	1.1568	5	1.4725	2.05657	Up	0.825546	--	--	-	-	-
Unigene17458_All	684	13	1.1523	18	1.6959	25	2.4036	46	4.5021	43	4.0724	56	5.401	2.05575	Up	0.775619	--	--	-	-	-
CL2154.Contig2_All	282	0	0	1	0.2285	1	0.2332	4	0.9496	6	1.3783	3	0.7018	2.04917	Up	0.787768	--	--	GO:0009987//cellular process	GO:0016772//transferase activity, transferring phosphorus-containing groups	-
Unigene10242_All	374	10	1.6211	7	1.2062	3	0.5275	36	6.4438	22	3.8106	34	5.9972	2.04825	Up	0.747414	--	--	-	GO:0003677//DNA binding	GO:0005737//cytoplasm
CL1930.Contig5_All	1004	93	5.6159	94	6.0338	81	5.3055	33	2.2003	27	1.7421	41	2.694	2.0439	Up	0.841121	ath:AT1G67830	alpha-L-fucosidase [EC:3.2.1.51]	-	GO:0016788//hydrolase activity, acting on ester bonds	GO:0009506//plasmodesma;GO:0009505//plant-type cell wall
CL6284.Contig3_All	248	1	0.2445	2	0.5197	2	0.5303	4	1.0797	6	1.5673	7	1.862	2.04188	Up	0.845763	--	--	-	-	-
Unigene19052_All	394	18	2.7698	21	3.4349	14	2.3367	35	5.9468	38	6.2478	40	6.6974	2.03828	Up	0.845076	--	--	-	-	-
Unigene15347_All	216	10	2.8068	15	4.4754	18	5.4801	43	13.3268	31	9.2971	28	8.5515	2.03757	Up	0.799958	aly:ARALYDRAFT_489150	charged multivesicular body protein 3	GO:0006623//protein targeting to vacuole	-	GO:0043231//intracellular membrane-bounded organelle
Unigene8289_All	1619	11573	433.38	11160	444.236	11108	451.191	3566	147.45	3826	153.087	3476	141.636	2.03682	Up	0.708058	--	--	GO:0006259//DNA metabolic process	GO:0003676//nucleic acid binding;GO:0003824//catalytic activity	-
CL1700.Contig3_All	382	15	2.3807	19	3.2054	19	3.2709	7	1.2267	9	1.5262	5	0.8635	2.03642	Up	0.849681	--	--	-	-	-
Unigene5342_All	496	7	0.8556	5	0.6497	2	0.2652	21	2.8343	13	1.6979	10	1.33	2.03061	Up	0.755263	--	--	-	-	-
Unigene11828_All	230	0	0	1	0.2802	1	0.2859	6	1.7464	1	0.2817	8	2.2946	2.02097	Up	0.802891	--	--	-	-	-
Unigene11914_All	216	0	0	0	0	1	0.3045	3	0.9298	7	2.0994	0	0	2.01702	Up	0.768873	--	--	-	-	-
CL3996.Contig1_All	1007	16	0.9633	8	0.512	11	0.7183	38	2.5262	52	3.3451	46	3.0135	2.0164	Up	0.763925	--	--	-	-	-
Unigene19502_All	338	1	0.1794	0	0	0	0	13	2.5748	9	1.7249	8	1.5614	2.0115	Up	0.725435	--	--	-	-	-
Unigene8248_All	584	29	3.0106	37	4.0831	38	4.279	66	7.5656	63	6.9883	84	9.4887	2.01057	Up	0.787662	--	--	-	-	-
Unigene18176_All	256	2	0.4737	0	0	1	0.2569	4	1.046	6	1.5183	6	1.5461	2.00786	Up	0.75842	gmx:100499665	small subunit ribosomal protein S14e	-	-	-
Unigene14697_All	359	1	0.1689	1	0.1795	2	0.3664	13	2.4241	12	2.1653	8	1.4701	2.00119	Up	0.839587	--	--	-	-	GO:0005829//cytosol;GO:0009507//chloroplast
Unigene253_All	1107	109	5.9696	135	7.8593	109	6.4752	242	14.6345	278	16.2682	238	14.183	1.99992	Up	0.71388	--	--	-	-	-
Unigene13482_All	220	2	0.5512	8	2.3435	0	0	0	0	0	0	0	0	1.99068	Up	0.832983	--	--	-	-	-
Unigene1197_All	400	11	1.6673	5	0.8056	17	2.7949	11	1.841	26	4.2107	15	2.4738	1.98845	Up	0.794245	--	--	-	-	-
Unigene65_All	1938	17	0.5318	23	0.7648	19	0.6447	50	1.7271	58	1.9387	50	1.702	1.98737	Up	0.771001	gmx:100796881	kinesin family member 11	-	GO:0000166//nucleotide binding	GO:0043234//protein complex;GO:0044430//cytoskeletal part;GO:0015630//microtubule cytoskeleton
CL6132.Contig1_All	279	6	1.3038	6	1.3859	12	2.8284	3	0.7198	1	0.2322	3	0.7093	1.97587	Up	0.730025	--	--	-	-	-
Unigene12002_All	283	0	0	1	0.2277	1	0.2324	8	1.8924	3	0.6867	2	0.4662	1.97088	Up	0.700901	--	--	GO:0006857//oligopeptide transport;GO:0055085//transmembrane transport	GO:0015198//oligopeptide transporter activity	GO:0005886//plasma membrane;GO:0005774//vacuolar membrane
Unigene14136_All	210	0	0	1	0.3069	0	0	2	0.6376	4	1.2339	6	1.8848	1.96932	Up	0.799608	--	--	-	-	-
CL6120.Contig2_All	241	0	0	1	0.2674	1	0.2729	7	1.9444	2	0.5376	3	0.8212	1.96532	Up	0.745889	--	--	-	-	-
Unigene15619_All	323	1	0.1877	3	0.5986	1	0.2036	9	1.8653	8	1.6045	7	1.4297	1.95204	Up	0.759197	--	--	GO:0006413//translational initiation;GO:0046777//protein autophosphorylation;GO:0010155//regulation of proton transport	GO:0000166//nucleotide binding	GO:0009941//chloroplast envelope;GO:0009570//chloroplast stroma
Unigene18565_All	549	106	11.7058	183	21.482	0	0	0	0	0	0	0	0	1.95101	Up	0.8463	--	--	-	-	-
Unigene6378_All	2635	97	2.2318	117	2.8616	129	3.2194	26	0.6605	32	0.7867	26	0.6509	1.94736	Up	0.760906	--	--	-	-	-
Unigene7622_All	294	0	0	2	0.4384	2	0.4474	10	2.277	6	1.322	3	0.6732	1.93234	Up	0.844738	--	--	-	GO:0003676//nucleic acid binding	-
CL3610.Contig1_All	876	43	2.976	69	5.0762	53	3.9787	112	8.559	118	8.7261	96	7.2295	1.92243	Up	0.724418	--	--	-	-	-
Unigene4138_All	631	69	6.6296	65	6.6387	66	6.8784	116	12.3066	147	15.0914	126	13.1729	1.90909	Up	0.716517	--	--	-	-	-
Unigene13759_All	234	8	2.0727	2	0.5508	2	0.5621	1	0.2861	0	0	1	0.2819	1.90772	Up	0.724308	--	--	-	-	-
CL2427.Contig2_All	466	14	1.8214	10	1.383	0	0	0	0	0	0	0	0	1.90001	Up	0.830021	aly:ARALYDRAFT_911337	aquaporin NIP	GO:0015700//arsenite transport;GO:0015706//nitrate transport;GO:0035445//borate transmembrane transport;GO:0010106//cellular response to iron ion starvation;GO:0071918//urea transmembrane transport;GO:0006826//iron ion transport;GO:0010167//response to nitrate;GO:0015793//glycerol transport;GO:0046685//response to arsenic-containing substance;GO:0080029//cellular response to boron-containing subs…	GO:0015204//urea transmembrane transporter activity;GO:0015168//glycerol transmembrane transporter activity;GO:0015105//arsenite transmembrane transporter activity;GO:0015250//water channel activity;GO:0080138//borate uptake transmembrane transporter activity	GO:0016328//lateral plasma membrane;GO:0016021//integral to membrane
Unigene15123_All	1563	6	0.2327	9	0.3711	4	0.1683	170	7.2811	154	6.3827	181	7.6394	1.89978	Up	0.762147	--	--	-	-	-
CL1958.Contig3_All	432	9	1.2631	11	1.641	12	1.8267	1	0.155	5	0.7498	6	0.9162	1.8982	Up	0.767644	--	--	-	GO:0008270//zinc ion binding;GO:0003676//nucleic acid binding	-
Unigene518_All	525	2	0.231	4	0.491	6	0.7516	15	1.9127	11	1.3573	15	1.8848	1.88829	Up	0.799909	pop:POPTR_679803	HSP20 family protein	GO:0009644//response to high light intensity;GO:0042542//response to hydrogen peroxide	-	GO:0005737//cytoplasm
Unigene15712_All	261	1	0.2323	2	0.4938	1	0.252	6	1.5389	7	1.7374	4	1.011	1.8864	Up	0.70344	--	--	-	-	-
Unigene11901_All	201	1	0.3016	1	0.3206	0	0	1	0.3331	7	2.256	5	1.641	1.885	Up	0.729435	--	--	-	-	-
Unigene11905_All	204	3	0.8916	1	0.3159	0	0	3	0.9845	7	2.2228	2	0.6468	1.88496	Up	0.752748	--	--	GO:0016310//phosphorylation;GO:0006464//cellular protein modification process	GO:0004672//protein kinase activity;GO:0000166//nucleotide binding	GO:0044464//cell part
Unigene10001_All	326	0	0	0	0	36	7.262	26	5.3391	25	4.9678	26	5.2613	1.88106	Up	0.70333	--	--	-	-	-
Unigene15810_All	259	4	0.9363	6	1.493	0	0	0	0	0	0	0	0	1.88071	Up	0.796284	ota:OstapMp36	NADH-ubiquinone oxidoreductase chain 5 [EC:1.6.5.3]	GO:0042773//ATP synthesis coupled electron transport	GO:0008137//NADH dehydrogenase (ubiquinone) activity	GO:0005743//mitochondrial inner membrane;GO:0070469//respiratory chain;GO:0016021//integral to membrane
CL3218.Contig1_All	338	12	2.1525	22	4.1947	0	0	0	0	0	0	0	0	1.87548	Up	0.764731	--	--	-	-	-
CL285.Contig1_All	280	12	2.5983	10	2.3016	0	0	0	0	0	0	0	0	1.87385	Up	0.73376	--	--	-	-	-
Unigene15421_All	415	46	6.7202	44	6.8328	45	7.1308	23	3.7101	22	3.4341	20	3.1792	1.87294	Up	0.749103	--	--	-	-	-
CL3143.Contig2_All	288	1	0.2105	0	0	1	0.2283	6	1.3947	3	0.6748	6	1.3744	1.87238	Up	0.724581	vvi:100264166	tryptophan synthase beta chain [EC:4.2.1.20]	GO:0006979//response to oxidative stress;GO:0009651//response to salt stress;GO:0000162//tryptophan biosynthetic process	GO:0004834//tryptophan synthase activity;GO:0030170//pyridoxal phosphate binding	GO:0009941//chloroplast envelope;GO:0009570//chloroplast stroma
CL3802.Contig1_All	399	40	6.0779	20	3.2304	27	4.45	11	1.8456	7	1.1365	10	1.6534	1.87133	Up	0.719666	--	--	-	-	-
Unigene10138_All	496	4	0.4889	5	0.6497	8	1.0607	18	2.4294	10	1.306	17	2.261	1.86987	Up	0.772177	rcu:RCOM_0205360	20S proteasome subunit beta 1 [EC:3.4.25.1]	GO:0051788//response to misfolded protein;GO:0006635//fatty acid beta-oxidation;GO:0006833//water transport;GO:0043161//proteasomal ubiquitin-dependent protein catabolic process;GO:0010363//regulation of plant-type hypersensitive response;GO:0009651//response to salt stress;GO:0009407//toxin catabolic process;GO:0080129//proteasome core complex assembly;GO:0006972//hyperosmotic response;GO:000703…	GO:0004298//threonine-type endopeptidase activity	GO:0005774//vacuolar membrane;GO:0005839//proteasome core complex;GO:0005829//cytosol;GO:0005886//plasma membrane;GO:0005634//nucleus
Unigene7944_All	485	2	0.25	4	0.5315	7	0.9491	13	1.7944	8	1.0685	16	2.1763	1.86771	Up	0.703171	--	--	GO:0010033//response to organic substance	-	-
Unigene19479_All	305	3	0.5963	9	1.9017	7	1.5093	2	0.439	0	0	1	0.2163	1.86322	Up	0.702943	--	--	-	-	-
Unigene4564_All	336	7	1.2631	4	0.7672	4	0.7829	18	3.5863	23	4.4343	14	2.7487	1.86205	Up	0.735489	--	--	-	GO:0003677//DNA binding	-
CL3219.Contig1_All	415	3	0.4383	3	0.4659	1	0.1585	10	1.6131	4	0.6244	10	1.5896	1.86103	Up	0.777201	--	--	-	-	-
Unigene3676_All	1536	168	6.6311	184	7.7201	154	6.5933	428	18.6536	431	18.1772	464	19.9281	1.84848	Up	0.737971	pop:POPTR_552018	GABA(A) receptor-associated protein (autophagy-related protein 8)	GO:0009267//cellular response to starvation;GO:0006914//autophagy	GO:0008017//microtubule binding	GO:0005776//autophagic vacuole;GO:0016020//membrane
CL5096.Contig1_All	507	4	0.4783	10	1.2711	10	1.2971	17	2.2447	25	3.1943	27	3.5131	1.84825	Up	0.776579	pop:POPTR_804416	cyclin B	GO:0051726//regulation of cell cycle	GO:0005488//binding	-
Unigene11838_All	211	0	0	1	0.3054	1	0.3117	2	0.6345	5	1.5351	7	2.1885	1.841	Up	0.722587	vvi:100250848	ubiquitin conjugation factor E4 B [EC:6.3.2.19]	GO:0010413//glucuronoxylan metabolic process;GO:0006511//ubiquitin-dependent protein catabolic process;GO:0016567//protein ubiquitination;GO:0045492//xylan biosynthetic process	GO:0034450//ubiquitin-ubiquitin ligase activity	GO:0005829//cytosol;GO:0000151//ubiquitin ligase complex
CL5880.Contig1_All	1853	117	3.8281	109	3.7909	112	3.9748	246	8.8873	222	7.761	240	8.5443	1.83801	Up	0.745205	gmx:100802357	galacturan 1,4-alpha-galacturonidase [EC:3.2.1.67]	GO:0008152//metabolic process	GO:0016798//hydrolase activity, acting on glycosyl bonds	-
Unigene12887_All	208	0	0	3	0.9295	7	2.2131	0	0	1	0.3114	0	0	1.83575	Up	0.755161	mtr:MTR_2g096100	histone H4	-	-	-
Unigene17578_All	209	0	0	4	1.2334	1	0.3146	3	0.9609	8	2.4796	6	1.8938	1.83477	Up	0.709205	--	--	-	-	-
CL6229.Contig2_All	332	9	1.6435	6	1.1647	6	1.1885	4	0.8066	1	0.1951	2	0.3974	1.82967	Up	0.742711	vvi:100265305	putative glutathione S-transferase	-	-	-
CL5880.Contig4_All	554	27	2.9548	11	1.2796	27	3.205	6	0.725	8	0.9355	12	1.4289	1.82885	Up	0.757334	gmx:100802357	galacturan 1,4-alpha-galacturonidase [EC:3.2.1.67]	GO:0008152//metabolic process	GO:0016798//hydrolase activity, acting on glycosyl bonds	-
CL3381.Contig2_All	515	8	0.9418	25	3.1284	24	3.0646	8	1.0399	10	1.2579	8	1.0248	1.82781	Up	0.814418	sbi:SORBI_0011s005450	all-trans-nonaprenyl-diphosphate synthase [EC:2.5.1.84 2.5.1.85]	-	-	-
Unigene11038_All	200	5	1.5157	3	0.9667	3	0.9864	7	2.343	6	1.9434	12	3.9581	1.82586	Up	0.706369	--	--	GO:0000226//microtubule cytoskeleton organization;GO:0006886//intracellular protein transport;GO:0009920//cell plate formation involved in plant-type cell wall biogenesis	GO:0008017//microtubule binding	GO:0005874//microtubule;GO:0009574//preprophase band;GO:0005819//spindle;GO:0030981//cortical microtubule cytoskeleton;GO:0009524//phragmoplast
Unigene7863_All	1597	328	12.452	369	14.8908	357	14.7006	129	5.4075	112	4.5431	124	5.1222	1.82018	Up	0.790913	--	--	-	-	-
Unigene15015_All	332	4	0.7305	3	0.5823	2	0.3962	19	3.8311	17	3.3171	18	3.5766	1.81623	Up	0.804559	--	--	-	-	-
Unigene21963_All	455	10	1.3325	10	1.4164	12	1.7344	18	2.6483	17	2.4204	28	4.0596	1.8127	Up	0.762257	--	--	-	-	-
Unigene10046_All	352	43	7.4062	44	8.0558	0	0	0	0	0	0	0	0	1.81127	Up	0.704998	--	--	-	-	-
Unigene5293_All	333	2	0.3641	0	0	0	0	5	1.0052	6	1.1672	10	1.9811	1.80819	Up	0.838769	--	--	-	-	-
Unigene1533_All	499	9	1.0935	3	0.3875	10	1.3179	14	1.8782	14	1.8175	13	1.7186	1.80652	Up	0.718038	ath:AT2G29090	(+)-abscisic acid 8'-hydroxylase [EC:1.14.13.93]	GO:0055114//oxidation-reduction process	GO:0020037//heme binding;GO:0005506//iron ion binding;GO:0009055//electron carrier activity;GO:0019825//oxygen binding;GO:0050598	GO:0005576//extracellular region
Unigene16775_All	351	4	0.6909	2	0.3672	4	0.7494	5	0.9536	11	2.0301	9	1.6915	1.80577	Up	0.837406	sbi:SORBI_0011s005450	all-trans-nonaprenyl-diphosphate synthase [EC:2.5.1.84 2.5.1.85]	-	-	-
Unigene11181_All	276	3	0.659	7	1.6345	0	0	0	0	0	0	0	0	1.79629	Up	0.766785	--	--	GO:0009793//embryo development ending in seed dormancy	-	GO:0005737//cytoplasm
CL5704.Contig1_All	270	3	0.6736	2	0.4774	0	0	14	3.4712	4	0.9597	4	0.9773	1.79607	Up	0.785632	--	--	-	-	-
Unigene17320_All	368	2	0.3295	3	0.5254	4	0.7148	11	2.001	6	1.0562	9	1.6134	1.79408	Up	0.712676	--	--	-	-	-
Unigene20754_All	285	3	0.6382	7	1.5829	0	0	0	0	0	0	0	0	1.79125	Up	0.704522	--	--	-	-	-
Unigene84_All	1576	13	0.5001	19	0.777	9	0.3755	36	1.5292	36	1.4797	46	1.9255	1.7909	Up	0.707321	--	--	-	-	GO:0005634//nucleus
Unigene8135_All	1360	19	0.847	13	0.616	22	1.0638	50	2.4612	35	1.6671	39	1.8918	1.78796	Up	0.777523	--	--	-	-	-
Unigene17600_All	210	0	0	0	0	2	0.6263	5	1.5939	4	1.2339	4	1.2566	1.78783	Up	0.738475	pop:POPTR_552748	large subunit ribosomal protein L30	GO:0006354//DNA-dependent transcription, elongation;GO:0042254//ribosome biogenesis;GO:0006412//translation	GO:0003735//structural constituent of ribosome	GO:0015934//large ribosomal subunit
Unigene4418_All	686	26	2.2978	29	2.7244	25	2.3966	71	6.9286	66	6.2325	75	7.2124	1.78699	Up	0.704522	--	--	-	-	GO:0009507//chloroplast
Unigene10146_All	265	6	1.3727	2	0.4864	1	0.2482	11	2.7788	8	1.9556	9	2.2405	1.78549	Up	0.722237	--	--	-	-	-
CL2637.Contig3_All	254	2	0.4774	2	0.5074	5	1.2945	11	2.8991	8	2.0403	6	1.5583	1.78532	Up	0.843627	vvi:100259733	ER lumen protein retaining receptor	GO:0006621//protein retention in ER lumen;GO:0006007//glucose catabolic process;GO:0015031//protein transport	GO:0004872//receptor activity;GO:0046923//ER retention sequence binding	GO:0016021//integral to membrane;GO:0005739//mitochondrion
Unigene13574_All	236	6	1.5414	6	1.6385	0	0	0	0	0	0	0	0	1.78028	Up	0.798766	--	--	-	-	-
Unigene13640_All	230	6	1.5816	7	1.9614	4	1.1437	1	0.2911	0	0	0	0	1.7799	Up	0.724097	bdi:100838901	transcription initiation factor TFIID subunit 11	GO:0006413//translational initiation;GO:0009086//methionine biosynthetic process;GO:0006367//transcription initiation from RNA polymerase II promoter;GO:0000394//RNA splicing, via endonucleolytic cleavage and ligation	GO:0003743//translation initiation factor activity;GO:0003677//DNA binding;GO:0046982//protein heterodimerization activity	GO:0005634//nucleus
Unigene13492_All	272	0	0	9	2.1324	0	0	0	0	0	0	0	0	1.77946	Up	0.751715	--	--	-	-	-
Unigene10171_All	693	69	6.0365	71	6.6027	0	0	0	0	0	0	0	0	1.77797	Up	0.726391	--	--	-	-	-
Unigene6523_All	326	5	0.9299	5	0.9884	2	0.4034	12	2.4642	5	0.9936	13	2.6307	1.77324	Up	0.731184	--	--	-	-	-
Unigene8444_All	394	1196	184.037	1067	174.528	1099	183.431	453	76.9683	495	81.3861	466	78.0243	1.77144	Up	0.738886	--	--	-	-	-
CL4158.Contig6_All	2467	17	0.4178	24	0.627	25	0.6664	70	1.8995	47	1.2342	62	1.6579	1.7639	Up	0.840523	vvi:100252109	calcium binding protein 39	-	-	GO:0005886//plasma membrane
CL5901.Contig2_All	580	9	0.9408	4	0.4445	6	0.6803	23	2.6547	13	1.452	18	2.0473	1.75941	Up	0.77205	--	--	GO:0009058//biosynthetic process	GO:0016779//nucleotidyltransferase activity	GO:0009941//chloroplast envelope
Unigene15708_All	223	1	0.2719	0	0	0	0	3	0.9006	3	0.8715	4	1.1833	1.75712	Up	0.765988	--	--	-	-	-
CL866.Contig2_All	232	8	2.0906	5	1.3889	2	0.5669	0	0	3	0.8377	0	0	1.75671	Up	0.765988	zma:100285120	kinesin family member C2/C3	-	GO:0000166//nucleotide binding;GO:0003777//microtubule motor activity	GO:0005737//cytoplasm;GO:0043234//protein complex;GO:0044430//cytoskeletal part;GO:0015630//microtubule cytoskeleton
Unigene17349_All	638	14	1.3304	46	4.6466	0	0	0	0	0	0	0	0	1.756	Up	0.748122	osa:4337593	[EC:2.7.1.-]	GO:0016567//protein ubiquitination;GO:0006468//protein phosphorylation	GO:0005524//ATP binding;GO:0004842//ubiquitin-protein ligase activity;GO:0004674//protein serine/threonine kinase activity	GO:0005886//plasma membrane;GO:0000151//ubiquitin ligase complex
Unigene19455_All	407	8	1.1917	6	0.9501	0	0	0	0	0	0	0	0	1.7538	Up	0.765414	smo:SELMODRAFT_102585	putative transcriptional regulator	-	-	GO:0009507//chloroplast
Unigene1053_All	336	19	3.4283	17	3.2607	21	4.1101	5	0.9962	4	0.7712	7	1.3744	1.75307	Up	0.82874	--	--	-	-	-
Unigene8100_All	429	51	7.2075	56	8.4125	53	8.1244	16	2.4967	16	2.416	18	2.7679	1.74753	Up	0.728133	--	--	-	-	-
Unigene4112_All	237	2	0.5116	3	0.8158	1	0.2775	8	2.2597	7	1.9133	5	1.3918	1.74116	Up	0.791527	--	--	-	-	-
Unigene6063_All	269	0	0	0	0	0	0	6	1.4932	3	0.7225	9	2.2071	1.73371	Up	0.709608	--	--	GO:0009736//cytokinin mediated signaling pathway	-	GO:0005829//cytosol
Unigene12254_All	340	2	0.3566	0	0	0	0	10	1.9689	3	0.5716	4	0.7761	1.7333	Up	0.731119	--	--	-	-	-
CL144.Contig3_All	580	9	0.9408	6	0.6667	8	0.9071	31	3.578	20	2.2338	16	1.8198	1.73201	Up	0.792443	rcu:RCOM_1150020	anthranilate synthase component II [EC:4.1.3.27]	-	-	-
Unigene8423_All	878	26	1.7953	26	1.9084	27	2.0223	49	3.736	45	3.3202	70	5.2595	1.7318	Up	0.738471	--	--	-	-	-
Unigene13514_All	559	0	0	27	3.1128	0	0	0	0	0	0	0	0	1.73024	Up	0.752281	vcn:VOLCADRAFT_121342	histone arginine demethylase JMJD6 [EC:1.14.11.-]	-	-	-
Unigene11923_All	291	4	0.8334	0	0	0	0	3	0.6901	11	2.4487	1	0.2267	1.72326	Up	0.723043	--	--	-	-	-
CL3277.Contig2_All	457	8	1.0613	4	0.5641	10	1.439	20	2.9297	18	2.5515	26	3.7532	1.72259	Up	0.744802	--	--	-	-	-
Unigene1379_All	259	4	0.9363	4	0.9953	5	1.2695	1	0.2585	1	0.2501	1	0.2547	1.71912	Up	0.753403	--	--	-	-	-
CL2062.Contig4_All	326	27	5.0213	30	5.9306	29	5.8499	63	12.937	60	11.9227	53	10.725	1.71433	Up	0.767664	--	--	-	-	-
CL398.Contig2_All	772	22	1.7277	17	1.4191	12	1.0222	70	6.07	75	6.2934	60	5.1271	1.71425	Up	0.74848	--	--	-	-	-
Unigene3393_All	205	2	0.5915	0	0	0	0	4	1.3062	2	0.632	4	1.2872	1.71386	Up	0.80945	--	--	-	-	-
Unigene17425_All	743	9	0.7344	11	0.9541	8	0.7081	20	1.802	30	2.6156	18	1.5982	1.71185	Up	0.707276	--	--	-	-	-
Unigene752_All	508	11	1.3128	8	1.0149	12	1.5534	4	0.5271	5	0.6376	2	0.2597	1.70872	Up	0.830668	--	--	-	-	-
CL5704.Contig2_All	600	14	1.4146	14	1.5037	9	0.9864	31	3.4588	23	2.4832	22	2.4189	1.70845	Up	0.782942	--	--	-	-	-
Unigene4337_All	1147	43	2.2729	38	2.1351	34	1.9493	13	0.7587	13	0.7342	17	0.9777	1.70752	Up	0.735993	--	--	GO:0010183//pollen tube guidance;GO:0046686//response to cadmium ion;GO:0045454//cell redox homeostasis;GO:0009860//pollen tube growth;GO:0055114//oxidation-reduction process	GO:0047134//protein-disulfide reductase activity	-
Unigene21016_All	501	5	0.6051	6	0.7718	1	0.1313	14	1.8707	14	1.8102	12	1.5801	1.70735	Up	0.704648	--	--	-	-	-
Unigene9773_All	283	7	1.4996	10	2.2772	5	1.1619	0	0	0	0	2	0.4662	1.70702	Up	0.732348	--	--	GO:0016051//carbohydrate biosynthetic process	GO:0047262//polygalacturonate 4-alpha-galacturonosyltransferase activity	GO:0005794//Golgi apparatus
Unigene10061_All	310	2	0.3911	4	0.8316	8	1.6971	24	5.1827	7	1.4628	5	1.064	1.7047	Up	0.743179	pop:POPTR_416282	putative ABC transport system ATP-binding protein	GO:0010541//acropetal auxin transport;GO:0010540//basipetal auxin transport;GO:0010315//auxin efflux;GO:0055085//transmembrane transport;GO:0006200//ATP catabolic process	GO:0010329//auxin efflux transmembrane transporter activity;GO:0008559//xenobiotic-transporting ATPase activity;GO:0005524//ATP binding	GO:0009941//chloroplast envelope;GO:0016021//integral to membrane;GO:0005886//plasma membrane
Unigene16887_All	439	2	0.2762	3	0.4404	2	0.2996	7	1.0674	14	2.0659	5	0.7514	1.70348	Up	0.7617	--	--	-	-	-
Unigene14777_All	496	15	1.8335	21	2.7286	0	0	0	0	0	0	0	0	1.69927	Up	0.823939	olu:OSTLU_4529	speckle-type POZ protein	GO:0045492//xylan biosynthetic process;GO:0010413//glucuronoxylan metabolic process	-	GO:0005634//nucleus
CL716.Contig1_All	317	9	1.7213	8	1.6264	4	0.8298	2	0.4224	3	0.6131	0	0	1.69541	Up	0.753969	--	--	-	-	-
Unigene11984_All	211	0	0	0	0	0	0	5	1.5863	5	1.5351	1	0.3126	1.6872	Up	0.717477	--	--	-	-	-
Unigene7888_All	541	7	0.7845	3	0.3574	4	0.4862	9	1.1137	12	1.4369	15	1.8291	1.686	Up	0.792654	--	--	-	-	-
Unigene19467_All	255	6	1.4265	3	0.7582	7	1.8052	2	0.525	2	0.5081	3	0.7761	1.67811	Up	0.755804	--	--	-	-	-
Unigene6778_All	1262	67	3.2187	107	5.4641	86	4.4814	311	16.4972	264	13.5515	284	14.8456	1.6744	Up	0.744595	aly:ARALYDRAFT_887631	myosin V	-	-	-
Unigene17445_All	747	18	1.4609	32	2.7607	23	2.0248	89	7.9759	85	7.3712	69	6.0935	1.67189	Up	0.743285	--	--	-	-	-
Unigene10682_All	1144	11	0.583	14	0.7887	16	0.9197	25	1.4629	46	2.6048	39	2.2489	1.67119	Up	0.806655	--	--	-	-	-
Unigene19576_All	365	5	0.8305	10	1.7656	8	1.4413	4	0.7336	1	0.1775	3	0.5422	1.67064	Up	0.701283	vvi:100255032	alpha-soluble NSF attachment protein	GO:0006886//intracellular protein transport	-	-
Unigene8782_All	935	6	0.3891	4	0.2757	3	0.211	19	1.3604	15	1.0393	18	1.27	1.66853	Up	0.793204	gmx:100797526	RNA polymerase II-associated factor 1	-	-	-
Unigene22304_All	1276	50	2.3757	52	2.6263	26	1.34	131	6.8728	120	6.0922	129	6.6693	1.667	Up	0.726835	--	--	-	-	-
Unigene19123_All	495	14	1.7147	21	2.7341	21	2.7899	43	5.8153	54	7.0669	54	7.1966	1.66556	Up	0.781441	--	--	-	-	-
Unigene17444_All	715	5	0.424	7	0.6309	6	0.5518	12	1.1235	22	1.9932	22	2.0298	1.66216	Up	0.705576	--	--	-	-	-
CL4205.Contig1_All	222	3	0.8193	1	0.2903	3	0.8887	4	1.2062	5	1.459	8	2.3773	1.66211	Up	0.771554	--	--	-	-	-
Unigene20811_All	215	5	1.4099	4	1.199	4	1.2235	2	0.6227	2	0.6026	1	0.3068	1.6579	Up	0.722388	--	--	-	-	-
Unigene8281_All	1036	37	2.1653	38	2.3639	27	1.7139	65	4.2001	77	4.8147	58	3.6932	1.64563	Up	0.700425	aly:ARALYDRAFT_475117	phytepsin [EC:3.4.23.40]	GO:0044238//primary metabolic process;GO:0071704	GO:0016787//hydrolase activity	GO:0005773//vacuole;GO:0005783//endoplasmic reticulum
Unigene13048_All	218	1	0.2781	1	0.2956	9	2.7149	1	0.3071	1	0.2972	1	0.3026	1.64475	Up	0.788313	--	--	-	-	-
CL2852.Contig2_All	268	2	0.4524	4	0.9619	1	0.2454	7	1.7485	3	0.7251	7	1.7231	1.64211	Up	0.737474	vvi:100266170	glycine dehydrogenase [EC:1.4.4.2]	GO:0006544//glycine metabolic process	GO:0043168;GO:0016491//oxidoreductase activity	GO:0043231//intracellular membrane-bounded organelle;GO:0044444//cytoplasmic part
Unigene8142_All	252	3	0.7218	1	0.2557	3	0.7829	9	2.3908	6	1.5424	8	2.0943	1.64134	Up	0.709714	--	--	-	-	-
Unigene11055_All	258	1	0.235	2	0.4996	3	0.7647	7	1.8163	3	0.7533	5	1.2785	1.64019	Up	0.821164	pop:POPTR_550316	gibberellin 2-oxidase [EC:1.14.11.13]	GO:0032940//secretion by cell;GO:0045487//gibberellin catabolic process;GO:0055114//oxidation-reduction process	GO:0005506//iron ion binding;GO:0052634//C-19 gibberellin 2-beta-dioxygenase activity	GO:0016023//cytoplasmic membrane-bounded vesicle
Unigene9670_All	227	1	0.2671	7	1.9873	0	0	4	1.1796	10	2.8537	7	2.0343	1.63297	Up	0.781071	--	--	-	-	-
Unigene7849_All	438	8	1.1074	12	1.7656	11	1.6515	10	1.5284	27	3.9933	27	4.0666	1.63213	Up	0.791759	--	--	-	-	-
CL427.Contig1_All	274	8	1.7701	7	1.6464	0	0	0	0	0	0	0	0	1.62848	Up	0.825363	--	--	-	-	-
Unigene19317_All	275	2	0.4409	1	0.2343	1	0.2391	9	2.1909	3	0.7067	3	0.7197	1.62749	Up	0.723356	--	--	-	-	-
Unigene15065_All	216	0	0	4	1.1934	5	1.5223	7	2.1695	8	2.3993	6	1.8325	1.62707	Up	0.818365	--	--	-	-	-
Unigene4289_All	405	6	0.8982	6	0.9548	10	1.6237	0	0	3	0.4799	1	0.1629	1.62548	Up	0.810593	gmx:100804778	RNA-binding protein with serine-rich domain 1	-	-	-
CL1839.Contig3_All	852	26	1.8501	19	1.4372	31	2.3927	39	3.0643	55	4.1818	56	4.336	1.62531	Up	0.721615	vvi:100244254	tRNA pseudouridine38/39 synthase [EC:5.4.99.45]	-	-	-
Unigene5861_All	463	5	0.6547	2	0.2784	4	0.5681	10	1.4459	8	1.1193	17	2.4222	1.62092	Up	0.797809	ota:Ot12g01020	thiaminase (transcriptional activator TenA) [EC:3.5.99.2]	-	-	GO:0005829//cytosol;GO:0009507//chloroplast
CL6127.Contig13_All	299	5	1.0138	7	1.5088	0	0	0	0	0	0	0	0	1.61809	Up	0.713786	mtr:MTR_8g018230	ubiquitin C	GO:0009751//response to salicylic acid stimulus;GO:0007568//aging;GO:0006464//cellular protein modification process	-	GO:0005737//cytoplasm;GO:0005634//nucleus
Unigene10315_All	584	6	0.6229	4	0.4414	4	0.4504	10	1.1463	17	1.8857	14	1.5814	1.61772	Up	0.711597	--	--	-	-	-
Unigene4769_All	1764	1872	64.3393	1957	71.4971	2078	77.4672	880	33.396	928	34.0793	867	32.4235	1.61718	Up	0.772465	--	--	GO:0006184//GTP catabolic process;GO:0006896//Golgi to vacuole transport;GO:0009737//response to abscisic acid stimulus;GO:0048488//synaptic vesicle endocytosis	GO:0005525//GTP binding;GO:0005543//phospholipid binding;GO:0030276//clathrin binding;GO:0003924//GTPase activity	GO:0005774//vacuolar membrane;GO:0005794//Golgi apparatus;GO:0009506//plasmodesma;GO:0005886//plasma membrane;GO:0045334//clathrin-coated endocytic vesicle
Unigene9867_All	1253	90	4.3547	67	3.446	90	4.7235	23	1.2288	32	1.6544	23	1.2109	1.6165	Up	0.734895	--	--	-	-	-
CL3200.Contig2_All	469	7	0.9049	15	2.0612	15	2.1032	6	0.8564	1	0.1381	4	0.5626	1.61232	Up	0.742007	--	--	-	-	GO:0005634//nucleus
CL2523.Contig1_All	201	4	1.2065	4	1.2825	5	1.6359	0	0	0	0	0	0	1.61183	Up	0.74453	--	--	GO:0006869//lipid transport;GO:0006508//proteolysis	GO:0008289//lipid binding;GO:0008233//peptidase activity	GO:0005576//extracellular region
Unigene1241_All	241	0	0	2	0.5348	6	1.6372	0	0	0	0	0	0	1.60732	Up	0.792056	--	--	-	-	-
Unigene7584_All	248	2	0.4889	2	0.5197	2	0.5303	9	2.4294	4	1.0448	5	1.33	1.59984	Up	0.745966	--	--	-	-	-
Unigene6181_All	1271	72	3.4344	83	4.2085	72	3.7253	41	2.1595	27	1.3761	26	1.3495	1.59549	Up	0.770594	vcn:VOLCADRAFT_72688	protein transport protein SEC24	-	-	-
Unigene3811_All	230	1	0.2636	2	0.5604	3	0.8578	7	2.0374	8	2.2532	3	0.8605	1.59016	Up	0.735082	zma:100382361	molecular chaperone DnaJ	-	-	-
CL3586.Contig1_All	749	5	0.4047	11	0.9465	7	0.6146	19	1.6982	11	0.9514	26	2.29	1.58917	Up	0.723543	--	--	-	-	-
Unigene979_All	774	10	0.7833	9	0.7494	8	0.6797	24	2.0758	24	2.0087	27	2.3012	1.5871	Up	0.774736	vvi:100249922	ubiquitin-conjugating enzyme E2 C [EC:6.3.2.19]	GO:0043161//proteasomal ubiquitin-dependent protein catabolic process;GO:0000911//cytokinesis by cell plate formation;GO:0051510//regulation of unidimensional cell growth;GO:0043248//proteasome assembly;GO:0051788//response to misfolded protein;GO:0000226//microtubule cytoskeleton organization;GO:0016567//protein ubiquitination;GO:0042023//DNA endoreduplication;GO:0008283//cell proliferation	GO:0004842//ubiquitin-protein ligase activity	GO:0005737//cytoplasm;GO:0005634//nucleus
Unigene674_All	1408	83	3.5739	74	3.3871	88	4.1101	25	1.1886	24	1.1042	22	1.0308	1.58543	Up	0.716708	--	--	-	GO:0003824//catalytic activity	GO:0043231//intracellular membrane-bounded organelle
Unigene13775_All	833	18	1.3101	20	1.5473	29	2.2894	52	4.179	56	4.355	45	3.5638	1.58339	Up	0.720056	gmx:100783163	polyadenylate-binding protein	GO:0006413//translational initiation;GO:0000289//nuclear-transcribed mRNA poly(A) tail shortening;GO:0009651//response to salt stress;GO:0046686//response to cadmium ion	GO:0008143//poly(A) RNA binding;GO:0000166//nucleotide binding	GO:0005829//cytosol;GO:0005634//nucleus
CL3830.Contig1_All	955	5	0.3174	20	1.3497	17	1.1706	31	2.173	33	2.2385	34	2.3486	1.58316	Up	0.734765	--	--	-	-	-
Unigene15360_All	213	0	0	0	0	3	0.9262	8	2.5143	2	0.6083	7	2.168	1.58097	Up	0.74811	--	--	-	-	-
CL5096.Contig2_All	689	22	1.9359	29	2.7125	20	1.9089	9	0.8744	10	0.9402	9	0.8617	1.57915	Up	0.815175	vvi:100261859	cyclin B	GO:0051726//regulation of cell cycle	GO:0005488//binding	-
Unigene3421_All	295	6	1.2331	8	1.7477	6	1.3375	22	4.9924	20	4.3919	15	3.3544	1.57584	Up	0.765435	--	--	GO:0006007//glucose catabolic process	-	GO:0005783//endoplasmic reticulum;GO:0005794//Golgi apparatus;GO:0005634//nucleus
CL2842.Contig1_All	346	7	1.2266	5	0.9313	5	0.9503	2	0.387	0	0	2	0.3813	1.57567	Up	0.74717	--	--	-	-	GO:0030904//retromer complex;GO:0005771//multivesicular body
CL2817.Contig2_All	369	2	0.3286	1	0.1747	0	0	4	0.7257	7	1.2289	10	1.7878	1.57473	Up	0.793964	vcn:VOLCADRAFT_121342	histone arginine demethylase JMJD6 [EC:1.14.11.-]	-	-	-
CL3108.Contig1_All	400	16	2.4251	5	0.8056	6	0.9864	2	0.3347	5	0.8098	0	0	1.56676	Up	0.712464	--	--	-	-	-
Unigene9629_All	1147	7	0.37	15	0.8428	17	0.9747	30	1.7509	30	1.6943	33	1.898	1.56436	Up	0.784493	--	--	-	-	-
Unigene262_All	771	28	2.2018	23	1.9225	24	2.047	8	0.6946	11	0.9242	7	0.5989	1.56032	Up	0.704481	--	--	-	-	-
Unigene17236_All	367	1	0.1652	3	0.5268	4	0.7167	7	1.2769	2	0.353	12	2.157	1.55999	Up	0.721183	--	--	-	-	-
Unigene11805_All	335	0	0	0	0	2	0.3926	3	0.5995	2	0.3867	9	1.7723	1.55922	Up	0.706654	--	--	-	-	-
Unigene7641_All	705	14	1.2039	15	1.3712	23	2.1454	8	0.7596	4	0.3675	9	0.8422	1.55588	Up	0.80825	rcu:RCOM_0940570	DnaJ homolog subfamily A member 2	GO:0006457//protein folding;GO:0009651//response to salt stress;GO:0043462//regulation of ATPase activity;GO:0009408//response to heat	GO:0031072//heat shock protein binding;GO:0046872//metal ion binding;GO:0005524//ATP binding;GO:0051082//unfolded protein binding	GO:0005618//cell wall;GO:0005730//nucleolus;GO:0005886//plasma membrane
CL1327.Contig1_All	384	4	0.6315	4	0.6713	4	0.685	11	1.9177	6	1.0122	10	1.7179	1.55022	Up	0.720272	--	--	-	-	-
Unigene11812_All	241	1	0.2516	2	0.5348	1	0.2729	3	0.8333	4	1.0752	8	2.1898	1.54205	Up	0.707773	gmx:100794466	1-pyrroline-5-carboxylate dehydrogenase [EC:1.5.1.12]	GO:0055114//oxidation-reduction process;GO:0009651//response to salt stress;GO:0010133//proline catabolic process to glutamate	GO:0008270//zinc ion binding;GO:0050897//cobalt ion binding;GO:0003842//1-pyrroline-5-carboxylate dehydrogenase activity;GO:0004029//aldehyde dehydrogenase (NAD) activity	GO:0005739//mitochondrion;GO:0009507//chloroplast
CL2726.Contig1_All	299	3	0.6083	2	0.4311	3	0.6598	7	1.5672	13	2.8165	4	0.8825	1.54118	Up	0.731201	--	--	-	-	-
Unigene17249_All	478	6	0.761	14	1.8875	14	1.9261	2	0.2801	2	0.271	5	0.6901	1.54095	Up	0.755356	--	--	-	-	-
CL5880.Contig5_All	1520	103	4.1083	73	3.0951	88	3.8072	33	1.4534	38	1.6195	46	1.9964	1.53951	Up	0.792203	gmx:100802357	galacturan 1,4-alpha-galacturonidase [EC:3.2.1.67]	-	GO:0016787//hydrolase activity	-
CL4543.Contig2_All	315	8	1.5397	5	1.023	5	1.0438	1	0.2125	2	0.4113	0	0	1.53688	Up	0.700331	--	--	-	-	-
CL6086.Contig1_All	271	1	0.2237	2	0.4756	1	0.2427	3	0.7411	3	0.7171	7	1.704	1.53643	Up	0.711239	vvi:100265305	putative glutathione S-transferase	-	-	-
CL4243.Contig2_All	646	3	0.2816	3	0.2993	6	0.6108	19	1.9689	12	1.2033	11	1.1233	1.53552	Up	0.749359	pop:POPTR_818339	nucleolin	-	-	-
CL716.Contig2_All	316	9	1.7267	5	1.0197	0	0	0	0	0	0	0	0	1.53248	Up	0.774304	--	--	-	-	-
Unigene7233_All	2943	248	5.1089	249	5.4526	201	4.4914	510	11.6009	552	12.1504	516	11.5664	1.53023	Up	0.70558	--	--	-	-	GO:0005829//cytosol
Unigene12588_All	331	5	0.9158	4	0.7788	8	1.5894	0	0	3	0.5871	1	0.1993	1.52835	Up	0.751756	--	--	-	-	-
Unigene10991_All	755	50	4.0151	64	5.463	57	4.9648	161	14.2754	107	9.1807	148	12.9317	1.52197	Up	0.737877	pop:POPTR_832426	COMPASS component SWD3	GO:0007275//multicellular organismal development	GO:0016905//myosin heavy chain kinase activity;GO:0000166//nucleotide binding	GO:0005737//cytoplasm;GO:0005834//heterotrimeric G-protein complex
CL245.Contig2_All	411	1	0.1475	4	0.6272	2	0.32	8	1.303	7	1.1033	10	1.6051	1.51831	Up	0.731945	--	--	-	-	-
Unigene6519_All	1294	56	2.6238	71	3.5361	66	3.3541	174	9.0017	188	9.4116	160	8.1569	1.51778	Up	0.708774	--	--	-	-	-
Unigene1169_All	223	0	0	1	0.289	0	0	4	1.2008	2	0.581	8	2.3666	1.50521	Up	0.760369	--	--	-	-	-
Unigene11988_All	200	0	0	0	0	0	0	5	1.6736	1	0.3239	1	0.3298	1.5002	Up	0.714153	--	--	GO:0051258//protein polymerization	-	GO:0044464//cell part;GO:0043234//protein complex
Unigene1976_All	442	6	0.823	2	0.2916	4	0.5951	15	2.2718	8	1.1725	6	0.8955	1.49044	Up	0.784899	--	--	-	-	-
Unigene18358_All	490	6	0.7424	5	0.6576	4	0.5368	13	1.7761	18	2.3797	11	1.4809	1.49039	Up	0.756545	vvi:100265305	putative glutathione S-transferase	-	-	-
Unigene20778_All	277	1	0.2189	0	0	0	0	5	1.2084	2	0.4677	3	0.7145	1.48973	Up	0.725618	aly:ARALYDRAFT_887631	myosin V	-	GO:0003779//actin binding;GO:0005524//ATP binding;GO:0003774//motor activity	GO:0005773//vacuole;GO:0016459//myosin complex
Unigene15541_All	1569	18	0.6955	20	0.8215	19	0.7963	59	2.5173	43	1.7754	55	2.3125	1.48885	Up	0.732332	--	--	-	-	-
Unigene5583_All	718	32	2.7021	39	3.5006	46	4.2131	16	1.4918	14	1.2631	19	1.7457	1.48794	Up	0.76729	--	--	GO:0006457//protein folding;GO:0007067//mitosis	GO:0005488//binding	-
Unigene13614_All	220	5	1.3779	1	0.2929	2	0.5978	1	0.3043	0	0	0	0	1.4872	Up	0.725618	--	--	-	-	-
CL4229.Contig1_All	264	1	0.2296	3	0.7323	4	0.9964	7	1.775	10	2.4538	7	1.7492	1.48634	Up	0.800442	vvi:100258114	RPM1-interacting protein 4	-	-	-
Unigene11077_All	386	65	10.2093	74	12.3549	61	10.3923	154	26.7081	150	25.1736	146	24.952	1.47854	Up	0.778589	vvi:100265625	callose synthase [EC:2.4.1.-]	GO:0000226//microtubule cytoskeleton organization;GO:0006346//methylation-dependent chromatin silencing;GO:0031048//chromatin silencing by small RNA;GO:0007267//cell-cell signaling;GO:0000911//cytokinesis by cell plate formation;GO:0051567//histone H3-K9 methylation;GO:0006944//cellular membrane fusion;GO:0016926//protein desumoylation;GO:0050665//hydrogen peroxide biosynthetic process;GO:0009556…	GO:0003843//1,3-beta-D-glucan synthase activity	GO:0000148//1,3-beta-D-glucan synthase complex
Unigene12566_All	262	5	1.157	5	1.2299	7	1.757	1	0.2555	2	0.4945	2	0.5036	1.4775	Up	0.705092	--	--	-	-	-
Unigene13494_All	227	4	1.0683	11	3.1229	0	0	0	0	0	0	0	0	1.47056	Up	0.768755	--	--	-	-	-
CL751.Contig2_All	377	4	0.6433	17	2.9061	0	0	0	0	0	0	0	0	1.46818	Up	0.724158	--	--	GO:0008272//sulfate transport;GO:0055085//transmembrane transport	GO:0008271//secondary active sulfate transmembrane transporter activity	GO:0016021//integral to membrane
Unigene106_All	232	3	0.784	1	0.2778	2	0.5669	4	1.1542	8	2.2338	5	1.4217	1.46051	Up	0.80213	ota:Ot10g03450	DNA damage-binding protein 1	-	GO:0016667//oxidoreductase activity, acting on a sulfur group of donors	GO:0044434
CL806.Contig3_All	222	2	0.5462	2	0.5806	1	0.2962	2	0.6031	5	1.459	6	1.7829	1.45988	Up	0.792601	--	--	-	-	-
Unigene17647_All	227	4	1.0683	6	1.7034	0	0	0	0	0	0	0	0	1.45845	Up	0.73791	--	--	-	-	-
CL2451.Contig2_All	238	0	0	0	0	1	0.2763	2	0.5626	6	1.6331	5	1.3859	1.45832	Up	0.753953	vvi:100242977	pyridoxal phosphate phosphatase PHOSPHO2 [EC:3.1.3.74]	GO:0016311//dephosphorylation	GO:0052731//phosphocholine phosphatase activity;GO:0052732//phosphoethanolamine phosphatase activity	-
Unigene18575_All	411	1	0.1475	0	0	1	0.16	5	0.8144	10	1.5762	6	0.9631	1.45641	Up	0.792247	vvi:100254231	jasmonate ZIM domain-containing protein	-	-	-
Unigene8264_All	1057	84	4.8181	87	5.3045	51	3.173	257	16.2768	247	15.1378	236	14.7291	1.44767	Up	0.710393	--	--	GO:0005975//carbohydrate metabolic process	GO:0004553//hydrolase activity, hydrolyzing O-glycosyl compounds;GO:0030246//carbohydrate binding	GO:0009536//plastid
CL1578.Contig2_All	357	1	0.1698	9	1.6247	5	0.921	12	2.2502	15	2.7219	13	2.4022	1.44111	Up	0.720467	vvi:100240836	hexosaminidase [EC:3.2.1.52]	GO:0005975//carbohydrate metabolic process	GO:0004563//beta-N-acetylhexosaminidase activity;GO:0035251//UDP-glucosyltransferase activity	GO:0005886//plasma membrane
Unigene11596_All	256	0	0	0	0	1	0.2569	2	0.523	1	0.253	5	1.2885	1.44015	Up	0.703448	--	--	-	-	-
Unigene9801_All	207	4	1.1715	1	0.3113	2	0.6354	7	2.2638	10	3.1295	3	0.9561	1.4386	Up	0.703448	--	--	-	-	-
Unigene5785_All	567	0	0	1	0.1137	4	0.4639	12	1.4168	8	0.914	18	2.0943	1.43447	Up	0.801866	gmx:547489	2-hydroxyisoflavanone dehydratase [EC:4.2.1.105]	-	-	-
Unigene14205_All	368	2	0.3295	9	1.5761	10	1.787	4	0.7276	1	0.176	1	0.1793	1.43314	Up	0.781006	--	--	-	-	-
Unigene8238_All	630	7	0.6736	6	0.6138	7	0.7307	18	1.9127	23	2.365	14	1.466	1.42962	Up	0.709738	--	--	-	-	-
Unigene16761_All	271	4	0.8949	5	1.189	7	1.6986	2	0.494	3	0.7171	2	0.4869	1.42739	Up	0.776607	--	--	GO:0000226//microtubule cytoskeleton organization;GO:0016458//gene silencing;GO:0016570//histone modification;GO:0006461//protein complex assembly;GO:0043414//macromolecule methylation;GO:0022402//cell cycle process;GO:0050794//regulation of cellular process;GO:0006260//DNA replication	-	GO:0043231//intracellular membrane-bounded organelle;GO:0044430//cytoskeletal part;GO:0015630//microtubule cytoskeleton;GO:0005737//cytoplasm;GO:0043234//protein complex
Unigene16717_All	331	1	0.1832	2	0.3894	3	0.596	7	1.4157	12	2.3485	6	1.1958	1.41906	Up	0.776742	--	--	-	-	-
Unigene14760_All	483	10	1.2552	6	0.8006	16	2.1784	2	0.2772	1	0.1341	1	0.1366	1.41589	Up	0.706105	--	--	-	-	-
Unigene577_All	276	10	2.1966	6	1.401	1	0.2383	2	0.4851	1	0.2347	1	0.239	1.41155	Up	0.788219	--	--	GO:0009987//cellular process	-	GO:0005634//nucleus
CL1591.Contig1_All	317	4	0.765	6	1.2198	3	0.6223	11	2.323	8	1.6348	12	2.4972	1.41108	Up	0.714621	--	--	GO:0007020//microtubule nucleation;GO:0009908//flower development	-	GO:0005634//nucleus
Unigene7362_All	573	112	11.8504	176	19.7949	152	17.4446	370	43.2272	347	39.2298	372	42.828	1.40628	Up	0.746401	vvi:100854024	transcription factor TFIIIB component B''	-	-	-
Unigene5474_All	822	17	1.2539	25	1.96	25	2	57	4.6421	39	3.0735	61	4.8955	1.40085	Up	0.75818	--	--	-	-	-
Unigene3980_All	228	1	0.2659	6	1.6959	4	1.1537	1	0.2936	1	0.2841	1	0.2893	1.39974	Up	0.767213	--	--	-	-	-
CL2076.Contig3_All	222	5	1.3655	8	2.3224	2	0.5924	1	0.3015	1	0.2918	2	0.5943	1.39893	Up	0.72054	--	--	-	-	-
Unigene2650_All	818	7	0.5188	10	0.7878	8	0.6431	14	1.1457	32	2.5342	19	1.5323	1.39406	Up	0.787031	--	--	GO:0035725//sodium ion transmembrane transport;GO:0009860//pollen tube growth;GO:0006885//regulation of pH;GO:0009827//plant-type cell wall modification	GO:0015385//sodium:hydrogen antiporter activity	GO:0009507//chloroplast
CL227.Contig3_All	272	5	1.1145	9	2.1324	2	0.4835	0	0	4	0.9526	0	0	1.38933	Up	0.705002	--	--	-	-	-
Unigene11972_All	218	0	0	0	0	0	0	3	0.9212	1	0.2972	2	0.6052	1.38914	Up	0.722709	--	--	-	-	-
Unigene13080_All	254	1	0.2387	3	0.7612	11	2.8479	0	0	1	0.255	2	0.5194	1.38694	Up	0.778166	--	--	-	-	-
Unigene9531_All	358	4	0.6774	4	0.7201	6	1.1021	1	0.187	1	0.1809	1	0.1843	1.38537	Up	0.784411	rcu:RCOM_0340700	cell division protease FtsH [EC:3.4.24.-]	GO:0080156//mitochondrial mRNA modification	-	-
Unigene18016_All	301	0	0	0	0	79	17.2596	71	15.7907	56	12.0521	64	14.0266	1.38317	Up	0.711325	--	--	GO:0035196//production of miRNAs involved in gene silencing by miRNA;GO:0009616//virus induced gene silencing;GO:0010050//vegetative phase change;GO:0010267//production of ta-siRNAs involved in RNA interference	-	GO:0005634//nucleus
CL157.Contig3_All	646	380	35.6632	394	39.3061	384	39.0904	170	17.6168	164	16.4457	143	14.603	1.38027	Up	0.709034	--	--	-	-	-
Unigene9657_All	329	4	0.7371	6	1.1753	2	0.3998	7	1.4243	10	1.969	12	2.4062	1.36624	Up	0.725557	--	--	-	-	-
CL6086.Contig2_All	331	5	0.9158	7	1.3629	5	0.9934	0	0	2	0.3914	2	0.3986	1.36374	Up	0.765207	vvi:100265305	putative glutathione S-transferase	-	-	-
Unigene1273_All	211	3	0.862	0	0	5	1.5583	0	0	0	0	0	0	1.36184	Up	0.709266	--	--	-	-	-
CL2861.Contig1_All	248	0	0	0	0	5	1.3258	7	1.8895	5	1.306	9	2.394	1.35773	Up	0.724536	--	--	-	-	-
Unigene18932_All	244	3	0.7454	2	0.5282	0	0	6	1.6462	6	1.593	5	1.3518	1.35719	Up	0.706988	--	--	-	-	-
Unigene15627_All	259	1	0.2341	0	0	0	0	7	1.8093	2	0.5002	1	0.2547	1.35605	Up	0.701849	--	--	-	-	-
CL400.Contig5_All	830	34	2.4835	47	3.6494	39	3.09	15	1.2098	14	1.0927	20	1.5896	1.35589	Up	0.703281	--	--	GO:0044699	GO:0016740//transferase activity	-
CL1123.Contig1_All	211	0	0	1	0.3054	2	0.6233	3	0.9518	7	2.1491	3	0.9379	1.3557	Up	0.775208	rcu:RCOM_0818130	MADS-box transcription factor, plant	GO:0010048//vernalization response;GO:0009910//negative regulation of flower development;GO:0048440//carpel development;GO:0048577//negative regulation of short-day photoperiodism, flowering;GO:0043481//anthocyanin accumulation in tissues in response to UV light;GO:0009555//pollen development;GO:0006351//transcription, DNA-dependent	-	-
CL3903.Contig2_All	656	11	1.0166	9	0.8842	8	0.802	22	2.2451	25	2.4688	25	2.5141	1.35513	Up	0.791649	aly:ARALYDRAFT_475890	alpha-L-fucosidase [EC:3.2.1.51]	-	-	-
CL2610.Contig1_All	471	3	0.3862	1	0.1368	2	0.2792	5	0.7107	14	1.9255	5	0.7003	1.35017	Up	0.773714	aly:ARALYDRAFT_481400	EIN3-binding F-box protein	-	GO:0016874//ligase activity	GO:0005737//cytoplasm
Unigene17288_All	397	12	1.8326	15	2.435	17	2.816	2	0.3372	4	0.6527	6	0.997	1.34934	Up	0.714043	--	--	-	-	-
Unigene4137_All	423	2	0.2867	4	0.6094	4	0.6219	4	0.633	18	2.7566	8	1.2476	1.34714	Up	0.71307	gmx:100805882	dynein light chain LC8-type	GO:0009086//methionine biosynthetic process;GO:0007017//microtubule-based process;GO:0000394//RNA splicing, via endonucleolytic cleavage and ligation	GO:0003777//microtubule motor activity	GO:0005875//microtubule associated complex;GO:0005737//cytoplasm
CL1698.Contig3_All	305	3	0.5963	7	1.4791	5	1.0781	13	2.8533	17	3.6107	9	1.9466	1.33937	Up	0.702776	smo:SELMODRAFT_449545	MADS-box transcription factor, plant	GO:0060862//negative regulation of floral organ abscission;GO:0006944//cellular membrane fusion;GO:2000692//negative regulation of seed maturation;GO:0009910//negative regulation of flower development;GO:0045892//negative regulation of transcription, DNA-dependent;GO:0060867//fruit abscission;GO:0045487//gibberellin catabolic process;GO:0071365//cellular response to auxin stimulus;GO:0009556//mic…	GO:0003677//DNA binding;GO:0003700//sequence-specific DNA binding transcription factor activity;GO:0042803//protein homodimerization activity	GO:0005737//cytoplasm;GO:0005634//nucleus
Unigene16915_All	335	1	0.181	4	0.7695	3	0.5889	8	1.5987	10	1.9337	4	0.7877	1.33855	Up	0.713074	--	--	-	-	-
CL4555.Contig1_All	304	9	1.7949	9	1.9079	10	2.1632	7	1.5415	0	0	4	0.868	1.33598	Up	0.727819	--	--	-	-	-
Unigene17383_All	669	785	71.1398	866	83.4234	943	92.6951	269	26.9176	288	27.8874	266	26.2298	1.33014	Up	0.711764	--	--	-	-	-
Unigene9435_All	488	7	0.8697	8	1.0565	12	1.6171	4	0.5487	0	0	2	0.2704	1.32934	Up	0.725504	--	--	-	-	-
Unigene18886_All	670	4	0.362	6	0.5771	3	0.2945	20	1.9983	16	1.547	21	2.0677	1.32932	Up	0.772364	--	--	-	-	-
Unigene7385_All	243	4	0.998	1	0.2652	2	0.5412	13	3.5814	6	1.5995	4	1.0859	1.32785	Up	0.731571	ath:AT4G15780	vesicle-associated membrane protein 72	GO:0048573//photoperiodism, flowering;GO:0016192//vesicle-mediated transport	-	GO:0005886//plasma membrane;GO:0016021//integral to membrane
Unigene14680_All	300	1	0.2021	0	0	2	0.4384	3	0.6694	7	1.5115	13	2.8587	1.32638	Up	0.774622	--	--	-	-	GO:0016020//membrane
Unigene5974_All	240	0	0	2	0.5371	0	0	4	1.1157	7	1.8894	6	1.6492	1.32335	Up	0.708481	--	--	-	-	-
Unigene231_All	429	2	0.2826	3	0.4507	3	0.4599	9	1.4044	9	1.359	10	1.5377	1.32038	Up	0.711349	--	--	-	-	-
Unigene18951_All	242	28	7.0147	13	3.462	20	5.4348	6	1.6598	13	3.4799	9	2.4534	1.31786	Up	0.708481	--	--	GO:0042538//hyperosmotic salinity response;GO:0009414//response to water deprivation;GO:0048564//photosystem I assembly;GO:0009658//chloroplast organization;GO:0010286//heat acclimation	-	GO:0009535//chloroplast thylakoid membrane
CL402.Contig14_All	1644	10	0.3688	18	0.7056	22	0.88	79	3.2169	113	4.4526	79	3.17	1.30624	Up	0.780513	--	--	GO:0035725//sodium ion transmembrane transport;GO:0009860//pollen tube growth;GO:0006885//regulation of pH;GO:0009827//plant-type cell wall modification	GO:0015385//sodium:hydrogen antiporter activity	GO:0009507//chloroplast
Unigene18844_All	246	4	0.9858	3	0.7859	9	2.4059	11	2.9934	11	2.8967	11	2.9498	1.30603	Up	0.756073	--	--	GO:0016192//vesicle-mediated transport;GO:0006886//intracellular protein transport	GO:0005198//structural molecule activity	GO:0009507//chloroplast;GO:0030126//COPI vesicle coat
Unigene13038_All	204	0	0	0	0	302	97.3527	183	60.0525	239	75.8943	234	75.6703	1.30589	Up	0.75309	--	--	-	-	-
Unigene501_All	202	16	4.8022	21	6.6998	11	3.5811	6	1.9884	6	1.9242	12	3.919	1.2984	Up	0.763746	ppp:PHYPADRAFT_211874	translation initiation factor 3 subunit A	GO:0031047//gene silencing by RNA;GO:0042127//regulation of cell proliferation;GO:0006275//regulation of DNA replication;GO:0000911//cytokinesis by cell plate formation;GO:0051567//histone H3-K9 methylation;GO:0045010//actin nucleation;GO:0010389//regulation of G2/M transition of mitotic cell cycle;GO:0051225//spindle assembly;GO:0006342//chromatin silencing;GO:0006306//DNA methylation;GO:0007067…	GO:0016491//oxidoreductase activity;GO:0008017//microtubule binding;GO:0016209//antioxidant activity	GO:0009941//chloroplast envelope;GO:0005874//microtubule;GO:0005819//spindle;GO:0005634//nucleus
Unigene13713_All	206	5	1.4715	7	2.1899	3	0.9577	1	0.325	2	0.6289	0	0	1.29272	Up	0.702606	--	--	-	-	-
CL337.Contig7_All	238	6	1.5284	3	0.8123	2	0.5526	12	3.3753	11	2.994	11	3.049	1.29229	Up	0.740233	--	--	GO:0050896//response to stimulus;GO:0044699;GO:0065007//biological regulation	-	-
Unigene16535_All	563	21	2.2614	15	1.717	14	1.6353	3	0.3567	5	0.5753	2	0.2343	1.29217	Up	0.759401	vvi:100259391	tRNA (cytosine38-C5)-methyltransferase [EC:2.1.1.204]	-	-	GO:0005739//mitochondrion;GO:0042170//plastid membrane
CL5104.Contig1_All	320	13	2.463	14	2.8195	11	2.2605	3	0.6276	7	1.4171	7	1.4431	1.29202	Up	0.732881	--	--	-	-	-
CL5457.Contig1_All	446	8	1.0875	8	1.156	12	1.7694	22	3.3022	28	4.0669	17	2.5145	1.2881	Up	0.753456	vcn:VOLCADRAFT_99471	phospholipase D [EC:3.1.4.4]	-	GO:0003824//catalytic activity	-
Unigene21269_All	253	14	3.3549	14	3.5662	0	0	0	0	0	0	0	0	1.28672	Up	0.716423	--	--	-	-	-
CL3382.Contig4_All	560	4	0.4331	5	0.5754	8	0.9394	25	2.9886	27	3.1233	20	2.356	1.28501	Up	0.712403	smo:SELMODRAFT_98722	cytokinin dehydrogenase [EC:1.5.99.12]	GO:0006979//response to oxidative stress;GO:0055114//oxidation-reduction process	GO:0050660//flavin adenine dinucleotide binding;GO:0008762//UDP-N-acetylmuramate dehydrogenase activity;GO:0050468	GO:0009505//plant-type cell wall;GO:0005773//vacuole;GO:0005886//plasma membrane;GO:0048046//apoplast;GO:0005739//mitochondrion
Unigene9918_All	295	32	6.5765	30	6.5538	37	8.248	12	2.7231	11	2.4155	11	2.4599	1.28134	Up	0.746592	--	--	-	-	-
Unigene5946_All	462	0	0	2	0.279	1	0.1423	13	1.8837	6	0.8413	4	0.5712	1.27639	Up	0.745758	--	--	-	-	-
Unigene11325_All	222	4	1.0924	3	0.8709	5	1.4811	1	0.3015	0	0	0	0	1.27392	Up	0.772323	--	--	-	-	-
CL2387.Contig3_All	350	1	0.1732	2	0.3683	5	0.9394	10	1.9127	9	1.6658	6	1.1309	1.27289	Up	0.745718	--	--	-	-	-
Unigene5298_All	497	1410	172.001	1324	171.683	1376	182.068	572	77.0459	639	83.2886	646	85.7464	1.26663	Up	0.713078	--	--	-	-	-
Unigene3520_All	446	14	1.9031	18	2.601	31	4.5709	10	1.501	12	1.743	10	1.4791	1.26613	Up	0.740493	--	--	-	-	-
Unigene6140_All	710	20	1.7078	24	2.1785	23	2.1303	42	3.9601	44	4.0145	51	4.7386	1.26595	Up	0.742491	--	--	-	-	-
Unigene15621_All	280	0	0	5	1.1508	7	1.644	14	3.3472	11	2.5449	5	1.178	1.2594	Up	0.767795	--	--	-	-	-
CL402.Contig18_All	758	1	0.08	8	0.6802	7	0.6073	23	2.0313	12	1.0255	13	1.1314	1.25536	Up	0.766672	--	--	GO:0035725//sodium ion transmembrane transport;GO:0009860//pollen tube growth;GO:0006885//regulation of pH;GO:0009827//plant-type cell wall modification	GO:0015385//sodium:hydrogen antiporter activity	GO:0009507//chloroplast;GO:0016020//membrane
Unigene5296_All	296	1	0.2048	1	0.2177	2	0.4443	3	0.6785	4	0.8754	6	1.3372	1.25487	Up	0.765134	--	--	-	-	-
Unigene19082_All	287	4	0.845	7	1.5719	8	1.8331	1	0.2333	1	0.2257	2	0.4597	1.2527	Up	0.714071	--	--	-	-	-
Unigene5417_All	1877	52	1.6796	70	2.4034	51	1.7868	127	4.5295	138	4.7627	123	4.323	1.24979	Up	0.740559	vcn:VOLCADRAFT_72688	protein transport protein SEC24	-	-	-
Unigene4170_All	219	0	0	3	0.8828	2	0.6006	4	1.2227	4	1.1832	8	2.4098	1.24908	Up	0.714682	--	--	-	-	-
CL3189.Contig2_All	273	1	0.2221	1	0.2361	1	0.2409	6	1.4713	4	0.9492	8	1.9332	1.24788	Up	0.723584	--	--	GO:0016480//negative regulation of transcription from RNA polymerase III promoter	-	GO:0005634//nucleus
Unigene21957_All	755	15	1.2045	14	1.195	15	1.3065	48	4.256	35	3.003	42	3.6698	1.24689	Up	0.770183	--	--	GO:0035725//sodium ion transmembrane transport;GO:0009860//pollen tube growth;GO:0006885//regulation of pH;GO:0009827//plant-type cell wall modification	GO:0015385//sodium:hydrogen antiporter activity	GO:0009507//chloroplast;GO:0016020//membrane
Unigene16727_All	254	1	0.2387	4	1.0149	1	0.2589	8	2.1085	12	3.0605	5	1.2986	1.2405	Up	0.715927	--	--	-	-	-
CL2368.Contig2_All	385	8	1.2598	6	1.0044	0	0	0	0	0	0	0	0	1.23999	Up	0.704929	--	--	GO:0006487//protein N-linked glycosylation	-	GO:0005886//plasma membrane;GO:0005739//mitochondrion
Unigene552_All	211	1	0.2873	4	1.2217	4	1.2467	0	0	1	0.307	0	0	1.22983	Up	0.752866	vcn:VOLCADRAFT_99471	phospholipase D [EC:3.1.4.4]	-	-	-
CL5664.Contig2_All	1275	0	0	0	0	91	4.6936	71	3.7278	67	3.4041	81	4.191	1.21908	Up	0.745636	vvi:100265235	squalene monooxygenase [EC:1.14.13.132]	GO:0055114//oxidation-reduction process	GO:0004506//squalene monooxygenase activity;GO:0050660//flavin adenine dinucleotide binding	GO:0016021//integral to membrane
Unigene16519_All	269	7	1.5777	10	2.3958	2	0.4889	0	0	2	0.4816	1	0.2452	1.21902	Up	0.709791	--	--	GO:0006952//defense response;GO:0015706//nitrate transport;GO:0044710;GO:0071702;GO:0000041//transition metal ion transport;GO:0002376//immune system process;GO:0048589//developmental growth;GO:0010167//response to nitrate;GO:0048527//lateral root development;GO:0048765//root hair cell differentiation	-	-
Unigene13301_All	473	1	0.1282	17	2.3162	0	0	0	0	0	0	0	0	1.21301	Up	0.731355	--	--	-	-	-
Unigene10956_All	220	0	0	2	0.5859	1	0.2989	4	1.2172	4	1.1778	5	1.4993	1.20895	Up	0.737454	ath:AT1G48240	novel plant SNARE	GO:0006944//cellular membrane fusion;GO:0016192//vesicle-mediated transport	GO:0008565//protein transporter activity	GO:0009506//plasmodesma;GO:0005886//plasma membrane;GO:0009507//chloroplast
Unigene4002_All	322	4	0.7531	10	2.0014	3	0.6127	1	0.2079	1	0.2012	2	0.4097	1.20513	Up	0.709994	--	--	-	-	-
Unigene15352_All	486	10	1.2475	19	2.5195	14	1.8944	38	5.2343	31	4.1321	28	3.8007	1.19952	Up	0.709697	--	--	-	-	-
Unigene9803_All	259	1	0.2341	2	0.4977	0	0	7	1.8093	2	0.5002	5	1.2735	1.19846	Up	0.705324	--	--	-	-	-
Unigene5327_All	519	9	1.0513	7	0.8692	1	0.1267	19	2.4507	18	2.2467	12	1.5253	1.19476	Up	0.716321	--	--	-	-	-
CL2610.Contig2_All	336	0	0	0	0	7	1.37	4	0.7969	5	0.964	10	1.9634	1.18687	Up	0.735286	--	--	-	GO:0016874//ligase activity	GO:0005737//cytoplasm
Unigene9029_All	218	0	0	1	0.2956	0	0	2	0.6142	2	0.5943	5	1.5131	1.18432	Up	0.718502	rcu:RCOM_1081200	mitotic spindle assembly checkpoint protein MAD2	GO:0051788//response to misfolded protein;GO:0043161//proteasomal ubiquitin-dependent protein catabolic process;GO:0008283//cell proliferation;GO:0051301//cell division;GO:0051510//regulation of unidimensional cell growth;GO:0042023//DNA endoreduplication;GO:0048235//pollen sperm cell differentiation;GO:0016572//histone phosphorylation;GO:0007094//mitotic spindle assembly checkpoint;GO:0043248//p…	GO:0005515//protein binding;GO:0003677//DNA binding	GO:0010369//chromocenter;GO:0005737//cytoplasm;GO:0000776//kinetochore;GO:0005635//nuclear envelope
CL5351.Contig2_All	488	294	36.5256	354	46.7498	384	51.7467	120	16.4616	123	16.3278	116	15.6812	1.18299	Up	0.715288	--	--	-	-	-
Unigene15273_All	616	20	1.9684	61	6.3818	0	0	0	0	0	0	0	0	1.18206	Up	0.717794	--	--	-	-	-
Unigene5881_All	546	2	0.2221	1	0.118	3	0.3613	10	1.2261	10	1.1864	14	1.6915	1.17847	Up	0.727368	--	--	-	-	GO:0005634//nucleus
Unigene18558_All	275	3	0.6614	7	1.6404	3	0.7174	1	0.2434	0	0	1	0.2399	1.1784	Up	0.741059	--	--	-	-	-
Unigene11027_All	321	1	0.1889	4	0.8031	1	0.2049	4	0.8342	7	1.4126	7	1.4386	1.17355	Up	0.753827	--	--	-	-	GO:0005783//endoplasmic reticulum;GO:0009705//plant-type vacuole membrane;GO:0009507//chloroplast
CL3891.Contig3_All	517	9	1.0554	9	1.1219	13	1.6536	22	2.8487	22	2.7566	21	2.6796	1.16747	Up	0.741856	ath:AT2G03170	S-phase kinase-associated protein 1	GO:0009793//embryo development ending in seed dormancy;GO:0006511//ubiquitin-dependent protein catabolic process	GO:0005515//protein binding;GO:0004842//ubiquitin-protein ligase activity	GO:0005634//nucleus
Unigene6898_All	436	4	0.5562	3	0.4434	6	0.905	17	2.6102	12	1.7829	22	3.3287	1.16651	Up	0.750401	--	--	-	-	-
Unigene7371_All	342	22	3.9	19	3.5803	12	2.3074	44	8.6126	32	6.0613	34	6.5583	1.16492	Up	0.707687	--	--	-	-	-
Unigene11243_All	221	4	1.0973	3	0.8748	3	0.8927	0	0	0	0	0	0	1.16393	Up	0.735314	--	--	-	-	-
CL1717.Contig1_All	691	11	0.9651	17	1.5855	16	1.5227	6	0.5813	5	0.4687	4	0.3819	1.16378	Up	0.758424	--	--	GO:0050896//response to stimulus	-	GO:0044464//cell part;GO:0016020//membrane
Unigene11193_All	329	4	0.7371	6	1.1753	0	0	0	0	0	0	0	0	1.16186	Up	0.743378	--	--	-	-	-
Unigene11072_All	218	2	0.5562	2	0.5912	2	0.6033	5	1.5354	5	1.4858	6	1.8157	1.15736	Up	0.713587	--	--	-	-	GO:0005886//plasma membrane
Unigene20438_All	380	11	1.755	12	2.0351	13	2.2497	25	4.4042	27	4.6028	30	5.2081	1.15736	Up	0.757724	--	--	-	-	-
CL1780.Contig3_All	253	6	1.4378	7	1.7831	8	2.0794	17	4.4982	14	3.5847	16	4.172	1.15545	Up	0.705389	--	--	-	-	-
CL3243.Contig1_All	314	32	6.1786	33	6.773	33	6.9112	14	2.9848	21	4.3324	11	2.311	1.1516	Up	0.732385	--	--	GO:0009739//response to gibberellin stimulus	-	GO:0005576//extracellular region
Unigene9390_All	867	14	0.979	15	1.115	18	1.3653	32	2.4708	37	2.7645	33	2.5109	1.1497	Up	0.721497	--	--	-	-	-
CL4720.Contig3_All	389	19	2.9612	20	3.3134	0	0	0	0	0	0	0	0	1.14905	Up	0.749628	ath:AT1G67830	alpha-L-fucosidase [EC:3.2.1.51]	-	-	-
Unigene13282_All	289	2	0.4196	10	2.23	0	0	0	0	0	0	0	0	1.14218	Up	0.726648	--	--	-	-	-
Unigene11333_All	224	6	1.6239	5	1.4385	0	0	0	0	0	0	0	0	1.14093	Up	0.750372	mtr:MTR_5g022730	S-phase kinase-associated protein 1	-	-	-
Unigene5257_All	1536	10	0.3947	20	0.8391	7	0.2997	54	2.3535	31	1.3074	46	1.9756	1.13996	Up	0.743728	smo:SELMODRAFT_98722	cytokinin dehydrogenase [EC:1.5.99.12]	-	GO:0016614//oxidoreductase activity, acting on CH-OH group of donors	-
CL4367.Contig3_All	264	0	0	0	0	3	0.7473	7	1.775	3	0.7361	5	1.2494	1.1373	Up	0.704253	rcu:RCOM_1428040	zeta-carotene desaturase [EC:1.3.5.6]	-	GO:0016787//hydrolase activity	-
CL1512.Contig4_All	490	7	0.8661	11	1.4467	10	1.3421	4	0.5465	2	0.2644	0	0	1.13683	Up	0.713575	--	--	-	-	-
CL4536.Contig2_All	239	0	0	0	0	16	4.4024	11	3.0811	14	3.7946	13	3.5883	1.13535	Up	0.710458	--	--	-	GO:0005488//binding	-
Unigene3981_All	402	21	3.1671	9	1.4428	11	1.7994	2	0.3331	7	1.128	4	0.6564	1.13401	Up	0.711882	--	--	-	-	-
CL402.Contig7_All	554	5	0.5472	6	0.698	13	1.5431	43	5.196	45	5.2619	39	4.644	1.13224	Up	0.732486	--	--	GO:0035725//sodium ion transmembrane transport;GO:0009860//pollen tube growth;GO:0006885//regulation of pH;GO:0009827//plant-type cell wall modification	GO:0015385//sodium:hydrogen antiporter activity	GO:0009507//chloroplast
Unigene8608_All	249	2	0.487	2	0.5176	4	1.0564	8	2.1508	2	0.5203	15	3.974	1.12479	Up	0.738406	--	--	-	-	-
Unigene12972_All	276	2	0.4393	0	0	10	2.3827	0	0	0	0	0	0	1.12309	Up	0.740135	vvi:100250139	structure-specific endonuclease subunit SLX1 [EC:3.6.1.-]	-	-	GO:0005739//mitochondrion
Unigene15145_All	556	10	1.0904	4	0.4636	9	1.0645	34	4.0937	27	3.1458	28	3.3222	1.12188	Up	0.728808	--	--	-	-	-
CL2820.Contig1_All	338	0	0	2	0.3813	0	0	4	0.7922	7	1.3416	12	2.3421	1.121	Up	0.706056	vvi:100266537	ferredoxin	GO:0022900//electron transport chain	GO:0046872//metal ion binding;GO:0009055//electron carrier activity;GO:0051537//2 iron, 2 sulfur cluster binding	-
CL2717.Contig5_All	258	0	0	0	0	5	1.2744	9	2.3352	9	2.2598	4	1.0228	1.11756	Up	0.734728	gmx:100786340	cyclin-dependent kinase regulatory subunit CKS1	GO:0000278//mitotic cell cycle;GO:0010440//stomatal lineage progression;GO:0045736//negative regulation of cyclin-dependent protein serine/threonine kinase activity;GO:0006661//phosphatidylinositol biosynthetic process;GO:0051301//cell division;GO:0042023//DNA endoreduplication	GO:0004693//cyclin-dependent protein kinase activity;GO:0005515//protein binding;GO:0016538//cyclin-dependent protein kinase regulator activity	GO:0005737//cytoplasm;GO:0005634//nucleus
Unigene14771_All	336	7	1.2631	8	1.5344	14	2.7401	3	0.5977	4	0.7712	4	0.7853	1.11329	Up	0.747825	vvi:100254983	proline dehydrogenase [EC:1.5.99.8]	GO:0009064//glutamine family amino acid metabolic process;GO:1901605	GO:0016491//oxidoreductase activity	-
Unigene13455_All	235	3	0.774	6	1.6454	3	0.8395	0	0	1	0.2757	2	0.5614	1.10362	Up	0.732808	ath:AT2G29210	serine/arginine repetitive matrix protein 1	-	-	-
CL3349.Contig1_All	257	6	1.4154	13	3.2599	13	3.3265	5	1.3024	3	0.7562	3	0.7701	1.09683	Up	0.706007	--	--	-	-	-
Unigene4143_All	243	2	0.499	0	0	0	0	4	1.102	4	1.0663	4	1.0859	1.08339	Up	0.707696	--	--	-	-	-
Unigene11331_All	219	1	0.2768	1	0.2943	0	0	3	0.917	2	0.5916	7	2.1086	1.08305	Up	0.722034	--	--	-	-	-
Unigene18284_All	292	1	0.2076	1	0.2207	2	0.4504	7	1.6048	9	1.9966	5	1.1296	1.08213	Up	0.714616	gmx:100806552	ATP-dependent DNA helicase RecG [EC:3.6.4.12]	-	-	-
Unigene4305_All	213	2	0.5693	0	0	2	0.6175	3	0.9429	3	0.9124	7	2.168	1.07937	Up	0.714983	--	--	-	-	-
Unigene14770_All	436	8	1.1124	12	1.7737	0	0	0	0	0	0	0	0	1.07067	Up	0.703781	--	--	-	-	-
CL1988.Contig4_All	594	21	2.1434	14	1.5189	15	1.6606	2	0.2254	12	1.3087	6	0.6664	1.07065	Up	0.722123	vvi:100233131	DnaJ homolog subfamily A member 2	GO:0006457//protein folding;GO:0009408//response to heat	GO:0046872//metal ion binding;GO:0031072//heat shock protein binding;GO:0005524//ATP binding;GO:0051082//unfolded protein binding	-
Unigene756_All	436	2	0.2781	2	0.2956	3	0.4525	8	1.2283	3	0.4457	10	1.5131	1.06962	Up	0.723881	--	--	GO:0006541//glutamine metabolic process	GO:0016787//hydrolase activity	GO:0005794//Golgi apparatus
Unigene13170_All	215	3	0.846	7	2.0982	2	0.6117	0	0	2	0.6026	0	0	1.05831	Up	0.709807	--	--	-	-	-
Unigene9067_All	758	8	0.6399	6	0.5101	9	0.7808	19	1.678	19	1.6238	18	1.5665	1.05233	Up	0.703663	--	--	-	-	-
Unigene5433_All	412	1	0.1472	2	0.3128	1	0.1596	5	0.8124	15	2.3585	7	1.1208	1.04517	Up	0.720117	vvi:100233131	DnaJ homolog subfamily A member 2	GO:0006457//protein folding;GO:0009408//response to heat	GO:0046872//metal ion binding;GO:0031072//heat shock protein binding;GO:0005524//ATP binding;GO:0051082//unfolded protein binding	-
CL2115.Contig1_All	257	0	0	0	0	0	0	4	1.0419	2	0.5041	5	1.2834	1.03089	Up	0.721928	--	--	-	-	-
Unigene11798_All	213	0	0	2	0.6051	2	0.6175	5	1.5714	5	1.5207	7	2.168	1.02351	Up	0.715507	--	--	-	-	-
Unigene1009_All	498	2	0.2435	1	0.1294	4	0.5282	12	1.6131	10	1.3008	7	0.9273	1.00526	Up	0.706308	vvi:100253453	far upstream element-binding protein	-	-	-
Unigene4878_All	1771	711	24.34	718	26.1278	794	29.4831	310	11.718	270	9.8761	322	11.9944	-1.01477	Down	0.700966	--	--	-	-	-
Unigene3376_All	683	0	0	5	0.4718	5	0.4814	15	1.4702	16	1.5175	15	1.4488	-1.03029	Down	0.723079	--	--	-	-	-
CL5143.Contig1_All	609	14	1.3937	12	1.2699	12	1.2958	104	11.4321	109	11.5945	94	10.1824	-1.0441	Down	0.726823	aly:ARALYDRAFT_920618	Arf/Sar family, other	GO:0016192//vesicle-mediated transport;GO:0006623//protein targeting to vacuole;GO:0007264//small GTPase mediated signal transduction;GO:0007030//Golgi organization;GO:0007033//vacuole organization	GO:0005525//GTP binding	GO:0005622//intracellular;GO:0005886//plasma membrane
Unigene595_All	563	17	1.8307	12	1.3736	13	1.5185	4	0.4756	9	1.0356	3	0.3515	-1.04567	Down	0.728511	--	--	-	-	-
Unigene18676_All	268	1	0.2262	0	0	5	1.2269	7	1.7485	8	1.9337	6	1.4769	-1.05006	Down	0.717265	--	--	-	GO:0005488//binding	-
CL2810.Contig1_All	397	6	0.9163	9	1.461	5	0.8282	1	0.1686	4	0.6527	1	0.1662	-1.05124	Down	0.736644	--	--	GO:0080167//response to karrikin	-	-
CL4196.Contig1_All	236	1	0.2569	5	1.3654	8	2.2292	1	0.2837	2	0.549	1	0.2795	-1.05267	Down	0.736978	--	--	-	-	-
Unigene15209_All	236	19	4.881	2	0.5462	10	2.7865	35	9.9281	45	12.3521	43	12.0198	-1.05301	Down	0.739078	aly:ARALYDRAFT_336019	26S proteasome regulatory subunit N6	GO:0009827//plant-type cell wall modification;GO:0009860//pollen tube growth	-	GO:0048046//apoplast
Unigene16994_All	233	5	1.301	1	0.2766	9	2.5401	2	0.5746	0	0	1	0.2831	-1.05701	Down	0.716696	--	--	-	-	-
Unigene13334_All	209	1	0.2901	8	2.4668	3	0.9439	2	0.6406	1	0.31	0	0	-1.05785	Down	0.739672	--	--	GO:0009567//double fertilization forming a zygote and endosperm	-	GO:0048046//apoplast
CL6065.Contig1_All	417	3	0.4362	13	2.0091	0	0	0	0	0	0	0	0	-1.06391	Down	0.739301	aly:ARALYDRAFT_916421	interleukin-1 receptor-associated kinase 4 [EC:2.7.11.1]	GO:0009827//plant-type cell wall modification;GO:0000186//activation of MAPKK activity;GO:0051510//regulation of unidimensional cell growth;GO:0009860//pollen tube growth	GO:0004709//MAP kinase kinase kinase activity;GO:0005524//ATP binding	GO:0090404//pollen tube tip;GO:0016324//apical plasma membrane
Unigene12980_All	212	1	0.286	1	0.304	5	1.551	0	0	0	0	0	0	-1.07508	Down	0.716081	--	--	-	-	-
CL2305.Contig1_All	270	1	0.2245	1	0.2387	1	0.2436	6	1.4876	4	0.9597	6	1.466	-1.07607	Down	0.714254	--	--	-	-	-
CL1537.Contig4_All	455	9	1.1992	11	1.558	12	1.7344	3	0.4414	4	0.5695	3	0.435	-1.07616	Down	0.726481	--	--	GO:0009737//response to abscisic acid stimulus	-	-
Unigene17983_All	344	8	1.4099	10	1.8734	7	1.3382	2	0.3892	3	0.5649	4	0.7671	-1.08454	Down	0.711317	vvi:100251821	nardilysin [EC:3.4.24.61]	-	-	-
CL3425.Contig2_All	450	11	1.482	5	0.7161	6	0.8768	71	10.5622	76	10.9406	66	9.6755	-1.08934	Down	0.720622	gmx:100782595	hydroxymethylglutaryl-CoA synthase [EC:2.3.3.10]	GO:0008299//isoprenoid biosynthetic process	GO:0004421//hydroxymethylglutaryl-CoA synthase activity	-
Unigene5693_All	555	23	2.5125	24	2.7869	23	2.7252	10	1.2062	6	0.7003	10	1.1886	-1.09145	Down	0.741132	--	--	GO:0044763;GO:0051704;GO:0016043//cellular component organization;GO:0006812//cation transport;GO:0006950//response to stress	GO:0015299//solute:hydrogen antiporter activity	-
Unigene16361_All	340	0	0	0	0	0	0	3	0.5907	2	0.3811	5	0.9701	-1.09579	Down	0.707451	vvi:4025114	F-type H+-transporting ATPase subunit alpha [EC:3.6.3.14]	GO:0006857//oligopeptide transport;GO:0055085//transmembrane transport;GO:0048235//pollen sperm cell differentiation	GO:0015198//oligopeptide transporter activity	GO:0005737//cytoplasm;GO:0005886//plasma membrane
Unigene1068_All	777	23	1.7946	16	1.3271	13	1.1003	45	3.8771	45	3.7517	37	3.1414	-1.09806	Down	0.700445	--	--	-	-	-
CL5946.Contig2_All	286	2	0.424	3	0.676	5	1.1497	16	3.7451	10	2.265	6	1.384	-1.09866	Down	0.746495	ota:Ot13g01170	mitogen-activated protein kinase kinase kinase [EC:2.7.11.1]	GO:0006468//protein phosphorylation;GO:0000165//MAPK cascade	GO:0004674//protein serine/threonine kinase activity;GO:0000166//nucleotide binding	-
Unigene7721_All	312	1	0.1943	2	0.4131	1	0.2108	3	0.6437	6	1.2458	6	1.2686	-1.10293	Down	0.747858	aly:ARALYDRAFT_916421	interleukin-1 receptor-associated kinase 4 [EC:2.7.11.1]	GO:0009827//plant-type cell wall modification;GO:0051510//regulation of unidimensional cell growth;GO:0006468//protein phosphorylation;GO:0009860//pollen tube growth	GO:0004674//protein serine/threonine kinase activity	GO:0090404//pollen tube tip;GO:0016324//apical plasma membrane
Unigene12857_All	213	0	0	3	0.9077	6	1.8524	1	0.3143	0	0	1	0.3097	-1.105	Down	0.732714	--	--	-	-	-
CL5741.Contig1_All	852	14	0.9962	15	1.1346	8	0.6175	26	2.0429	25	1.9008	33	2.5551	-1.10882	Down	0.748785	ath:AT5G38990	interleukin-1 receptor-associated kinase 4 [EC:2.7.11.1]	GO:0009827//plant-type cell wall modification;GO:0051510//regulation of unidimensional cell growth;GO:0006468//protein phosphorylation;GO:0000165//MAPK cascade;GO:0009860//pollen tube growth	GO:0004674//protein serine/threonine kinase activity;GO:0005524//ATP binding	GO:0090404//pollen tube tip;GO:0016324//apical plasma membrane
Unigene13436_All	257	5	1.1795	7	1.7553	1	0.2559	0	0	0	0	0	0	-1.109	Down	0.726294	--	--	-	-	-
Unigene7706_All	700	15	1.2992	24	2.2096	19	1.785	10	0.9563	4	0.3702	5	0.4712	-1.11414	Down	0.745579	--	--	-	-	GO:0005774//vacuolar membrane
CL5913.Contig1_All	1650	43	1.58	77	3.0075	47	1.8732	148	6.0047	123	4.8291	125	4.9977	-1.11563	Down	0.718864	pop:POPTR_835078	transcription initiation factor TFIID subunit 2	-	GO:0008270//zinc ion binding;GO:0008237//metallopeptidase activity	-
Unigene15194_All	423	5	0.7166	1	0.1524	1	0.1555	10	1.5826	11	1.6846	15	2.3393	-1.11718	Down	0.750128	ath:AT5G38990	interleukin-1 receptor-associated kinase 4 [EC:2.7.11.1]	GO:0044763;GO:0006468//protein phosphorylation	GO:0004674//protein serine/threonine kinase activity	GO:0044464//cell part
Unigene5184_All	1582	33	1.2647	43	1.7517	41	1.7043	142	6.0089	89	3.6444	113	4.7121	-1.12715	Down	0.718388	--	--	-	-	GO:0016020//membrane
CL2311.Contig1_All	219	1	0.2768	0	0	1	0.3003	3	0.917	6	1.7748	3	0.9037	-1.13142	Down	0.751719	ath:AT5G38990	interleukin-1 receptor-associated kinase 4 [EC:2.7.11.1]	GO:0051510//regulation of unidimensional cell growth;GO:0006468//protein phosphorylation;GO:0009860//pollen tube growth;GO:0009827//plant-type cell wall modification	GO:0004674//protein serine/threonine kinase activity;GO:0005524//ATP binding	GO:0090404//pollen tube tip;GO:0016324//apical plasma membrane
Unigene7916_All	557	14	1.5238	17	1.9669	26	3.0697	38	4.5671	38	4.4195	38	4.5006	-1.13458	Down	0.722184	--	--	-	-	-
Unigene3947_All	239	0	0	1	0.2696	1	0.2752	4	1.1204	5	1.3552	4	1.1041	-1.13608	Down	0.7546	--	--	-	-	-
Unigene18322_All	291	20	4.1668	30	6.6439	0	0	0	0	0	0	0	0	-1.16387	Down	0.701389	--	--	GO:0009611//response to wounding	-	-
Unigene15318_All	476	7	0.8916	8	1.0831	4	0.5526	7	0.9845	17	2.3136	17	2.356	-1.16718	Down	0.731542	--	--	-	-	-
CL3038.Contig2_All	354	12	2.0552	10	1.8205	8	1.4861	3	0.5673	3	0.549	3	0.5591	-1.18754	Down	0.709856	--	--	-	-	-
Unigene13291_All	359	0	0	12	2.1542	2	0.3664	0	0	1	0.1804	2	0.3675	-1.19223	Down	0.727156	--	--	-	-	-
CL2311.Contig3_All	242	3	0.7516	3	0.7989	2	0.5435	9	2.4896	3	0.8031	6	1.6356	-1.19822	Down	0.767225	ath:AT5G38990	interleukin-1 receptor-associated kinase 4 [EC:2.7.11.1]	GO:0006468//protein phosphorylation;GO:0000165//MAPK cascade	GO:0004674//protein serine/threonine kinase activity	GO:0044464//cell part
Unigene7800_All	2090	16	0.4641	30	0.9251	28	0.881	81	2.5945	78	2.4176	96	3.0302	-1.2015	Down	0.703444	--	--	-	-	-
Unigene5249_All	1425	5	0.2127	15	0.6784	12	0.5538	47	2.208	41	1.8638	38	1.7592	-1.21108	Down	0.717237	--	--	-	-	-
Unigene7249_All	477	6	0.7626	3	0.4053	7	0.9651	14	1.9648	9	1.2223	13	1.7979	-1.21173	Down	0.722872	--	--	-	-	-
Unigene13149_All	211	4	1.1493	5	1.5272	0	0	0	0	2	0.614	0	0	-1.21501	Down	0.738414	--	--	-	-	-
Unigene15275_All	633	15	1.4367	11	1.1199	13	1.3506	4	0.423	3	0.307	6	0.6253	-1.22235	Down	0.726062	--	--	-	-	-
Unigene12813_All	284	9	1.9213	5	1.1346	7	1.6209	3	0.7072	1	0.2281	1	0.2323	-1.23286	Down	0.752529	mtr:MTR_2g014460	starch phosphorylase [EC:2.4.1.1]	GO:0008152//metabolic process	GO:0016597//amino acid binding	-
Unigene11046_All	280	0	0	0	0	0	0	4	0.9563	4	0.9254	0	0	-1.24909	Down	0.720907	--	--	-	-	-
Unigene973_All	440	5	0.6889	6	0.8788	3	0.4484	12	1.8257	7	1.0306	14	2.099	-1.25045	Down	0.772168	--	--	-	-	-
CL4684.Contig4_All	208	14	4.0807	7	2.1689	8	2.5293	3	0.9655	2	0.6229	3	0.9515	-1.25801	Down	0.750974	--	--	-	-	-
Unigene5850_All	273	4	0.8883	5	1.1803	4	0.9635	13	3.1878	12	2.8475	9	2.1748	-1.2591	Down	0.7205	ath:AT1G28440	[EC:2.7.1.-]	GO:0006468//protein phosphorylation;GO:0055114//oxidation-reduction process	GO:0016491//oxidoreductase activity;GO:0005524//ATP binding;GO:0004674//protein serine/threonine kinase activity	GO:0016021//integral to membrane
CL3239.Contig1_All	301	0	0	3	0.6423	1	0.2185	9	2.0016	5	1.0761	10	2.1917	-1.26089	Down	0.707846	--	--	-	-	-
CL4502.Contig1_All	368	5	0.8237	10	1.7513	11	1.9657	4	0.7276	2	0.3521	8	1.4341	-1.26105	Down	0.747215	--	--	GO:0009735//response to cytokinin stimulus;GO:0008152//metabolic process	GO:0016597//amino acid binding	-
Unigene7491_All	1530	92	3.6456	128	5.3916	99	4.2552	36	1.5751	41	1.7359	41	1.7678	-1.26958	Down	0.726168	--	--	GO:0080167//response to karrikin	-	-
Unigene4044_All	274	1	0.2213	1	0.2352	0	0	3	0.733	2	0.4728	7	1.6853	-1.27581	Down	0.709787	--	--	-	-	-
Unigene3787_All	204	7	2.0804	1	0.3159	5	1.6118	3	0.9845	0	0	0	0	-1.27829	Down	0.732096	--	--	-	-	-
CL5304.Contig2_All	559	12	1.3015	7	0.807	7	0.8235	23	2.7544	26	3.013	22	2.5963	-1.28269	Down	0.743769	--	--	-	-	-
Unigene11088_All	203	0	0	0	0	1	0.3239	4	1.3191	2	0.6382	4	1.2999	-1.29476	Down	0.781404	vvi:100242786	H+-transporting ATPase [EC:3.6.3.6]	GO:0010119//regulation of stomatal movement;GO:0009414//response to water deprivation;GO:0006754//ATP biosynthetic process;GO:0006812//cation transport;GO:0009737//response to abscisic acid stimulus;GO:0006200//ATP catabolic process	GO:0008553//hydrogen-exporting ATPase activity, phosphorylative mechanism;GO:0046872//metal ion binding;GO:0005524//ATP binding	GO:0005773//vacuole;GO:0016021//integral to membrane;GO:0005634//nucleus
Unigene12933_All	274	1	0.2213	2	0.4704	8	1.92	0	0	0	0	0	0	-1.30009	Down	0.7371	--	--	-	-	-
CL5946.Contig1_All	390	64	9.9491	59	9.7495	55	9.274	22	3.7763	30	4.9831	33	5.582	-1.30571	Down	0.780367	ota:Ot13g01170	mitogen-activated protein kinase kinase kinase [EC:2.7.11.1]	GO:0006468//protein phosphorylation;GO:0000165//MAPK cascade	GO:0004674//protein serine/threonine kinase activity;GO:0000166//nucleotide binding	-
Unigene7558_All	200	3	0.9094	7	2.2556	6	1.9728	1	0.3347	1	0.3239	2	0.6597	-1.30922	Down	0.782153	gmx:100779066	starch phosphorylase [EC:2.4.1.1]	GO:0019408//dolichol biosynthetic process	GO:0016597//amino acid binding	GO:0009507//chloroplast
Unigene9356_All	513	0	0	16	2.01	0	0	0	0	0	0	0	0	-1.31408	Down	0.785725	vcn:VOLCADRAFT_99471	phospholipase D [EC:3.1.4.4]	-	-	-
CL4282.Contig2_All	295	5	1.0276	6	1.3108	4	0.8917	1	0.2269	1	0.2196	0	0	-1.3296	Down	0.700205	vvi:100267448	E3 ubiquitin-protein ligase RNF1/2 [EC:6.3.2.19]	-	GO:0046872//metal ion binding	-
Unigene18700_All	816	41	3.0462	51	4.0279	0	0	0	0	0	0	0	0	-1.33004	Down	0.751788	--	--	-	-	-
Unigene13226_All	279	5	1.0865	10	2.3099	2	0.4714	3	0.7198	1	0.2322	2	0.4729	-1.33024	Down	0.780489	--	--	-	-	-
Unigene18477_All	356	2	0.3406	1	0.181	1	0.1847	6	1.1283	9	1.6377	7	1.2971	-1.3347	Down	0.757073	--	--	-	-	-
Unigene5855_All	1833	87	2.8776	107	3.762	102	3.6594	284	10.3721	284	10.0368	283	10.1851	-1.34256	Down	0.729947	--	--	-	-	-
CL3283.Contig1_All	649	5	0.4671	0	0	1	0.1013	14	1.4441	9	0.8983	10	1.0165	-1.34947	Down	0.789652	gmx:100782329	H+-transporting ATPase [EC:3.6.3.6]	GO:0006754//ATP biosynthetic process;GO:0006812//cation transport;GO:0006200//ATP catabolic process	GO:0019829//cation-transporting ATPase activity;GO:0046872//metal ion binding;GO:0005524//ATP binding	GO:0016021//integral to membrane;GO:0005886//plasma membrane
Unigene9475_All	1264	20	0.9593	16	0.8158	21	1.0926	75	3.9721	89	4.5613	76	3.9665	-1.35022	Down	0.747235	mtr:MTR_6g079660	E3 ubiquitin-protein ligase RNF115/126 [EC:6.3.2.19]	-	GO:0008270//zinc ion binding;GO:0016874//ligase activity	GO:0005737//cytoplasm
Unigene6084_All	268	3	0.6787	4	0.9619	4	0.9815	12	2.9975	8	1.9337	9	2.2154	-1.35675	Down	0.705865	--	--	-	-	-
CL4502.Contig2_All	525	0	0	0	0	18	2.2547	19	2.4227	19	2.3444	16	2.0105	-1.36672	Down	0.752256	--	--	GO:0009735//response to cytokinin stimulus;GO:0008152//metabolic process	GO:0016597//amino acid binding	-
Unigene9066_All	1345	16	0.7212	19	0.9104	12	0.5867	64	3.1854	61	2.938	62	3.041	-1.38281	Down	0.776729	--	--	-	-	-
Unigene13497_All	262	5	1.157	6	1.4759	2	0.502	0	0	1	0.2473	2	0.5036	-1.3842	Down	0.702431	vcn:VOLCADRAFT_99471	phospholipase D [EC:3.1.4.4]	-	-	-
CL4722.Contig1_All	362	12	2.0097	7	1.2462	11	1.9983	4	0.7397	0	0	1	0.1822	-1.38441	Down	0.783406	--	--	-	-	-
CL5230.Contig2_All	2876	3401	71.6947	3275	73.3869	3173	72.5525	1465	34.1003	1528	34.4172	1449	33.2368	-1.39157	Down	0.746479	--	--	-	-	-
Unigene13612_All	218	6	1.6686	5	1.4781	3	0.905	2	0.6142	2	0.5943	1	0.3026	-1.3934	Down	0.715918	--	--	-	-	-
Unigene16437_All	240	0	0	0	0	2	0.548	4	1.1157	6	1.6195	7	1.9241	-1.3947	Down	0.768523	--	--	-	-	-
CL4062.Contig1_All	214	12	3.3997	18	5.4207	11	3.3803	4	1.2513	5	1.5136	7	2.1579	-1.39707	Down	0.744847	--	--	-	-	-
Unigene8682_All	466	27	3.5127	30	4.1489	32	4.5158	58	8.3321	60	8.3408	59	8.3523	-1.40204	Down	0.711724	vvi:100266723	glutamate--cysteine ligase [EC:6.3.2.2]	GO:0006200//ATP catabolic process	GO:0015416//organic phosphonate transmembrane-transporting ATPase activity;GO:0005524//ATP binding;GO:0015417//polyamine-transporting ATPase activity	GO:0016020//membrane
Unigene7104_All	359	13	2.1954	17	3.0518	14	2.5645	4	0.7459	6	1.0827	8	1.4701	-1.40236	Down	0.764499	--	--	-	-	-
Unigene13035_All	232	1	0.2613	2	0.5556	8	2.2676	0	0	0	0	0	0	-1.40495	Down	0.727559	--	--	-	-	-
CL4993.Contig1_All	543	89	9.9371	151	17.9215	146	17.6817	54	6.6574	68	8.1124	55	6.6819	-1.40641	Down	0.70156	--	--	-	GO:0016491//oxidoreductase activity;GO:0005488//binding	GO:0009536//plastid
Unigene13688_All	207	6	1.7573	2	0.6227	0	0	0	0	1	0.3129	0	0	-1.41238	Down	0.703159	--	--	-	-	-
CL1351.Contig1_All	580	3	0.3136	3	0.3333	4	0.4535	16	1.8467	13	1.452	12	1.3649	-1.41432	Down	0.710003	vcn:VOLCADRAFT_104214	solute carrier family 39 (zinc transporter), member 1/2/3	-	-	GO:0044434;GO:0009579//thylakoid
CL3652.Contig4_All	595	26	2.6493	22	2.3829	23	2.542	6	0.6751	11	1.1976	10	1.1087	-1.41866	Down	0.777718	--	--	-	-	-
Unigene12853_All	405	5	0.7485	4	0.6365	12	1.9485	2	0.3306	1	0.16	2	0.3258	-1.41952	Down	0.789473	aly:ARALYDRAFT_490110	calcium-dependent protein kinase [EC:2.7.11.1]	GO:0006468//protein phosphorylation	GO:0005524//ATP binding;GO:0004674//protein serine/threonine kinase activity	-
Unigene4487_All	202	2	0.6003	0	0	1	0.3256	2	0.6628	4	1.2828	6	1.9595	-1.42517	Down	0.715906	vvi:100250960	SWI/SNF related-matrix-associated actin-dependent regulator of chromatin subfamily C	GO:0040029//regulation of gene expression, epigenetic;GO:0006338//chromatin remodeling;GO:0009560//embryo sac egg cell differentiation	GO:0003677//DNA binding;GO:0003682//chromatin binding	GO:0016514//SWI/SNF complex
Unigene670_All	265	9	2.059	9	2.1887	14	3.4742	5	1.2631	1	0.2445	4	0.9958	-1.42575	Down	0.776441	--	--	-	-	-
Unigene19219_All	1743	982	34.1573	1054	38.9708	924	34.8615	1987	76.3151	2125	78.9774	2056	77.8154	-1.43264	Down	0.715906	pop:POPTR_831073	NADH dehydrogenase [EC:1.6.99.3]	GO:0055114//oxidation-reduction process	GO:0050660//flavin adenine dinucleotide binding;GO:0008137//NADH dehydrogenase (ubiquinone) activity	GO:0005739//mitochondrion
Unigene895_All	518	1	0.117	6	0.7465	2	0.2539	6	0.7754	13	1.6258	18	2.2924	-1.43414	Down	0.715906	--	--	-	-	-
Unigene19206_All	807	8881	667.202	7334	585.684	8573	698.603	1834	152.137	1791	143.768	1888	154.336	-1.43632	Down	0.701914	vvi:100250847	isoleucyl-tRNA synthetase [EC:6.1.1.5]	GO:0010498//proteasomal protein catabolic process;GO:0006428//isoleucyl-tRNA aminoacylation;GO:0009651//response to salt stress;GO:0007010//cytoskeleton organization;GO:0006450//regulation of translational fidelity;GO:0006096//glycolysis;GO:0006094//gluconeogenesis;GO:0046686//response to cadmium ion	GO:0004822//isoleucine-tRNA ligase activity;GO:0002161//aminoacyl-tRNA editing activity;GO:0008270//zinc ion binding;GO:0005524//ATP binding	GO:0005829//cytosol
CL966.Contig9_All	232	0	0	3	0.8334	3	0.8504	10	2.8855	4	1.1169	6	1.7061	-1.43637	Down	0.743594	--	--	GO:0010363//regulation of plant-type hypersensitive response;GO:0009963//positive regulation of flavonoid biosynthetic process;GO:0006612//protein targeting to membrane	GO:0005198//structural molecule activity	GO:0005783//endoplasmic reticulum;GO:0005886//plasma membrane
Unigene6198_All	1259	93	4.4784	110	5.6307	78	4.0742	45	2.3927	42	2.1611	33	1.7291	-1.44841	Down	0.700954	--	--	-	-	-
Unigene12571_All	224	3	0.812	0	0	5	1.4679	0	0	0	0	0	0	-1.44845	Down	0.767994	--	--	-	-	-
CL2172.Contig1_All	226	1	0.2683	0	0	0	0	5	1.4811	3	0.8599	4	1.1676	-1.45924	Down	0.717599	--	--	-	-	GO:0009507//chloroplast
Unigene5580_All	281	7	1.5103	9	2.0641	11	2.5743	14	3.3353	18	4.1496	21	4.9301	-1.48071	Down	0.806858	osa:4343414		GO:0016192//vesicle-mediated transport;GO:0015824//proline transport;GO:0007264//small GTPase mediated signal transduction	GO:0005525//GTP binding	GO:0005622//intracellular;GO:0090404//pollen tube tip
CL3283.Contig6_All	285	0	0	3	0.6784	4	0.923	7	1.6442	10	2.273	11	2.5462	-1.49123	Down	0.802362	pop:POPTR_578576	H+-transporting ATPase [EC:3.6.3.6]	GO:0010119//regulation of stomatal movement;GO:0009414//response to water deprivation;GO:0006754//ATP biosynthetic process;GO:0006812//cation transport;GO:0009737//response to abscisic acid stimulus;GO:0006200//ATP catabolic process	GO:0008553//hydrogen-exporting ATPase activity, phosphorylative mechanism;GO:0046872//metal ion binding;GO:0005524//ATP binding	GO:0005773//vacuole;GO:0016021//integral to membrane;GO:0005886//plasma membrane;GO:0005634//nucleus
Unigene17252_All	697	0	0	0	0	22	2.0757	14	1.3446	18	1.6729	28	2.6501	-1.49711	Down	0.74276	--	--	-	GO:0016757//transferase activity, transferring glycosyl groups	GO:0005802//trans-Golgi network;GO:0005794//Golgi apparatus;GO:0005768//endosome
CL2555.Contig3_All	270	8	1.7964	6	1.4321	4	0.9742	0	0	3	0.7198	0	0	-1.49782	Down	0.752215	--	--	-	-	-
Unigene14446_All	324	1	0.1871	0	0	2	0.4059	10	2.0662	6	1.1996	9	1.8325	-1.49818	Down	0.7681	cme:CME034C	calmodulin	GO:0010114//response to red light;GO:0042538//hyperosmotic salinity response;GO:0006508//proteolysis;GO:0009686//gibberellin biosynthetic process;GO:0009740//gibberellic acid mediated signaling pathway	GO:0008234//cysteine-type peptidase activity;GO:0005509//calcium ion binding	GO:0005829//cytosol;GO:0005576//extracellular region
CL3511.Contig1_All	526	306	35.27	277	33.9383	298	37.2565	139	17.6905	121	14.9019	137	17.182	-1.51734	Down	0.716748	--	--	-	-	-
Unigene15560_All	1552	95	3.7111	88	3.6542	79	3.3474	32	1.3803	30	1.2522	26	1.1052	-1.52579	Down	0.707451	--	--	-	-	-
CL1126.Contig1_All	315	0	0	0	0	21	4.3841	16	3.4003	14	2.8791	21	4.3979	-1.5262	Down	0.79988	--	--	-	-	-
Unigene11026_All	592	6	0.6145	2	0.2177	8	0.8887	10	1.1308	17	1.8602	11	1.2258	-1.53079	Down	0.754274	vvi:100248632	protein BCP1	-	-	GO:0005730//nucleolus;GO:0009507//chloroplast
Unigene18261_All	326	3	0.5579	13	2.5699	6	1.2103	2	0.4107	6	1.1923	2	0.4047	-1.53192	Down	0.787516	vvi:100263760	transcription elongation factor S-II	GO:0000394//RNA splicing, via endonucleolytic cleavage and ligation;GO:0009880//embryonic pattern specification;GO:0050826//response to freezing;GO:0009739//response to gibberellin stimulus;GO:0009910//negative regulation of flower development;GO:0034243//regulation of transcription elongation from RNA polymerase II promoter;GO:0048825//cotyledon development;GO:0051301//cell division;GO:0009640//…	GO:0003677//DNA binding;GO:0003700//sequence-specific DNA binding transcription factor activity	GO:0005829//cytosol;GO:0005634//nucleus
Unigene15803_All	266	2	0.4558	1	0.2423	0	0	2	0.5033	5	1.2177	5	1.24	-1.53766	Down	0.741535	--	--	-	-	-
Unigene11625_All	229	0	0	0	0	0	0	0	0	0	0	5	1.4404	-1.5525	Down	0.755336	--	--	-	-	GO:0005802//trans-Golgi network;GO:0005794//Golgi apparatus;GO:0005768//endosome
Unigene945_All	983	429	26.459	374	24.5197	372	24.8863	818	55.707	866	57.0697	848	56.9092	-1.55586	Down	0.717721	--	--	GO:0006351//transcription, DNA-dependent;GO:0048438//floral whorl development;GO:0006310//DNA recombination;GO:0019219;GO:0048449//floral organ formation;GO:0030422//production of siRNA involved in RNA interference;GO:0006306//DNA methylation;GO:2000112;GO:0016568//chromatin modification;GO:0006260//DNA replication;GO:0007049//cell cycle	GO:0005515//protein binding	GO:0000419//DNA-directed RNA polymerase V complex;GO:0005730//nucleolus;GO:0016604//nuclear body;GO:0000418//DNA-directed RNA polymerase IV complex
Unigene1323_All	215	1	0.282	6	1.7985	1	0.3059	0	0	1	0.3013	0	0	-1.564	Down	0.715931	--	--	-	-	-
Unigene8063_All	1117	454	24.6418	427	24.636	497	29.26	109	6.5326	150	8.6992	134	7.9139	-1.56698	Down	0.712464	--	--	-	-	-
Unigene7861_All	549	12	1.3252	17	1.9956	15	1.7968	38	4.6336	29	3.4219	25	3.0041	-1.57705	Down	0.754526	--	--	-	-	-
Unigene19561_All	266	1	0.2279	2	0.4846	1	0.2472	6	1.51	2	0.4871	5	1.24	-1.57742	Down	0.700791	--	--	-	-	-
Unigene7415_All	228	2	0.5318	1	0.2827	1	0.2884	3	0.8808	7	1.9889	5	1.4467	-1.58406	Down	0.799164	--	--	-	-	-
Unigene18956_All	434	31	4.3305	16	2.3759	20	3.0305	9	1.3882	8	1.1941	11	1.672	-1.58582	Down	0.70521	vvi:100241276	nicastrin	GO:0016485//protein processing	-	GO:0016023//cytoplasmic membrane-bounded vesicle;GO:0005886//plasma membrane;GO:0005774//vacuolar membrane;GO:0016021//integral to membrane;GO:0005576//extracellular region;GO:0009507//chloroplast;GO:0005783//endoplasmic reticulum
Unigene1407_All	374	0	0	0	0	9	1.5825	8	1.432	14	2.4249	8	1.4111	-1.58679	Down	0.70739	--	--	-	-	-
CL980.Contig2_All	313	11	2.1307	8	1.6472	8	1.6808	3	0.6416	2	0.4139	0	0	-1.59108	Down	0.758876	--	--	-	-	-
Unigene17193_All	397	67	10.2318	79	12.8243	0	0	0	0	0	0	0	0	-1.59146	Down	0.786795	--	--	-	-	-
CL2577.Contig2_All	200	1	0.3031	1	0.3222	1	0.3288	1	0.3347	5	1.6195	6	1.9791	-1.5926	Down	0.82627	rcu:RCOM_1428040	zeta-carotene desaturase [EC:1.3.5.6]	-	-	-
Unigene1754_All	221	0	0	0	0	2	0.5951	2	0.6058	7	2.0519	4	1.194	-1.59473	Down	0.701055	--	--	-	-	GO:0005829//cytosol;GO:0005886//plasma membrane
Unigene17078_All	287	3	0.6337	6	1.3473	6	1.3748	11	2.5658	10	2.2571	10	2.2986	-1.61406	Down	0.82935	ath:AT5G54840		GO:0016192//vesicle-mediated transport;GO:0015824//proline transport	GO:0000166//nucleotide binding	GO:0090404//pollen tube tip
CL2859.Contig2_All	440	5	0.6889	17	2.49	16	2.3913	4	0.6086	3	0.4417	4	0.5997	-1.61487	Down	0.828479	--	--	-	-	-
Unigene20179_All	301	70	14.0994	91	19.4837	82	17.9151	42	9.341	31	6.6717	22	4.8217	-1.61606	Down	0.702817	pop:POPTR_579496	ribosome biogenesis protein BRX1	GO:0001510//RNA methylation;GO:0009560//embryo sac egg cell differentiation;GO:0000741//karyogamy;GO:0006364//rRNA processing;GO:0009909//regulation of flower development;GO:0009220//pyrimidine ribonucleotide biosynthetic process	-	GO:0005829//cytosol;GO:0005634//nucleus
CL4187.Contig1_All	765	56	4.4381	40	3.3697	65	5.5876	18	1.5751	24	2.0323	17	1.466	-1.62781	Down	0.716016	--	--	-	-	-
Unigene7282_All	244	1	0.2485	3	0.7924	1	0.2695	7	1.9205	9	2.3894	10	2.7036	-1.63092	Down	0.791987	--	--	-	-	-
Unigene4700_All	375	3	0.485	2	0.3437	2	0.3507	8	1.4281	9	1.5547	7	1.2314	-1.63258	Down	0.725179	--	--	-	-	-
Unigene13755_All	211	9	2.586	3	0.9163	5	1.5583	0	0	3	0.921	1	0.3126	-1.63779	Down	0.760223	--	--	-	-	-
Unigene8332_All	3557	17	0.2898	21	0.3805	23	0.4252	105	1.9761	62	1.1291	80	1.4837	-1.64003	Down	0.705157	--	--	-	-	-
CL2941.Contig4_All	231	0	0	0	0	4	1.1387	5	1.449	5	1.4022	3	0.8567	-1.64366	Down	0.823446	--	--	-	-	-
Unigene8047_All	204	1	0.2972	0	0	0	0	5	1.6408	5	1.5877	2	0.6468	-1.64849	Down	0.707671	--	--	-	-	-
Unigene6371_All	2616	256	5.933	303	7.4645	326	8.195	71	1.8169	78	1.9315	59	1.4878	-1.65074	Down	0.777592	--	--	-	-	-
Unigene19832_All	262	11	2.5454	6	1.4759	10	2.51	4	1.022	2	0.4945	4	1.0072	-1.65268	Down	0.716435	--	--	-	-	-
Unigene6060_All	582	45	4.6877	44	4.8722	37	4.1807	10	1.1502	19	2.1148	23	2.607	-1.66582	Down	0.784452	--	--	-	-	-
CL2577.Contig1_All	356	8	1.3624	11	1.9913	0	0	0	0	0	0	0	0	-1.67358	Down	0.837365	--	--	-	-	-
CL2388.Contig1_All	326	7	1.3018	5	0.9884	0	0	0	0	0	0	0	0	-1.67466	Down	0.728686	--	--	-	-	-
Unigene1253_All	250	2	0.485	2	0.5156	7	1.8413	0	0	1	0.2591	1	0.2639	-1.68135	Down	0.741092	ath:AT4G18370	[EC:3.4.21.-]	-	-	-
Unigene963_All	256	5	1.1841	8	2.0139	2	0.5138	0	0	2	0.5061	1	0.2577	-1.68418	Down	0.840999	osa:4341413	syntaxin 1B/2/3	GO:0016192//vesicle-mediated transport;GO:0009860//pollen tube growth;GO:0006886//intracellular protein transport	GO:0005484//SNAP receptor activity	GO:0030133//transport vesicle;GO:0005886//plasma membrane
Unigene15571_All	235	2	0.516	0	0	2	0.5597	3	0.8546	6	1.654	7	1.965	-1.68834	Down	0.700982	--	--	-	-	-
Unigene3698_All	267	8	1.8166	15	3.6206	5	1.2315	20	5.0145	31	7.5213	29	7.1652	-1.701	Down	0.804352	--	--	-	-	-
CL3629.Contig6_All	735	37	3.052	28	2.4551	24	2.1473	95	8.6526	90	7.9323	93	8.3471	-1.7029	Down	0.719987	--	--	-	-	-
Unigene1272_All	264	3	0.6889	1	0.2441	7	1.7437	0	0	0	0	2	0.4998	-1.70336	Down	0.78457	--	--	-	-	-
Unigene13930_All	240	2	0.5052	0	0	1	0.274	1	0.2789	6	1.6195	10	2.7487	-1.70602	Down	0.709681	--	--	GO:0006629//lipid metabolic process	GO:0004806//triglyceride lipase activity;GO:0005525//GTP binding	-
CL3590.Contig1_All	706	8949	768.492	7612	694.849	9057	843.628	1634	154.938	1539	141.213	1575	147.169	-1.70741	Down	0.757297	--	--	-	-	-
Unigene3895_All	467	4	0.5193	10	1.38	0	0	0	0	0	0	0	0	-1.7292	Down	0.846003	aly:ARALYDRAFT_315228	syntaxin 1B/2/3	GO:0016192//vesicle-mediated transport;GO:0009860//pollen tube growth;GO:0006944//cellular membrane fusion;GO:0006886//intracellular protein transport	GO:0005484//SNAP receptor activity	GO:0030133//transport vesicle;GO:0005886//plasma membrane
Unigene1572_All	227	0	0	0	0	0	0	5	1.4745	1	0.2854	4	1.1624	-1.73263	Down	0.741905	--	--	-	-	-
CL4186.Contig2_All	250	5	1.2125	1	0.2578	1	0.263	7	1.8744	3	0.7774	10	2.6388	-1.73325	Down	0.819093	ppp:PHYPADRAFT_139554	protein phosphatase [EC:3.1.3.16]	GO:0080005//photosystem stoichiometry adjustment;GO:0006470//protein dephosphorylation;GO:0009767//photosynthetic electron transport chain	GO:0046872//metal ion binding;GO:0004722//protein serine/threonine phosphatase activity	GO:0005739//mitochondrion;GO:0005730//nucleolus;GO:0008287//protein serine/threonine phosphatase complex;GO:0009579//thylakoid;GO:0009570//chloroplast stroma;GO:0016020//membrane
Unigene9750_All	5720	705	7.4724	808	9.1036	732	8.4156	363	4.2484	363	4.111	302	3.483	-1.73502	Down	0.747028	--	--	-	-	-
Unigene15705_All	415	5	0.7305	9	1.3976	0	0	0	0	0	0	0	0	-1.73963	Down	0.709852	--	--	-	-	-
Unigene11935_All	207	0	0	0	0	1	0.3177	1	0.3234	7	2.1906	2	0.6374	-1.74451	Down	0.738801	vvi:100245154	zeta-carotene desaturase [EC:1.3.5.6]	GO:0016117//carotenoid biosynthetic process;GO:0055114//oxidation-reduction process	GO:0016719//carotene 7,8-desaturase activity;GO:0000166//nucleotide binding	-
Unigene8137_All	1958	1419	43.9379	1588	52.2678	1621	54.4429	532	18.189	474	15.6822	448	15.094	-1.75309	Down	0.769455	--	--	-	-	-
CL2959.Contig1_All	296	8	1.6386	9	1.9595	7	1.5552	3	0.6785	2	0.4377	4	0.8915	-1.76517	Down	0.844543	--	--	-	-	-
Unigene11926_All	253	3	0.7189	1	0.2547	0	0	3	0.7938	9	2.3044	3	0.7822	-1.77241	Down	0.700616	vvi:100248997	peptidyl-prolyl cis-trans isomerase B (cyclophilin B) [EC:5.2.1.8]	GO:0006457//protein folding;GO:0019344//cysteine biosynthetic process;GO:0010275//NAD(P)H dehydrogenase complex assembly	GO:0003755//peptidyl-prolyl cis-trans isomerase activity;GO:0043424//protein histidine kinase binding	GO:0005739//mitochondrion;GO:0009533//chloroplast stromal thylakoid;GO:0009535//chloroplast thylakoid membrane;GO:0009543//chloroplast thylakoid lumen
Unigene15626_All	1964	112	3.4574	137	4.4955	140	4.6877	59	2.011	59	1.946	61	2.0489	-1.78746	Down	0.756203	vcn:VOLCADRAFT_83498	DnaJ homolog subfamily B member 12	-	-	-
Unigene9680_All	217	1	0.2794	3	0.891	5	1.5152	1	0.3085	1	0.2985	0	0	-1.79748	Down	0.776107	smo:SELMODRAFT_423905	vacuolar protein sorting-associated protein VTA1	GO:0048453//sepal formation;GO:0048451//petal formation;GO:0016571//histone methylation	-	GO:0009507//chloroplast
Unigene8050_All	687	31	2.7357	22	2.0638	29	2.776	12	1.1693	12	1.1315	12	1.1523	-1.7989	Down	0.765622	rcu:RCOM_1095670	ATP-dependent DNA helicase HFM1/MER3 [EC:3.6.4.12]	-	-	GO:0005739//mitochondrion
Unigene13941_All	426	3	0.427	2	0.3026	5	0.7718	14	2.2	6	0.9124	4	0.6194	-1.81323	Down	0.738996	--	--	-	-	GO:0043231//intracellular membrane-bounded organelle;GO:0005737//cytoplasm
Unigene17307_All	361	6	1.0077	6	1.0711	1	0.1822	9	1.669	13	2.3328	13	2.3756	-1.82016	Down	0.757122	--	--	-	-	-
Unigene12074_All	280	3	0.6496	1	0.2302	2	0.4697	11	2.6299	6	1.3881	2	0.4712	-1.82127	Down	0.725171	aly:ARALYDRAFT_903887	Ras-related protein Rab-6A	GO:0007264//small GTPase mediated signal transduction;GO:0032940//secretion by cell;GO:0006891//intra-Golgi vesicle-mediated transport;GO:0006944//cellular membrane fusion;GO:0015031//protein transport	GO:0005515//protein binding;GO:0016787//hydrolase activity;GO:0005525//GTP binding	GO:0005829//cytosol;GO:0000139//Golgi membrane;GO:0009506//plasmodesma;GO:0005768//endosome;GO:0005774//vacuolar membrane;GO:0005802//trans-Golgi network;GO:0005886//plasma membrane
Unigene8042_All	308	4	0.7874	3	0.6277	2	0.427	9	1.9561	4	0.8413	10	2.1419	-1.82288	Down	0.739273	--	--	GO:0009664//plant-type cell wall organization;GO:0010119//regulation of stomatal movement;GO:0010114//response to red light;GO:0006949//syncytium formation	-	GO:0009505//plant-type cell wall;GO:0005576//extracellular region;GO:0016020//membrane
Unigene13718_All	245	9	2.2271	1	0.263	5	1.3421	1	0.2732	0	0	1	0.2693	-1.82803	Down	0.7544	--	--	-	-	-
CL2941.Contig2_All	333	12	2.1848	6	1.1612	0	0	0	0	0	0	0	0	-1.83306	Down	0.846756	--	--	-	-	-
CL4369.Contig2_All	223	4	1.0875	1	0.289	1	0.2949	7	2.1014	6	1.743	11	3.2541	-1.83464	Down	0.740693	--	--	-	-	-
Unigene4584_All	997	12	0.7297	18	1.1635	17	1.1213	38	2.5515	36	2.3391	37	2.4482	-1.83578	Down	0.704209	--	--	GO:0006511//ubiquitin-dependent protein catabolic process	GO:0004221//ubiquitin thiolesterase activity	GO:0005886//plasma membrane
Unigene9734_All	241	8	2.0125	5	1.3371	7	1.9101	1	0.2778	2	0.5376	0	0	-1.83688	Down	0.785306	--	--	-	-	-
CL4779.Contig2_All	606	3	0.3001	5	0.5317	2	0.217	7	0.7733	12	1.2828	25	2.7215	-1.84295	Down	0.764865	--	--	-	-	-
CL1126.Contig5_All	416	4	0.583	2	0.3098	5	0.7904	11	1.7701	13	2.0244	9	1.4272	-1.8473	Down	0.811838	--	--	-	-	-
Unigene15358_All	225	2	0.5389	6	1.7186	6	1.7536	0	0	2	0.5758	2	0.5864	-1.84847	Down	0.720427	vvi:100255444	U3 small nucleolar RNA-associated protein 20	-	-	GO:0005829//cytosol;GO:0005794//Golgi apparatus
CL3828.Contig3_All	1065	3	0.1708	6	0.3631	2	0.1235	35	2.2	21	1.2774	14	0.8672	-1.84894	Down	0.720427	--	--	-	-	-
Unigene17449_All	588	10	1.0311	13	1.4248	22	2.4605	49	5.5786	30	3.3051	40	4.4877	-1.85638	Down	0.721838	sbi:SORBI_04g004200	DNA polymerase delta subunit 1 [EC:2.7.7.7]	GO:0090305//nucleic acid phosphodiester bond hydrolysis;GO:0000084//S phase of mitotic cell cycle;GO:0043137//DNA replication, removal of RNA primer;GO:0006297//nucleotide-excision repair, DNA gap filling;GO:0045004//DNA replication proofreading;GO:0006287//base-excision repair, gap-filling;GO:0019985//translesion synthesis;GO:0007346//regulation of mitotic cell cycle	GO:0003887//DNA-directed DNA polymerase activity;GO:0046872//metal ion binding;GO:0003677//DNA binding;GO:0051539//4 iron, 4 sulfur cluster binding;GO:0008408//3'-5' exonuclease activity;GO:0000166//nucleotide binding	GO:0043625//delta DNA polymerase complex
Unigene20502_All	848	5	0.3575	3	0.228	5	0.3877	15	1.1841	25	1.9098	16	1.2447	-1.86049	Down	0.700042	--	--	-	-	-
Unigene19930_All	311	9	1.7545	10	2.0722	9	1.9031	2	0.4305	4	0.8332	5	1.0606	-1.86633	Down	0.700266	--	--	-	-	-
Unigene9129_All	1083	0	0	30	1.7852	0	0	0	0	0	0	0	0	-1.87201	Down	0.833301	ppp:PHYPADRAFT_118478	gibberellin receptor GID1 [EC:3.-.-.-]	-	-	-
Unigene10220_All	315	8	1.5397	6	1.2275	16	3.3403	25	5.313	14	2.8791	25	5.2356	-1.87219	Down	0.793558	--	--	GO:0045892//negative regulation of transcription, DNA-dependent	-	-
CL6181.Contig1_All	375	0	0	0	0	3	0.5261	3	0.5355	9	1.5547	10	1.7592	-1.87349	Down	0.768531	--	--	-	-	GO:0044464//cell part
Unigene17572_All	237	3	0.7674	6	1.6315	4	1.1099	2	0.5649	1	0.2733	1	0.2784	-1.87918	Down	0.727099	--	--	-	-	-
Unigene7999_All	320	3	0.5684	5	1.007	2	0.411	13	2.7196	5	1.0122	9	1.8554	-1.88548	Down	0.78103	--	--	-	-	-
Unigene19386_All	225	0	0	0	0	0	0	2	0.5951	8	2.3033	1	0.2932	-1.88655	Down	0.70632	--	--	-	-	-
Unigene1745_All	1265	25	1.1982	52	2.6492	0	0	0	0	0	0	0	0	-1.89609	Down	0.767644	--	--	-	-	-
Unigene1728_All	233	6	1.5612	9	2.4893	8	2.2579	2	0.5746	3	0.8341	2	0.5663	-1.90475	Down	0.759161	--	--	GO:0055085//transmembrane transport;GO:0006200//ATP catabolic process	GO:0042626//ATPase activity, coupled to transmembrane movement of substances;GO:0005524//ATP binding	GO:0016021//integral to membrane
Unigene20614_All	296	2	0.4096	6	1.3063	1	0.2222	9	2.0355	9	1.9697	6	1.3372	-1.90588	Down	0.740058	vvi:100253329	tRNA-specific adenosine deaminase 1 [EC:3.5.4.-]	GO:0006396//RNA processing	GO:0003723//RNA binding;GO:0004000//adenosine deaminase activity	GO:0005634//nucleus
CL2545.Contig1_All	285	5	1.0636	7	1.5829	0	0	0	0	0	0	0	0	-1.91094	Down	0.721867	--	--	-	-	-
Unigene8485_All	636	6	0.572	6	0.608	6	0.6204	23	2.4209	9	0.9167	14	1.4521	-1.92498	Down	0.705299	--	--	-	-	-
CL6021.Contig2_All	282	0	0	1	0.2285	0	0	5	1.1869	7	1.608	0	0	-1.92553	Down	0.799465	vvi:100259885	plasminogen activator inhibitor 1 RNA-binding protein	-	-	GO:0005777//peroxisome;GO:0005634//nucleus;GO:0005886//plasma membrane
CL948.Contig2_All	526	1	0.1153	6	0.7351	2	0.25	18	2.2909	14	1.7242	6	0.7525	-1.93574	Down	0.711846	--	--	-	-	-
CL87.Contig2_All	310	0	0	5	1.0395	4	0.8485	11	2.3754	10	2.0897	6	1.2768	-1.96775	Down	0.759608	rcu:RCOM_1578680	transcription initiation factor TFIIB	GO:0006413//translational initiation;GO:0006355//regulation of transcription, DNA-dependent;GO:0006352//DNA-dependent transcription, initiation;GO:0000394//RNA splicing, via endonucleolytic cleavage and ligation;GO:0006366//transcription from RNA polymerase II promoter	GO:0003743//translation initiation factor activity;GO:0017025//TBP-class protein binding;GO:0008270//zinc ion binding	GO:0005737//cytoplasm;GO:0005634//nucleus
Unigene11780_All	205	1	0.2957	0	0	1	0.3208	4	1.3062	1	0.316	7	2.2526	-1.99617	Down	0.719617	--	--	-	-	GO:0009536//plastid
Unigene6307_All	2554	375	8.9018	394	9.942	406	10.4539	82	2.1493	91	2.3081	75	1.9372	-1.99815	Down	0.727872	--	--	GO:0010090//trichome morphogenesis;GO:0071555//cell wall organization;GO:0007155//cell adhesion;GO:0048765//root hair cell differentiation;GO:0045010//actin nucleation	GO:0005543//phospholipid binding	GO:0009506//plasmodesma;GO:0005773//vacuole;GO:0005794//Golgi apparatus;GO:0005886//plasma membrane
Unigene8219_All	772	898	70.5226	842	70.2896	877	74.7057	407	35.2929	413	34.6556	404	34.5226	-2.00225	Down	0.704607	vvi:100265347	crossover junction endonuclease MUS81 [EC:3.1.22.-]	GO:0000278//mitotic cell cycle;GO:0006312//mitotic recombination;GO:0007131//reciprocal meiotic recombination;GO:0045132//meiotic chromosome segregation;GO:0009410//response to xenobiotic stimulus;GO:0000724//double-strand break repair via homologous recombination;GO:0042138//meiotic DNA double-strand break formation;GO:0009560//embryo sac egg cell differentiation;GO:0051026//chiasma assembly;GO:…	GO:0003677//DNA binding;GO:0004519//endonuclease activity	GO:0000794//condensed nuclear chromosome
Unigene16065_All	346	6	1.0513	7	1.3038	7	1.3304	1	0.1935	2	0.3745	3	0.572	-2.01097	Down	0.7198	mtr:MTR_3g107660	peptidyl-prolyl isomerase G (cyclophilin G) [EC:5.2.1.8]	GO:0000398//mRNA splicing, via spliceosome;GO:0044267//cellular protein metabolic process	GO:0016853//isomerase activity	GO:0043231//intracellular membrane-bounded organelle
CL3613.Contig1_All	577	310	32.5728	307	34.2893	309	35.2171	106	12.2982	134	15.0442	123	14.0627	-2.02972	Down	0.757407	--	--	-	-	-
Unigene16443_All	204	4	1.1888	9	2.8432	0	0	0	0	0	0	0	0	-2.03817	Down	0.711451	--	--	-	-	-
Unigene13306_All	471	1	0.1287	17	2.3261	0	0	0	0	0	0	0	0	-2.04686	Down	0.87278	--	--	-	-	-
CL4306.Contig3_All	316	20	3.8372	13	2.6513	16	3.3297	7	1.4829	2	0.41	6	1.2526	-2.06249	Down	0.858722	--	--	GO:0046854//phosphatidylinositol phosphorylation	GO:0004430//1-phosphatidylinositol 4-kinase activity	-
Unigene13908_All	211	1	0.2873	0	0	1	0.3117	5	1.5863	4	1.2281	2	0.6253	-2.06384	Down	0.735408	--	--	-	-	GO:0009507//chloroplast
Unigene15622_All	287	2	0.4225	0	0	1	0.2291	3	0.6998	4	0.9029	8	1.8389	-2.06718	Down	0.74787	vvi:100255002	large subunit ribosomal protein L21	GO:0035304//regulation of protein dephosphorylation;GO:0009793//embryo development ending in seed dormancy;GO:0006412//translation;GO:0010207//photosystem II assembly;GO:0009902//chloroplast relocation;GO:0042742//defense response to bacterium;GO:0009409//response to cold;GO:0045893//positive regulation of transcription, DNA-dependent;GO:0042793//transcription from plastid promoter;GO:0006364//rR…	GO:0003735//structural constituent of ribosome;GO:0003723//RNA binding	GO:0009941//chloroplast envelope;GO:0005840//ribosome;GO:0009570//chloroplast stroma;GO:0005634//nucleus
Unigene13977_All	223	0	0	0	0	0	0	0	0	4	1.162	5	1.4791	-2.07011	Down	0.718937	pop:POPTR_801022	ribonucleoside-diphosphate reductase subunit M1 [EC:1.17.4.1]	GO:0007010//cytoskeleton organization;GO:0006399//tRNA metabolic process;GO:0006094//gluconeogenesis;GO:0006261//DNA-dependent DNA replication;GO:0009793//embryo development ending in seed dormancy;GO:0009902//chloroplast relocation;GO:0010498//proteasomal protein catabolic process;GO:0009202//deoxyribonucleoside triphosphate biosynthetic process;GO:0046686//response to cadmium ion;GO:0055114//ox…	GO:0004748//ribonucleoside-diphosphate reductase activity, thioredoxin disulfide as acceptor;GO:0003723//RNA binding;GO:0005524//ATP binding;GO:0000175//3'-5'-exoribonuclease activity	GO:0005971//ribonucleoside-diphosphate reductase complex;GO:0009507//chloroplast;GO:0005739//mitochondrion
CL4193.Contig3_All	396	2	0.3062	14	2.2784	0	0	0	0	0	0	0	0	-2.07173	Down	0.703	--	--	-	-	-
Unigene1583_All	327	2	0.3708	2	0.3942	2	0.4022	7	1.433	12	2.3772	4	0.807	-2.08651	Down	0.70986	--	--	-	GO:0016491//oxidoreductase activity;GO:0005488//binding	-
Unigene19939_All	343	18	3.1816	33	6.2003	0	0	0	0	0	0	0	0	-2.08684	Down	0.706597	--	--	-	-	-
Unigene17877_All	390	18	2.7982	13	2.1482	0	0	0	0	0	0	0	0	-2.09018	Down	0.727929	pop:POPTR_770528	para-aminobenzoate synthetase [EC:2.6.1.85]	GO:0006541//glutamine metabolic process;GO:0046656//folic acid biosynthetic process;GO:0046417//chorismate metabolic process;GO:0008153//para-aminobenzoic acid biosynthetic process;GO:0009793//embryo development ending in seed dormancy	GO:0046820//4-amino-4-deoxychorismate synthase activity;GO:0016833//oxo-acid-lyase activity	GO:0009507//chloroplast
Unigene14831_All	376	10	1.6124	8	1.3712	8	1.3992	4	0.7122	4	0.6891	5	0.8772	-2.0964	Down	0.877922	--	--	-	-	-
Unigene4739_All	1697	27	0.9646	50	1.8988	44	1.7051	106	4.1815	113	4.3136	102	3.9651	-2.10579	Down	0.711142	--	--	-	-	-
CL4306.Contig2_All	298	4	0.8138	3	0.6488	0	0	8	1.7971	6	1.3043	7	1.5496	-2.107	Down	0.723413	--	--	GO:0046854//phosphatidylinositol phosphorylation	GO:0004430//1-phosphatidylinositol 4-kinase activity	-
CL3528.Contig1_All	202	12	3.6016	11	3.5094	9	2.93	31	10.2735	27	8.6587	35	11.4303	-2.10937	Down	0.717534	--	--	-	GO:0005507//copper ion binding;GO:0009055//electron carrier activity	GO:0016023//cytoplasmic membrane-bounded vesicle
Unigene17459_All	945	7	0.4491	8	0.5456	9	0.6263	46	3.2586	48	3.2904	34	2.3735	-2.13343	Down	0.708347	--	--	-	-	-
Unigene20550_All	1336	191	8.6675	184	8.8758	191	9.4015	71	3.5576	66	3.2002	72	3.5552	-2.13588	Down	0.736864	--	--	-	-	-
Unigene19853_All	482	2	0.2516	4	0.5348	4	0.5457	22	3.0555	15	2.016	8	1.0949	-2.1521	Down	0.78354	--	--	-	-	-
CL5177.Contig1_All	828	46	3.3682	60	4.67	39	3.0975	116	9.3786	120	9.3884	132	10.5168	-2.15292	Down	0.722579	--	--	-	-	-
CL4193.Contig2_All	299	1	0.2028	0	0	1	0.2199	8	1.7911	4	0.8666	1	0.2206	-2.16159	Down	0.842484	--	--	-	-	-
Unigene13310_All	406	5	0.7466	13	2.0635	0	0	0	0	0	0	0	0	-2.19104	Down	0.879464	rcu:RCOM_1194050	alpha-1,4-galacturonosyltransferase [EC:2.4.1.43]	-	GO:0016740//transferase activity	-
Unigene1832_All	322	6	1.1297	2	0.4003	1	0.2042	13	2.7027	9	1.8106	9	1.8439	-2.19386	Down	0.815862	--	--	-	GO:0031072//heat shock protein binding;GO:0051082//unfolded protein binding	GO:0009941//chloroplast envelope;GO:0009508//plastid chromosome;GO:0009535//chloroplast thylakoid membrane
Unigene15185_All	923	36	2.3647	48	3.3515	0	0	0	0	0	0	0	0	-2.19609	Down	0.880176	aly:ARALYDRAFT_326001	alpha-1,4-galacturonosyltransferase [EC:2.4.1.43]	-	GO:0016757//transferase activity, transferring glycosyl groups	GO:0009536//plastid
CL661.Contig2_All	233	1	0.2602	0	0	1	0.2822	6	1.7239	3	0.8341	5	1.4156	-2.20609	Down	0.798009	--	--	-	-	-
Unigene19952_All	607	34	3.3959	25	2.6543	0	0	0	0	0	0	0	0	-2.23152	Down	0.725252	smo:SELMODRAFT_159261	interleukin-1 receptor-associated kinase 4 [EC:2.7.11.1]	GO:0006468//protein phosphorylation	GO:0004715//non-membrane spanning protein tyrosine kinase activity;GO:0005524//ATP binding	-
CL4306.Contig1_All	212	4	1.1439	0	0	5	1.551	0	0	1	0.3056	0	0	-2.23592	Down	0.871555	--	--	GO:0046854//phosphatidylinositol phosphorylation	GO:0004430//1-phosphatidylinositol 4-kinase activity	-
Unigene6603_All	1100	1550	85.4296	1435	84.0728	1523	91.0497	731	44.4872	688	40.517	669	40.1211	-2.23698	Down	0.725358	--	--	GO:0006468//protein phosphorylation;GO:0055114//oxidation-reduction process	GO:0004672//protein kinase activity;GO:0005524//ATP binding;GO:0032440//2-alkenal reductase [NAD(P)] activity	GO:0005886//plasma membrane;GO:0016021//integral to membrane
Unigene6003_All	539	76	8.5486	82	9.8044	80	9.7605	30	3.726	32	3.8459	28	3.427	-2.26185	Down	0.787434	--	--	GO:0006364//rRNA processing;GO:0032259//methylation	GO:0008168//methyltransferase activity	GO:0005730//nucleolus
Unigene19748_All	332	4	0.7305	4	0.7765	3	0.5942	14	2.8229	7	1.3658	11	2.1857	-2.2628	Down	0.712989	--	--	GO:0031348//negative regulation of defense response;GO:0009867//jasmonic acid mediated signaling pathway;GO:0035304//regulation of protein dephosphorylation;GO:0009862//systemic acquired resistance, salicylic acid mediated signaling pathway;GO:0043085//positive regulation of catalytic activity;GO:0019252//starch biosynthetic process;GO:0010363//regulation of plant-type hypersensitive response;GO:…	GO:0008270//zinc ion binding	GO:0016020//membrane;GO:0005634//nucleus
Unigene19376_All	340	0	0	0	0	29	5.6091	20	3.9379	25	4.7632	31	6.0148	-2.2844	Down	0.730289	--	--	-	-	-
CL2941.Contig1_All	240	6	1.5157	8	2.1482	6	1.644	1	0.2789	1	0.2699	2	0.5497	-2.28463	Down	0.87457	--	--	-	-	-
Unigene6108_All	260	3	0.6995	2	0.4957	2	0.5059	10	2.5748	6	1.4949	1	0.2537	-2.29436	Down	0.766265	--	--	-	-	-
Unigene15906_All	200	5	1.5157	2	0.6445	7	2.3016	0	0	2	0.6478	1	0.3298	-2.29701	Down	0.705458	--	--	-	-	-
Unigene15495_All	465	14	1.8253	27	3.742	21	2.9699	42	6.0465	44	6.1297	57	8.0865	-2.30585	Down	0.716134	--	--	-	-	-
Unigene4314_All	229	5	1.3237	15	4.2214	9	2.5845	0	0	4	1.1315	7	2.0165	-2.31083	Down	0.815553	--	--	-	-	-
CL4306.Contig4_All	268	0	0	7	1.6833	7	1.7176	1	0.2498	2	0.4834	2	0.4923	-2.31397	Down	0.878622	--	--	GO:0046854//phosphatidylinositol phosphorylation	GO:0004430//1-phosphatidylinositol 4-kinase activity	-
Unigene1741_All	424	54	7.7214	29	4.4079	44	6.8243	17	2.6841	21	3.2084	20	3.1117	-2.31552	Down	0.75414	--	--	-	-	-
Unigene19828_All	389	0	0	0	0	2	0.3381	7	1.2046	7	1.1657	7	1.1871	-2.31638	Down	0.729276	--	--	-	-	-
Unigene20564_All	1578	124	4.7641	168	6.8612	152	6.3344	59	2.503	70	2.8736	60	2.5083	-2.31713	Down	0.756663	--	--	GO:0051297//centrosome organization;GO:0051225//spindle assembly	-	GO:0070652//HAUS complex
Unigene8160_All	282	3	0.645	5	1.1427	1	0.2332	12	2.8487	8	1.8377	7	1.6375	-2.32474	Down	0.719751	osa:4343942	S-(hydroxymethyl)glutathione dehydrogenase / alcohol dehydrogenase [EC:1.1.1.284 1.1.1.1]	GO:0055114//oxidation-reduction process	GO:0000166//nucleotide binding;GO:0050897//cobalt ion binding;GO:0008270//zinc ion binding;GO:0004022//alcohol dehydrogenase (NAD) activity	GO:0005739//mitochondrion
Unigene8539_All	276	3	0.659	5	1.1675	3	0.7148	7	1.6978	6	1.4083	15	3.5853	-2.32877	Down	0.761419	--	--	-	-	-
Unigene8113_All	543	54	6.0292	56	6.6464	61	7.3876	9	1.1096	13	1.5509	15	1.8223	-2.33206	Down	0.788496	gmx:100786134	far upstream element-binding protein	-	-	-
Unigene4292_All	258	1	0.235	0	0	2	0.5098	2	0.5189	7	1.7576	8	2.0456	-2.3324	Down	0.735359	--	--	GO:0006355//regulation of transcription, DNA-dependent;GO:0080147//root hair cell development	GO:0005488//binding	-
Unigene20130_All	907	5159	344.848	4481	318.393	5197	376.805	2321	171.308	2167	154.772	2389	173.76	-2.3414	Down	0.720097	--	--	-	-	-
Unigene1879_All	656	10	0.9242	19	1.8666	8	0.802	5	0.5102	1	0.0988	5	0.5028	-2.34692	Down	0.76502	aly:ARALYDRAFT_674480	glutamate receptor, ionotropic, other eukaryote	GO:0010118//stomatal movement;GO:0006883//cellular sodium ion homeostasis;GO:0009416//response to light stimulus;GO:0006811//ion transport;GO:0006874//cellular calcium ion homeostasis;GO:0035235//ionotropic glutamate receptor signaling pathway;GO:0007186//G-protein coupled receptor signaling pathway;GO:0030007//cellular potassium ion homeostasis	GO:0005234//extracellular-glutamate-gated ion channel activity;GO:0004970//ionotropic glutamate receptor activity;GO:0005217//intracellular ligand-gated ion channel activity;GO:0004965//G-protein coupled GABA receptor activity	GO:0030288//outer membrane-bounded periplasmic space;GO:0016021//integral to membrane;GO:0005576//extracellular region
Unigene10342_All	557	29	3.1565	23	2.6611	25	2.9516	13	1.5624	8	0.9304	12	1.4212	-2.34814	Down	0.733796	--	--	-	-	-
CL5653.Contig2_All	1282	5	0.2365	3	0.1508	4	0.2052	24	1.2532	12	0.6064	24	1.235	-2.35495	Down	0.714466	pop:POPTR_589567	serine/threonine-protein kinase CTR1 [EC:2.7.11.1]	GO:0000186//activation of MAPKK activity	GO:0005524//ATP binding;GO:0004709//MAP kinase kinase kinase activity;GO:0004715//non-membrane spanning protein tyrosine kinase activity	GO:0005737//cytoplasm;GO:0005634//nucleus
Unigene17476_All	1684	38	1.3681	53	2.0283	61	2.3821	107	4.2536	132	5.0778	121	4.7401	-2.36363	Down	0.837252	--	--	-	-	-
Unigene20397_All	503	18	2.1696	20	2.5625	19	2.484	50	6.6544	48	6.1818	40	5.246	-2.37007	Down	0.743683	--	--	-	-	-
Unigene7578_All	328	8	1.4787	5	0.9824	10	2.0049	1	0.2041	2	0.395	5	1.0056	-2.37744	Down	0.895459	--	--	-	-	-
Unigene10210_All	285	5	1.0636	7	1.5829	5	1.1537	10	2.3489	12	2.7276	11	2.5462	-2.39163	Down	0.744587	--	--	-	-	-
Unigene10604_All	477	2	0.2542	3	0.4053	4	0.5515	15	2.1051	16	2.1729	17	2.3511	-2.39549	Down	0.712745	vvi:100267672	cyclin B	-	-	-
Unigene8308_All	211	5	1.4367	11	3.3597	7	2.1817	5	1.5863	2	0.614	2	0.6253	-2.39651	Down	0.783414	--	--	-	-	-
CL1761.Contig1_All	538	5	0.5635	8	0.9583	12	1.4668	19	2.3642	17	2.047	21	2.575	-2.40719	Down	0.765178	vvi:100246482	hydroquinone glucosyltransferase [EC:2.4.1.218]	-	GO:0035251//UDP-glucosyltransferase activity	-
Unigene20422_All	570	2	0.2127	6	0.6784	13	1.4998	23	2.7012	17	1.932	29	3.3563	-2.4096	Down	0.72002	--	--	-	-	-
Unigene4471_All	697	9	0.7829	5	0.4623	5	0.4717	21	2.017	13	1.2082	17	1.609	-2.4222	Down	0.791861	--	--	-	-	-
Unigene20181_All	509	14	1.6676	21	2.6589	15	1.938	27	3.551	40	5.0908	33	4.277	-2.42367	Down	0.733922	vvi:100265034	elongation factor G	GO:0006414//translational elongation;GO:0006184//GTP catabolic process;GO:0046686//response to cadmium ion	GO:0003746//translation elongation factor activity;GO:0005524//ATP binding;GO:0003924//GTPase activity;GO:0005525//GTP binding	GO:0005739//mitochondrion
Unigene9789_All	432	12	1.6841	8	1.1934	16	2.4356	27	4.184	25	3.7488	27	4.1231	-2.42883	Down	0.790388	--	--	-	-	-
Unigene20089_All	684	0	0	0	0	119	11.4409	91	8.9063	104	9.8496	62	5.9796	-2.43968	Down	0.714173	aly:ARALYDRAFT_916421	interleukin-1 receptor-associated kinase 4 [EC:2.7.11.1]	GO:0046777//protein autophosphorylation;GO:0051510//regulation of unidimensional cell growth;GO:0009860//pollen tube growth;GO:0010483//pollen tube reception;GO:0009791//post-embryonic development;GO:0050832//defense response to fungus	GO:0004674//protein serine/threonine kinase activity;GO:0005524//ATP binding	GO:0090404//pollen tube tip;GO:0043680//filiform apparatus;GO:0016324//apical plasma membrane
Unigene6490_All	224	6	1.6239	3	0.8631	2	0.5872	0	0	1	0.2892	0	0	-2.4492	Down	0.703114	--	--	-	-	-
Unigene20592_All	989	4	0.2452	8	0.5213	19	1.2634	22	1.4891	27	1.7685	37	2.468	-2.48583	Down	0.761716	rcu:RCOM_1095670	ATP-dependent DNA helicase HFM1/MER3 [EC:3.6.4.12]	-	-	-
Unigene20574_All	242	13	3.2568	12	3.1957	8	2.1739	2	0.5533	6	1.6061	3	0.8178	-2.48978	Down	0.704624	aly:ARALYDRAFT_491768	Ca2+-transporting ATPase [EC:3.6.3.8]	GO:0070588//calcium ion transmembrane transport	GO:0005388//calcium-transporting ATPase activity;GO:0005516//calmodulin binding;GO:0046872//metal ion binding;GO:0005524//ATP binding	GO:0016021//integral to membrane
Unigene20067_All	646	12	1.1262	12	1.1971	22	2.2396	8	0.829	6	0.6017	4	0.4085	-2.49342	Down	0.700783	--	--	GO:0060151//peroxisome localization;GO:0051646//mitochondrion localization;GO:0030048//actin filament-based movement;GO:0051645//Golgi localization	GO:0005509//calcium ion binding	GO:0005829//cytosol;GO:0005886//plasma membrane
Unigene1759_All	226	5	1.3413	0	0	6	1.7459	0	0	0	0	1	0.2919	-2.50495	Down	0.708916	--	--	-	-	-
Unigene19898_All	267	4	0.9083	4	0.9655	4	0.9852	5	1.2536	10	2.4262	9	2.2237	-2.5084	Down	0.759702	--	--	-	-	-
Unigene1625_All	215	0	0	0	0	2	0.6117	5	1.5568	2	0.6026	5	1.5342	-2.52011	Down	0.727453	--	--	-	-	-
CL6205.Contig1_All	325	1	0.1865	0	0	3	0.607	6	1.2359	10	1.9932	3	0.6089	-2.5238	Down	0.709266	aly:ARALYDRAFT_489138	[EC:2.7.1.-]	GO:0016558//protein import into peroxisome matrix;GO:0006508//proteolysis;GO:0006499//N-terminal protein myristoylation;GO:0006635//fatty acid beta-oxidation	GO:0004190//aspartic-type endopeptidase activity	GO:0005576//extracellular region
Unigene17584_All	206	1	0.2943	5	1.5642	7	2.2346	1	0.325	1	0.3145	1	0.3202	-2.5255	Down	0.767904	rcu:RCOM_1176060	lipoic acid synthetase [EC:2.8.1.8]	GO:0009107//lipoate biosynthetic process;GO:0006636//unsaturated fatty acid biosynthetic process;GO:0032922//circadian regulation of gene expression;GO:0019288//isopentenyl diphosphate biosynthetic process, mevalonate-independent pathway;GO:0006766//vitamin metabolic process;GO:0006546//glycine catabolic process;GO:0019748//secondary metabolic process;GO:0009640//photomorphogenesis;GO:0015995//ch…	GO:0004620//phospholipase activity;GO:0051539//4 iron, 4 sulfur cluster binding;GO:0047714//galactolipase activity;GO:0004806//triglyceride lipase activity;GO:0016992//lipoate synthase activity;GO:0005525//GTP binding;GO:0003924//GTPase activity;GO:0008134//transcription factor binding;GO:0005524//ATP binding	GO:0005759//mitochondrial matrix;GO:0005615//extracellular space;GO:0009507//chloroplast;GO:0005634//nucleus
Unigene10232_All	341	9	1.6001	7	1.3229	7	1.3499	18	3.5337	15	2.8496	23	4.4495	-2.55766	Down	0.74514	--	--	-	-	-
Unigene20138_All	405	26	3.8921	15	2.3869	24	3.897	9	1.4876	7	1.1197	11	1.7918	-2.59404	Down	0.719043	ath:ArthMp098	F-type H+-transporting ATPase subunit a [EC:3.6.3.14]	GO:0015986//ATP synthesis coupled proton transport	GO:0015078//hydrogen ion transmembrane transporter activity;GO:0016787//hydrolase activity	GO:0005753//mitochondrial proton-transporting ATP synthase complex
CL4540.Contig1_All	312	1	0.1943	2	0.4131	1	0.2108	11	2.3602	9	1.8687	15	3.1716	-2.63546	Down	0.750832	--	--	-	-	-
Unigene11724_All	257	2	0.4718	1	0.2508	0	0	4	1.0419	2	0.5041	10	2.5669	-2.63677	Down	0.840751	--	--	GO:0006468//protein phosphorylation;GO:0055114//oxidation-reduction process	GO:0004672//protein kinase activity;GO:0005524//ATP binding;GO:0032440//2-alkenal reductase [NAD(P)] activity	GO:0005886//plasma membrane;GO:0016021//integral to membrane
Unigene14013_All	293	1	0.2069	3	0.6599	2	0.4489	3	0.6854	8	1.7687	8	1.8012	-2.67411	Down	0.777869	--	--	GO:0006470//protein dephosphorylation;GO:0005983//starch catabolic process;GO:0000023//maltose metabolic process;GO:0019252//starch biosynthetic process;GO:0043085//positive regulation of catalytic activity	GO:0008138//protein tyrosine/serine/threonine phosphatase activity	GO:0043036//starch grain;GO:0009570//chloroplast stroma
Unigene20208_All	582	30	3.1251	34	3.7649	34	3.8417	16	1.8404	17	1.8922	10	1.1335	-2.68303	Down	0.702028	--	--	-	-	GO:0009536//plastid
CL1599.Contig1_All	676	3688	330.76	3365	320.8	3472	337.757	1086	107.546	982	94.1036	1076	105.004	-2.73012	Down	0.759535	sbi:SORBI_01g009890	solute carrier family 15 (peptide/histidine transporter), member 3/4	GO:0006857//oligopeptide transport	GO:0005215//transporter activity	GO:0016021//integral to membrane
Unigene20538_All	2311	284	7.4505	285	7.9477	246	7.0001	115	3.3313	144	4.0365	106	3.0258	-2.75016	Down	0.716053	--	--	-	-	-
Unigene4393_All	1211	7	0.3504	14	0.745	7	0.3801	35	1.9348	26	1.3908	25	1.3619	-2.76409	Down	0.790103	--	--	-	-	-
Unigene1513_All	568	0	0	0	0	23	2.6629	19	2.2393	19	2.1669	23	2.6713	-2.82875	Down	0.811252	vvi:100254868	fanconi anemia group M protein	-	-	-
Unigene12258_All	211	4	1.1493	2	0.6109	3	0.935	0	0	0	0	0	0	-2.86381	Down	0.782051	--	--	-	-	-
Unigene15901_All	257	5	1.1795	2	0.5015	5	1.2794	1	0.2605	1	0.2521	0	0	-2.87346	Down	0.734268	--	--	-	-	-
Unigene12236_All	222	1	0.2731	0	0	1	0.2962	7	2.1108	4	1.1672	2	0.5943	-2.93055	Down	0.755653	--	--	-	-	-
Unigene20626_All	463	7	0.9166	16	2.2271	15	2.1305	5	0.7229	4	0.5597	4	0.5699	-2.94288	Down	0.71659	vvi:100267452	ATP-binding cassette, subfamily B (MDR/TAP), member 1	GO:0009630//gravitropism;GO:0048767//root hair elongation;GO:0010540//basipetal auxin transport;GO:0010315//auxin efflux;GO:0055085//transmembrane transport;GO:0006200//ATP catabolic process;GO:0009735//response to cytokinin stimulus	GO:0015415//phosphate ion transmembrane-transporting ATPase activity;GO:0008559//xenobiotic-transporting ATPase activity;GO:0005524//ATP binding	GO:0016021//integral to membrane;GO:0005886//plasma membrane
Unigene19875_All	219	3	0.8305	6	1.7656	5	1.5014	3	0.917	0	0	2	0.6025	-2.95087	Down	0.728739	--	--	-	-	-
Unigene19250_All	925	12	0.7865	11	0.7664	16	1.1375	40	2.8949	29	2.0309	29	2.0682	-3.00007	Down	0.821485	zma:100283091	serine/threonine-protein kinase PBS1 [EC:2.7.11.1]	GO:0006468//protein phosphorylation;GO:0055114//oxidation-reduction process	GO:0004672//protein kinase activity;GO:0005524//ATP binding;GO:0032440//2-alkenal reductase [NAD(P)] activity	GO:0016021//integral to membrane
Unigene19830_All	238	1	0.2547	2	0.5416	2	0.5526	5	1.4064	6	1.6331	5	1.3859	-3.01821	Down	0.754669	vvi:100258406	alpha-1,4-galacturonosyltransferase [EC:2.4.1.43]	GO:0016051//carbohydrate biosynthetic process	GO:0047262//polygalacturonate 4-alpha-galacturonosyltransferase activity	GO:0005794//Golgi apparatus
Unigene15760_All	273	0	0	0	0	2	0.4818	3	0.7356	7	1.661	7	1.6915	-3.06116	Down	0.768189	--	--	-	-	-
CL1537.Contig6_All	562	17	1.8339	21	2.4081	18	2.1062	3	0.3574	2	0.2305	9	1.0564	-3.08094	Down	0.835046	--	--	GO:0009737//response to abscisic acid stimulus	-	GO:0009507//chloroplast
Unigene10040_All	328	0	0	0	0	21	4.2103	16	3.2655	35	6.9125	17	3.4191	-3.10581	Down	0.797508	rcu:RCOM_0221070	NAD+ diphosphatase [EC:3.6.1.22]	-	GO:0000210//NAD+ diphosphatase activity;GO:0046872//metal ion binding	GO:0005829//cytosol;GO:0009507//chloroplast
Unigene1748_All	1278	26	1.2334	16	0.8068	17	0.8748	45	2.3572	37	1.8755	47	2.4261	-3.14161	Down	0.827063	mtr:MTR_1g080030	protein phosphatase 2 (formerly 2A), regulatory subunit B''	-	-	-
Unigene6416_All	1321	29	1.331	32	1.5611	42	2.0908	13	0.6588	11	0.5394	15	0.7491	-3.20949	Down	0.738341	--	--	-	-	-
CL170.Contig8_All	431	16	2.2507	22	3.2896	26	3.967	66	10.2512	48	7.2145	50	7.653	-3.34823	Down	0.721488	--	--	-	-	-
CL5387.Contig2_All	966	38	2.3849	42	2.802	38	2.5869	86	5.9598	94	6.3036	82	5.5999	-3.42099	Down	0.704913	gmx:100807416	molecular chaperone HtpG	GO:0006952//defense response;GO:0009414//response to water deprivation;GO:0006457//protein folding;GO:0009651//response to salt stress;GO:0010286//heat acclimation;GO:0009908//flower development;GO:0050821//protein stabilization;GO:0071277//cellular response to calcium ion;GO:0048366//leaf development	GO:0005524//ATP binding;GO:0051082//unfolded protein binding	GO:0005829//cytosol;GO:0005618//cell wall;GO:0005739//mitochondrion;GO:0005730//nucleolus;GO:0005886//plasma membrane;GO:0048046//apoplast
Unigene19926_All	620	7	0.6845	6	0.6237	4	0.4243	18	1.9435	8	0.8359	17	1.8088	-3.4305	Down	0.705083	--	--	-	-	-
Unigene20536_All	208	2	0.583	1	0.3098	2	0.6323	5	1.6092	6	1.8687	8	2.5373	-3.45053	Down	0.714564	--	--	-	-	-
Unigene19902_All	252	6	1.4435	5	1.2787	8	2.0877	1	0.2656	1	0.2571	5	1.3089	-3.47442	Down	0.719206	--	--	-	-	-
Unigene6405_All	2597	351	8.1942	405	10.0503	462	11.6988	84	2.1653	107	2.669	75	1.9052	-3.51441	Down	0.724389	rcu:RCOM_0959890	ribonucleoside-diphosphate reductase subunit M1 [EC:1.17.4.1]	GO:0055114//oxidation-reduction process;GO:0009202//deoxyribonucleoside triphosphate biosynthetic process;GO:0006260//DNA replication;GO:0046686//response to cadmium ion	GO:0005524//ATP binding;GO:0004748//ribonucleoside-diphosphate reductase activity, thioredoxin disulfide as acceptor	GO:0005971//ribonucleoside-diphosphate reductase complex
Unigene20158_All	289	8	1.6783	9	2.007	6	1.3653	6	1.3898	2	0.4483	2	0.4565	-3.62482	Down	0.746332	--	--	-	GO:0005488//binding	-
CL1537.Contig3_All	320	1	0.1895	4	0.8056	2	0.411	5	1.046	7	1.4171	12	2.4738	-3.69564	Down	0.843875	--	--	-	-	-
CL4264.Contig1_All	248	2	0.4889	3	0.7796	6	1.591	0	0	1	0.2612	1	0.266	-3.76884	Down	0.767436	--	--	-	-	-
Unigene21679_All	521	62	7.2148	58	7.1744	73	9.2142	165	21.201	150	18.6507	139	17.6002	-3.85344	Down	0.793688	--	--	-	-	-
Unigene19920_All	364	4	0.6662	0	0	2	0.3613	8	1.4713	6	1.0678	8	1.4499	-4.19759	Down	0.850902	--	--	-	-	-
Unigene14140_All	218	0	0	1	0.2956	0	0	4	1.2283	2	0.5943	5	1.5131	-4.30277	Down	0.87579	--	--	-	-	-
Unigene10299_All	976	8955	556.269	7962	525.737	8633	581.679	2507	171.955	2370	157.304	2542	171.817	-5.70067	Down	0.700502	--	--	-	-	-
Unigene1629_All	592	9	0.9217	20	2.1772	0	0	0	0	0	0	0	0	-5.704	Down	0.700502	vcn:VOLCADRAFT_102808	histone H1/5	-	-	-
Unigene21699_All	659	30	2.76	35	3.4228	38	3.792	80	8.1267	72	7.0776	68	6.8071	-5.70946	Down	0.700669	--	--	-	-	-
Unigene20084_All	463	1	0.1309	7	0.9743	2	0.2841	7	1.0121	12	1.679	12	1.7098	-5.70962	Down	0.700669	ota:Ot05g04960	elongation factor Tu	GO:0006414//translational elongation;GO:0006184//GTP catabolic process	GO:0003746//translation elongation factor activity;GO:0003924//GTPase activity;GO:0005525//GTP binding	GO:0009507//chloroplast
Unigene20086_All	504	14	1.6841	2	0.2557	6	0.7829	20	2.6565	25	3.2133	28	3.6649	-5.72428	Down	0.706495	--	--	-	-	-
CL1794.Contig1_All	2074	7606	222.34	6892	214.157	7111	225.472	2679	86.4717	2831	88.4245	2863	91.0652	-5.73257	Down	0.706621	vcn:VOLCADRAFT_99471	phospholipase D [EC:3.1.4.4]	-	-	-
CL1794.Contig4_All	989	61	3.7394	54	3.5188	67	4.455	16	1.083	12	0.786	19	1.2674	-5.74555	Down	0.712322	bdi:100841250	DNA-directed RNA polymerase II subunit RPB1 [EC:2.7.7.6]	-	-	-
CL1571.Contig3_All	249	8	1.9479	8	2.0706	9	2.3769	2	0.5377	2	0.5203	5	1.3247	-5.76357	Down	0.712501	--	--	-	-	-
Unigene19734_All	279	0	0	2	0.462	0	0	3	0.7198	4	0.9287	6	1.4187	-5.77531	Down	0.718372	--	--	-	-	-
Unigene20642_All	209	4	1.1603	5	1.5418	3	0.9439	13	4.164	10	3.0995	17	5.3659	-5.77642	Down	0.718372	ppp:PHYPADRAFT_165124	large subunit ribosomal protein L27e	GO:0006412//translation	GO:0003735//structural constituent of ribosome	GO:0005840//ribosome
Unigene20503_All	513	54	6.3818	48	6.03	49	6.2813	27	3.5234	20	2.5255	27	3.4721	-5.80852	Down	0.723812	--	--	GO:0009834//secondary cell wall biogenesis	-	GO:0005886//plasma membrane
Unigene1544_All	253	1	0.2396	0	0	2	0.5199	3	0.7938	7	1.7923	3	0.7822	-5.81394	Down	0.723812	--	--	GO:0006355//regulation of transcription, DNA-dependent	GO:0003700//sequence-specific DNA binding transcription factor activity;GO:0003676//nucleic acid binding;GO:0008270//zinc ion binding	GO:0005634//nucleus
Unigene12232_All	258	3	0.705	2	0.4996	1	0.2549	9	2.3352	4	1.0043	4	1.0228	-5.82738	Down	0.729121	ota:OstapCp45	F-type H+-transporting ATPase subunit c [EC:3.6.3.14]	GO:0006811//ion transport	-	GO:0016020//membrane
Unigene20239_All	1140	50	2.6591	55	3.1092	35	2.019	247	14.5045	271	15.3995	297	17.1867	-5.8307	Down	0.729121	--	--	-	-	-
Unigene20608_All	678	21	1.8778	52	4.9428	47	4.5587	12	1.1848	13	1.2421	15	1.4595	-5.84394	Down	0.729211	--	--	-	-	-
Unigene4703_All	643	19	1.7915	18	1.8041	15	1.5341	41	4.2686	32	3.2239	24	2.4623	-5.84657	Down	0.734378	--	--	-	-	-
Unigene8443_All	2147	24	0.6777	28	0.8405	33	1.0108	50	1.559	74	2.2328	67	2.0587	-5.87716	Down	0.739558	--	--	-	-	-
Unigene19761_All	301	1	0.2014	2	0.4282	0	0	9	2.0016	3	0.6456	3	0.6575	-5.8944	Down	0.739704	--	--	-	-	-
CL1794.Contig5_All	688	3	0.2644	5	0.4684	4	0.3823	24	2.3352	27	2.5422	30	2.8766	-5.90105	Down	0.744599	--	--	-	-	-
Unigene8318_All	455	2	0.2665	5	0.7082	17	2.457	4	0.5885	1	0.1424	4	0.5799	-5.90891	Down	0.744757	--	--	-	-	-
Unigene20521_All	809	27	2.0234	44	3.5051	38	3.0889	19	1.5722	17	1.3613	7	0.5708	-5.9139	Down	0.744757	--	--	GO:0009987//cellular process	GO:0016772//transferase activity, transferring phosphorus-containing groups;GO:0005488//binding	-
Unigene1785_All	319	4	0.7602	8	1.6162	6	1.2369	4	0.8394	2	0.4061	1	0.2068	-5.9292	Down	0.74953	--	--	-	-	-
Unigene20567_All	339	2	0.3577	1	0.1901	7	1.3579	8	1.5798	11	2.102	10	1.946	-5.92971	Down	0.74953	bdi:100842200	pectate lyase [EC:4.2.2.2]	-	GO:0016829//lyase activity	GO:0016020//membrane
Unigene21680_All	252	17	4.0899	8	2.0459	12	3.1315	18	4.7817	28	7.1978	23	6.021	-5.95243	Down	0.754384	--	--	GO:0044763	-	GO:0044464//cell part
Unigene19988_All	427	3	0.426	2	0.3019	3	0.462	12	1.8813	21	3.1859	15	2.3174	-5.98964	Down	0.764023	--	--	-	-	-
Unigene14107_All	366	3	0.4969	5	0.8804	2	0.3594	7	1.2803	11	1.9469	10	1.8024	-6.00137	Down	0.764177	--	--	-	-	-
Unigene4759_All	606	2525	252.614	2350	249.915	2330	252.845	1006	111.131	1127	120.474	1178	128.237	-6.00425	Down	0.764177	gmx:547999	translation initiation factor IF-1	GO:0006413//translational initiation	GO:0003743//translation initiation factor activity	GO:0009507//chloroplast
Unigene19643_All	209	2	0.5802	0	0	2	0.6293	5	1.6015	5	1.5498	4	1.2626	-6.04217	Down	0.773344	--	--	-	-	-
Unigene17741_All	261	0	0	0	0	7	1.7637	13	3.3344	6	1.4892	5	1.2638	-6.05264	Down	0.773491	pop:POPTR_724015	S-adenosylmethionine synthetase [EC:2.5.1.6]	GO:0006555//methionine metabolic process;GO:0009651//response to salt stress;GO:0009409//response to cold;GO:0006556//S-adenosylmethionine biosynthetic process;GO:0006730//one-carbon metabolic process;GO:0009809//lignin biosynthetic process	GO:0004478//methionine adenosyltransferase activity;GO:0046872//metal ion binding;GO:0005524//ATP binding	GO:0005618//cell wall;GO:0005730//nucleolus;GO:0005886//plasma membrane
Unigene4468_All	745	9	0.7324	10	0.865	17	1.5006	32	2.8754	30	2.6086	38	3.3649	-6.08904	Down	0.782377	--	--	-	-	-
Unigene20141_All	335	9	1.6288	12	2.3085	8	1.5704	20	3.9966	24	4.641	20	3.9384	-6.10201	Down	0.786523	--	--	-	-	GO:0030529//ribonucleoprotein complex;GO:0009536//plastid
Unigene20510_All	1962	170	5.2531	160	5.2555	176	5.8991	345	11.7715	359	11.8532	350	11.7682	-6.11344	Down	0.786686	--	--	-	-	-
Unigene8422_All	230	3	0.7908	3	0.8406	8	2.2874	1	0.2911	3	0.845	1	0.2868	-6.12079	Down	0.790653	--	--	-	-	-
Unigene11821_All	204	0	0	0	0	2	0.6447	3	0.9845	2	0.6351	5	1.6169	-6.15233	Down	0.794827	--	--	-	-	-
Unigene21600_All	341	49	8.7119	33	6.2367	39	7.5211	81	15.9016	79	15.0077	94	18.185	-6.15233	Down	0.794827	--	--	-	-	-
Unigene20486_All	1022	24	1.4237	43	2.7115	0	0	0	0	0	0	0	0	-6.16196	Down	0.798652	--	--	-	-	-
Unigene19953_All	341	3	0.5334	6	1.1339	3	0.5785	13	2.5521	10	1.8997	12	2.3215	-6.17322	Down	0.798802	--	--	-	-	-
Unigene20582_All	1493	6	0.2436	10	0.4317	9	0.3964	43	1.9281	33	1.4318	41	1.8116	-6.18975	Down	0.802655	--	--	-	-	-
Unigene1750_All	256	7	1.6578	4	1.007	4	1.0275	1	0.2615	2	0.5061	0	0	-6.19881	Down	0.802688	--	--	-	-	-
Unigene20133_All	1470	1353	55.802	1303	57.1246	1337	59.8116	317	14.4362	336	14.8069	297	13.3284	-6.22107	Down	0.809999	--	--	GO:0044763;GO:0051179//localization	-	GO:0009288//bacterial-type flagellum
Unigene21710_All	574	3	0.3169	6	0.6737	4	0.4583	17	1.9827	12	1.3543	13	1.4941	-6.22958	Down	0.810121	--	--	-	-	-
Unigene20686_All	267	3	0.6812	5	1.2069	7	1.7241	1	0.2507	0	0	2	0.4941	-6.23608	Down	0.810162	--	--	-	-	-
Unigene20134_All	372	8	1.3038	10	1.7324	8	1.4142	18	3.2392	15	2.6121	23	4.0787	-6.30808	Down	0.823817	gmx:547870	nucleoside-diphosphate kinase [EC:2.7.4.6]	GO:0006241//CTP biosynthetic process;GO:0016310//phosphorylation;GO:0050896//response to stimulus;GO:0006183//GTP biosynthetic process;GO:0006228//UTP biosynthetic process	GO:0004550//nucleoside diphosphate kinase activity;GO:0005524//ATP binding	GO:0043231//intracellular membrane-bounded organelle;GO:0044444//cytoplasmic part
Unigene6620_All	714	10	0.8491	10	0.9026	14	1.2894	2	0.1875	3	0.2722	3	0.2772	-6.31466	Down	0.826994	--	--	-	-	-
Unigene19696_All	314	1	0.1931	3	0.6157	1	0.2094	7	1.4924	6	1.2378	6	1.2606	-6.31874	Down	0.82712	--	--	-	-	-
Unigene20028_All	445	4	0.545	4	0.5793	3	0.4433	15	2.2565	6	0.8734	11	1.6307	-6.32687	Down	0.827157	ppp:PHYPADRAFT_166175	nuclear pore complex protein Nup62	-	-	-
Unigene15872_All	335	0	0	0	0	11	2.1593	8	1.5987	10	1.9337	11	2.1661	-6.33109	Down	0.830188	--	--	-	-	-
Unigene20485_All	554	18	1.9698	19	2.2102	17	2.0179	10	1.2084	4	0.4677	5	0.5954	-6.34996	Down	0.833289	--	--	-	-	-
Unigene4459_All	856	6	0.425	12	0.9034	7	0.5378	19	1.4859	28	2.119	16	1.2331	-6.37826	Down	0.836584	--	--	-	-	-
Unigene20099_All	535	54	6.1194	68	8.1913	60	7.3751	35	4.3795	37	4.4801	29	3.5759	-6.40272	Down	0.842341	--	--	GO:0009793//embryo development ending in seed dormancy;GO:0016579//protein deubiquitination;GO:0016571//histone methylation;GO:0000724//double-strand break repair via homologous recombination;GO:0010388//cullin deneddylation;GO:0009640//photomorphogenesis;GO:0016567//protein ubiquitination;GO:0010212//response to ionizing radiation;GO:0045893//positive regulation of transcription, DNA-dependent;G…	GO:0016651//oxidoreductase activity, acting on NAD(P)H;GO:1901363;GO:0005515//protein binding;GO:0043167//ion binding;GO:0097159//organic cyclic compound binding	GO:0005737//cytoplasm;GO:0005634//nucleus
Unigene20131_All	995	525	31.9894	478	30.96	472	31.1954	119	8.0063	95	6.185	97	6.4311	-6.41538	Down	0.842464	rcu:RCOM_ORF00068	large subunit ribosomal protein L20	GO:0009987//cellular process	GO:0003723//RNA binding	GO:0030529//ribonucleoprotein complex;GO:0009536//plastid
Unigene10063_All	376	179	28.8625	241	41.3072	0	0	0	0	0	0	0	0	-6.4174	Down	0.842464	--	--	-	-	-
Unigene20128_All	489	2	0.248	3	0.3954	1	0.1345	8	1.0952	3	0.3974	17	2.2934	-6.4697	Down	0.853522	sbi:SORBI_03g034620	large subunit ribosomal protein L13	-	-	GO:0009507//chloroplast;GO:0030529//ribonucleoprotein complex
Unigene8293_All	226	636	170.615	581	165.678	595	173.133	174	51.5408	187	53.6012	186	54.2931	-6.49296	Down	0.856289	--	--	-	-	-
Unigene20075_All	673	0	0	0	0	31	3.0291	34	3.382	25	2.4064	26	2.5486	-6.51042	Down	0.858726	--	--	-	-	-
Unigene19249_All	636	21	2.0018	17	1.7226	22	2.2748	48	5.0524	44	4.4816	41	4.2527	-6.56052	Down	0.866143	pop:POPTR_742720	NADH dehydrogenase (ubiquinone) 1 alpha/beta subcomplex 1 [EC:1.6.5.3 1.6.99.3]	GO:0006633//fatty acid biosynthetic process	GO:0000036//ACP phosphopantetheine attachment site binding involved in fatty acid biosynthetic process	GO:0009507//chloroplast
Unigene8104_All	1062	238	13.5869	269	16.3239	285	17.6478	71	4.4755	85	5.1848	64	3.9755	-6.56459	Down	0.868194	--	--	-	-	-
Unigene6480_All	1041	66	3.8438	85	5.2622	69	4.3588	209	13.4402	234	14.5615	215	13.6247	-6.56977	Down	0.8683	--	--	-	-	-
Unigene8408_All	1376	10	0.4406	21	0.9836	27	1.2904	79	3.8434	74	3.4838	63	3.0204	-6.60091	Down	0.872747	vcn:VOLCADRAFT_121090	serine/arginine repetitive matrix protein 1	-	-	-
Unigene8345_All	358	4	0.6774	4	0.7201	2	0.3674	10	1.8699	14	2.5333	9	1.6584	-6.61561	Down	0.87496	vvi:100262681	glucose-6-phosphate isomerase [EC:5.3.1.9]	GO:0006006//glucose metabolic process;GO:0044237//cellular metabolic process	GO:0097159//organic cyclic compound binding;GO:0016853//isomerase activity;GO:1901363	GO:0044434
Unigene4616_All	913	6	0.3984	11	0.7765	13	0.9364	17	1.2465	22	1.561	24	1.7341	-6.61738	Down	0.87496	aly:ARALYDRAFT_484572	large subunit ribosomal protein L7/L12	GO:0006412//translation;GO:0042742//defense response to bacterium	-	GO:0009295//nucleoid;GO:0009506//plasmodesma;GO:0009941//chloroplast envelope;GO:0015934//large ribosomal subunit;GO:0009535//chloroplast thylakoid membrane;GO:0009570//chloroplast stroma
Unigene14208_All	264	17	3.904	29	7.0793	0	0	0	0	0	0	0	0	-6.62895	Down	0.877174	--	--	-	-	-
Unigene17530_All	288	3	0.6315	6	1.3426	0	0	0	0	0	0	0	0	-6.6843	Down	0.884998	mtr:MTR_3g020680	large subunit ribosomal protein L27	GO:0006412//translation	GO:0003735//structural constituent of ribosome	GO:0005840//ribosome;GO:0009570//chloroplast stroma;GO:0009579//thylakoid
Unigene15368_All	256	11	2.6051	11	2.7692	0	0	0	0	0	0	0	0	-6.87199	Down	0.907486	ppp:PHYPADRAFT_207612	peroxiredoxin 6, 1-Cys peroxiredoxin [EC:1.11.1.7 1.11.1.15 3.1.1.-]	-	-	-
Unigene1875_All	668	11	0.9984	25	2.4119	0	0	0	0	0	0	0	0	-6.90265	Down	0.911558	--	--	-	-	-
Unigene19384_All	442	0	0	0	0	5	0.7439	5	0.7573	9	1.3191	6	0.8955	-6.95103	Down	0.916559	--	--	-	-	-
Unigene1758_All	256	0	0	1	0.2517	0	0	5	1.3075	0	0	6	1.5461	-7.00804	Down	0.922011	ota:OstapCp25	elongation factor Tu	GO:0006414//translational elongation;GO:0006184//GTP catabolic process	GO:0003746//translation elongation factor activity;GO:0003924//GTPase activity;GO:0005525//GTP binding	GO:0009507//chloroplast
Unigene15670_All	262	0	0	1	0.246	1	0.251	9	2.2996	3	0.7418	1	0.2518	-7.04578	Down	0.924717	--	--	-	-	-
Unigene16734_All	342	12	2.1273	12	2.2613	5	0.9614	2	0.3915	2	0.3788	3	0.5787	-7.07009	Down	0.926633	gmx:100781711	nuclear pore complex protein Nup62	-	-	-
Unigene1195_All	205	0	0	1	0.3144	0	0	2	0.6531	6	1.896	2	0.6436	-7.07793	Down	0.927536	--	--	-	-	-
Unigene12046_All	415	1	0.1461	0	0	4	0.6338	14	2.2583	6	0.9366	4	0.6358	-7.0956	Down	0.929135	vvi:100244356	chaperonin GroEL	GO:0050896//response to stimulus;GO:0006457//protein folding	GO:0043167//ion binding;GO:0000166//nucleotide binding	GO:0005829//cytosol;GO:0005739//mitochondrion;GO:0009536//plastid
CL1794.Contig3_All	1097	2	0.1105	8	0.47	3	0.1798	26	1.5866	19	1.122	25	1.5034	-7.10473	Down	0.92999	ath:AT2G45000	nuclear pore complex protein Nup62	-	-	-
Unigene13029_All	215	1	0.282	4	1.199	6	1.8352	0	0	0	0	0	0	-7.17688	Down	0.935405	olu:OSTLU_25997	chaperonin GroEL	GO:0042026//protein refolding;GO:0009408//response to heat;GO:0046686//response to cadmium ion	GO:0005507//copper ion binding;GO:0005524//ATP binding	GO:0005759//mitochondrial matrix;GO:0009507//chloroplast;GO:0022626//cytosolic ribosome;GO:0005886//plasma membrane
Unigene12025_All	206	0	0	1	0.3128	1	0.3192	5	1.6248	3	0.9434	1	0.3202	-7.24778	Down	0.940137	--	--	-	-	-
Unigene19217_All	1035	27	1.5816	34	2.1171	24	1.5249	92	5.9506	89	5.5705	82	5.2265	-7.31209	Down	0.943986	--	--	-	-	-
Unigene15629_All	301	8	1.6114	9	1.927	2	0.437	2	0.4448	1	0.2152	2	0.4383	-7.36457	Down	0.947119	--	--	-	-	-
Unigene8150_All	508	6	0.7161	6	0.7612	3	0.3884	15	1.9767	10	1.2752	7	0.909	-7.37076	Down	0.947636	--	--	-	-	-
Unigene20110_All	574	0	0	1	0.1123	1	0.1146	18	2.0993	17	1.9186	15	1.7239	-7.39716	Down	0.949003	ath:AT5G43060	[EC:3.4.22.-]	-	-	-
Unigene16894_All	374	1	0.1621	1	0.1723	4	0.7033	6	1.074	13	2.2517	3	0.5292	-7.67896	Down	0.961184	--	--	-	-	-
Unigene19038_All	708	339	29.0292	371	33.7705	354	32.8807	65	6.146	76	6.9538	83	7.7337	-7.67922	Down	0.961184	--	--	-	-	-
Unigene17180_All	561	5	0.5404	6	0.6893	2	0.2344	13	1.5513	12	1.3857	14	1.6463	-7.68886	Down	0.961449	aly:ARALYDRAFT_901882	serine/arginine repetitive matrix protein 1	-	-	-
Unigene7945_All	209	2	0.5802	1	0.3084	4	1.2586	4	1.2812	2	0.6199	13	4.1033	-7.6913	Down	0.961665	cre:CHLREDRAFT_141477	transformation/transcription domain-associated protein	-	-	GO:0005622//intracellular
Unigene13599_All	298	7	1.4241	4	0.865	5	1.1034	0	0	4	0.8695	0	0	-7.70004	Down	0.961905	cre:CHLREDRAFT_142363	peroxiredoxin (alkyl hydroperoxide reductase subunit C) [EC:1.11.1.15]	GO:0051707//response to other organism;GO:0010033//response to organic substance;GO:1901576;GO:0044711;GO:0007165//signal transduction;GO:0044238//primary metabolic process;GO:0032787//monocarboxylic acid metabolic process;GO:1901700;GO:0045087//innate immune response;GO:0044249//cellular biosynthetic process	GO:0016491//oxidoreductase activity;GO:0016209//antioxidant activity	GO:0044434;GO:0009526//plastid envelope
Unigene6021_All	290	38	7.9443	43	9.5558	46	10.4311	96	22.1607	99	22.1146	100	22.7479	-7.75493	Down	0.963626	--	--	-	-	-
Unigene5703_All	357	7	1.1888	2	0.361	1	0.1842	8	1.5001	22	3.992	13	2.4022	-7.78035	Down	0.964496	--	--	-	-	-
Unigene11867_All	231	4	1.0498	7	1.9529	3	0.854	11	3.1878	11	3.0848	11	3.1414	-7.89158	Down	0.967414	--	--	-	-	-
Unigene11642_All	235	0	0	1	0.2742	2	0.5597	2	0.5697	3	0.827	8	2.2458	-7.9369	Down	0.968691	--	--	-	-	GO:0009536//plastid
Unigene15382_All	583	38	3.9517	27	2.9846	33	3.7223	15	1.7224	8	0.8889	14	1.5842	-7.97178	Down	0.969586	mtr:MTR_3g107660	peptidyl-prolyl isomerase G (cyclophilin G) [EC:5.2.1.8]	-	-	-
Unigene19272_All	1405	8	0.3452	9	0.4128	3	0.1404	36	1.7153	27	1.2449	42	1.972	-8.11852	Down	0.972829	--	--	-	-	-
Unigene18993_All	434	11	1.5366	8	1.1879	8	1.2122	13	2.0052	29	4.3286	23	3.4961	-8.13449	Down	0.973203	--	--	-	-	-
Unigene13601_All	276	6	1.318	4	0.934	8	1.9061	0	0	4	0.9388	1	0.239	-8.34042	Down	0.976735	gmx:100806783	cellular nucleic acid-binding protein	GO:0006355//regulation of transcription, DNA-dependent	GO:0046872//metal ion binding;GO:0003677//DNA binding	-
Unigene15543_All	1240	53	2.5913	34	1.7671	48	2.5456	14	0.7558	19	0.9926	28	1.4896	-8.43147	Down	0.978131	--	--	-	-	-
Unigene19348_All	381	2	0.3183	9	1.5223	10	1.726	0	0	0	0	0	0	-8.511	Down	0.979351	--	--	-	-	-
Unigene4063_All	200	1	0.3031	3	0.9667	2	0.6576	7	2.343	3	0.9717	8	2.6388	-8.77119	Down	0.982679	--	--	-	-	-
Unigene4243_All	238	0	0	3	0.8123	1	0.2763	4	1.1251	5	1.3609	5	1.3859	-9.09812	Down	0.985829	--	--	-	-	-
Unigene11673_All	208	1	0.2915	0	0	0	0	1	0.3218	2	0.6229	7	2.2201	-9.35539	Down	0.987883	--	--	-	-	-
Unigene17330_All	796	36	2.7419	30	2.4289	43	3.5524	15	1.2615	11	0.8952	10	0.8288	-9.63597	Down	0.989861	--	--	-	-	-
Unigene15467_All	376	13	2.0962	5	0.857	13	2.2737	29	5.1632	39	6.7192	44	7.7198	-10.2008	Down	0.992623	--	--	-	-	-
Unigene4166_All	322	6	1.1297	9	1.8013	0	0	0	0	0	0	0	0	-11.2919	Down	0.996094	--	--	-	-	-
