# Supplementary material for: Gene expression profile indicates involvement of NO in Camellia sinensis pollen tube growth at low temperature
Source: BMC Genomics. 2016 Oct 18;17:809. doi: 10.1186/s12864-016-3158-4 (PMC5070194; doi:10.1186/s12864-016-3158-4)
Supplement: Additional file 5: Table S4. — GO classification of DEGs identified from the comparison between control (CK) and 4 °C-treated (LT) pollen tubes. (XLS 52 kb) [file 12864_2016_3158_MOESM5_ESM.xls]

## Sheet: Additional file 5 Table S4
Ontology	Class	Numbers_of_CKvsLT	Genes_of_CKvsLT
biological_process	biological regulation	63	Unigene19641_All;CL4186.Contig2_All;Unigene8902_All;Unigene19030_All;Unigene10398_All;Unigene7240_All;CL5096.Contig1_All;CL5096.Contig2_All;Unigene19748_All;Unigene8023_All;Unigene4423_All;Unigene16072_All;Unigene19764_All;Unigene1806_All;CL580.Contig48_All;Unigene501_All;Unigene22058_All;Unigene1182_All;CL2069.Contig4_All;CL2086.Contig1_All;CL3567.Contig4_All;Unigene15602_All;Unigene15959_All;Un…
biological_process	cellular component organization or biogenesis	37	CL400.Contig14_All;Unigene21957_All;Unigene2650_All;CL402.Contig18_All;CL402.Contig14_All;CL402.Contig7_All;Unigene22334_All;Unigene14777_All;Unigene19750_All;Unigene11077_All;Unigene22115_All;Unigene10403_All;CL2762.Contig3_All;Unigene10257_All;CL164.Contig3_All;Unigene979_All;Unigene21945_All;Unigene13504_All;Unigene22055_All;Unigene14171_All;Unigene22058_All;Unigene16072_All;Unigene3895_All;Un…
biological_process	cellular process	149	CL4186.Contig2_All;CL4145.Contig1_All;Unigene19748_All;CL2717.Contig5_All;Unigene22115_All;Unigene14171_All;Unigene10398_All;CL5387.Contig2_All;Unigene8902_All;Unigene19030_All;Unigene7240_All;CL5096.Contig1_All;CL5096.Contig2_All;CL3283.Contig6_All;Unigene4423_All;Unigene16072_All;Unigene19764_All;Unigene1806_All;CL400.Contig14_All;Unigene10257_All;Unigene21738_All;Unigene19763_All;CL10.Contig2_…
biological_process	developmental process	49	Unigene19641_All;Unigene16072_All;Unigene7793_All;CL400.Contig14_All;Unigene4423_All;Unigene8699_All;CL6103.Contig2_All;Unigene19748_All;CL5387.Contig2_All;Unigene19764_All;Unigene16519_All;Unigene12697_All;Unigene8546_All;Unigene11077_All;Unigene21945_All;CL1123.Contig1_All;Unigene22058_All;Unigene15496_All;CL2086.Contig1_All;Unigene22334_All;Unigene21753_All;CL1960.Contig4_All;CL1412.Contig2_Al…
biological_process	establishment of localization	43	CL4145.Contig1_All;Unigene19748_All;CL4694.Contig1_All;Unigene1728_All;Unigene6325_All;Unigene18306_All;Unigene15997_All;CL2427.Contig2_All;Unigene11055_All;Unigene14044_All;CL1504.Contig2_All;Unigene10403_All;Unigene21957_All;Unigene2650_All;CL402.Contig18_All;CL402.Contig14_All;CL402.Contig7_All;Unigene11991_All;CL164.Contig3_All;Unigene1861_All;Unigene19641_All;Unigene20138_All;Unigene8131_All…
biological_process	growth	19	Unigene16519_All;Unigene7793_All;Unigene21945_All;Unigene979_All;Unigene16072_All;CL1504.Contig2_All;Unigene19641_All;Unigene10170_All;Unigene21957_All;Unigene2650_All;CL402.Contig18_All;CL402.Contig14_All;Unigene3895_All;Unigene963_All;CL402.Contig7_All;Unigene13504_All;Unigene15500_All;CL4145.Contig1_All;Unigene22418_All
biological_process	immune system process	9	Unigene4341_All;Unigene11077_All;Unigene18016_All;Unigene22243_All;Unigene10398_All;CL4145.Contig1_All;Unigene19748_All;Unigene16519_All;Unigene4795_All
biological_process	localization	50	CL4145.Contig1_All;Unigene19748_All;CL4694.Contig1_All;Unigene1728_All;Unigene6325_All;Unigene18306_All;Unigene15997_All;CL2427.Contig2_All;Unigene11055_All;Unigene14044_All;Unigene11077_All;Unigene19750_All;CL1504.Contig2_All;Unigene10403_All;Unigene21957_All;Unigene2650_All;CL402.Contig18_All;CL402.Contig14_All;CL402.Contig7_All;Unigene11991_All;CL164.Contig3_All;Unigene1861_All;Unigene19641_Al…
biological_process	metabolic process	126	CL4186.Contig2_All;CL5880.Contig1_All;CL4502.Contig1_All;CL4502.Contig2_All;Unigene10302_All;Unigene9712_All;Unigene14171_All;Unigene19748_All;Unigene8023_All;CL3283.Contig6_All;CL400.Contig14_All;CL4145.Contig1_All;Unigene10257_All;Unigene21738_All;Unigene19763_All;CL10.Contig2_All;Unigene11077_All;CL580.Contig48_All;Unigene501_All;Unigene16761_All;Unigene9933_All;Unigene22058_All;CL5231.Contig2…
biological_process	multi-organism process	26	Unigene4341_All;CL4145.Contig1_All;Unigene11077_All;Unigene18016_All;CL4694.Contig1_All;Unigene18306_All;Unigene11618_All;Unigene16072_All;CL2086.Contig1_All;Unigene19641_All;Unigene10398_All;Unigene22243_All;Unigene11403_All;CL1504.Contig2_All;Unigene21957_All;Unigene2650_All;CL402.Contig18_All;CL402.Contig14_All;Unigene3895_All;Unigene963_All;CL402.Contig7_All;Unigene6308_All;Unigene14044_All;U…
biological_process	multicellular organismal process	49	Unigene19641_All;Unigene16072_All;Unigene7793_All;CL1123.Contig1_All;CL400.Contig14_All;Unigene4423_All;Unigene8699_All;CL6103.Contig2_All;Unigene19748_All;CL5387.Contig2_All;Unigene19764_All;Unigene12697_All;Unigene8546_All;Unigene11077_All;Unigene21945_All;Unigene22058_All;Unigene15496_All;CL2086.Contig1_All;Unigene22334_All;Unigene21753_All;CL1960.Contig4_All;CL1412.Contig2_All;Unigene10398_Al…
biological_process	negative regulation of biological process	15	Unigene501_All;Unigene22058_All;Unigene19748_All;Unigene11077_All;Unigene22115_All;CL4145.Contig1_All;Unigene19641_All;Unigene18016_All;CL1123.Contig1_All;Unigene16761_All;Unigene22421_All;Unigene21945_All;CL2717.Contig5_All;Unigene22243_All;Unigene16072_All
biological_process	positive regulation of biological process	6	CL580.Contig48_All;Unigene16072_All;Unigene6308_All;Unigene19764_All;Unigene501_All;Unigene22115_All
biological_process	regulation of biological process	54	Unigene19641_All;CL4186.Contig2_All;Unigene8902_All;Unigene19030_All;Unigene10398_All;Unigene7240_All;CL5096.Contig1_All;CL5096.Contig2_All;Unigene19748_All;Unigene8023_All;Unigene4423_All;Unigene16072_All;Unigene19764_All;Unigene1806_All;CL580.Contig48_All;Unigene501_All;Unigene22058_All;Unigene1182_All;CL2069.Contig4_All;CL2086.Contig1_All;CL3567.Contig4_All;Unigene15602_All;Unigene15959_All;Un…
biological_process	reproduction	30	Unigene19641_All;Unigene7793_All;CL400.Contig14_All;Unigene4423_All;Unigene16072_All;Unigene8699_All;Unigene19764_All;Unigene12697_All;Unigene8546_All;Unigene11077_All;CL1123.Contig1_All;Unigene21753_All;Unigene22058_All;CL1960.Contig4_All;Unigene501_All;Unigene19750_All;Unigene15968_All;Unigene6308_All;CL5387.Contig2_All;CL1504.Contig2_All;Unigene21957_All;Unigene2650_All;CL402.Contig18_All;CL40…
biological_process	reproductive process	30	Unigene19641_All;Unigene7793_All;CL400.Contig14_All;Unigene4423_All;Unigene16072_All;Unigene8699_All;Unigene19764_All;Unigene12697_All;Unigene8546_All;Unigene11077_All;CL1123.Contig1_All;Unigene21753_All;Unigene22058_All;CL1960.Contig4_All;Unigene501_All;Unigene19750_All;Unigene15968_All;Unigene6308_All;CL5387.Contig2_All;CL1504.Contig2_All;Unigene21957_All;Unigene2650_All;CL402.Contig18_All;CL40…
biological_process	response to stimulus	69	Unigene19641_All;Unigene4423_All;Unigene16072_All;Unigene19764_All;Unigene14171_All;Unigene10398_All;CL5387.Contig2_All;Unigene8902_All;Unigene19030_All;Unigene1806_All;CL1123.Contig1_All;CL580.Contig48_All;Unigene4341_All;Unigene1206_All;Unigene19140_All;Unigene518_All;CL1717.Contig1_All;CL4145.Contig1_All;Unigene14044_All;CL3283.Contig6_All;Unigene10403_All;Unigene11077_All;Unigene18016_All;CL4…
biological_process	rhythmic process	1	Unigene16072_All
biological_process	signaling	22	Unigene8902_All;Unigene19030_All;Unigene10398_All;Unigene4423_All;Unigene16072_All;Unigene19764_All;Unigene1806_All;CL580.Contig48_All;CL4694.Contig1_All;Unigene19748_All;Unigene6308_All;Unigene7793_All;CL2086.Contig1_All;Unigene4486_All;Unigene22534_All;CL4145.Contig1_All;Unigene15602_All;Unigene11077_All;Unigene15500_All;Unigene20318_All;Unigene22243_All;Unigene4795_All
biological_process	single-organism process	105	Unigene19641_All;CL4145.Contig1_All;Unigene19748_All;CL2717.Contig5_All;Unigene22115_All;Unigene16072_All;Unigene14171_All;Unigene7793_All;Unigene10398_All;CL4694.Contig1_All;CL5387.Contig2_All;Unigene8902_All;Unigene19030_All;Unigene7240_All;CL5096.Contig1_All;CL5096.Contig2_All;Unigene4423_All;Unigene19764_All;Unigene1806_All;CL400.Contig14_All;CL580.Contig48_All;Unigene501_All;Unigene22058_All…
cellular_component	cell	171	Unigene21753_All;Unigene9933_All;Unigene10403_All;Unigene22219_All;Unigene22334_All;CL4186.Contig2_All;CL3098.Contig1_All;Unigene10398_All;CL1412.Contig2_All;CL3076.Contig1_All;CL164.Contig3_All;Unigene14171_All;CL2427.Contig2_All;Unigene2343_All;Unigene11625_All;Unigene6195_All;Unigene18306_All;Unigene17252_All;Unigene10941_All;Unigene756_All;Unigene9773_All;CL3822.Contig1_All;Unigene10170_All;U…
cellular_component	cell junction	10	Unigene13771_All;Unigene11118_All;CL1930.Contig5_All;CL1412.Contig2_All;Unigene4795_All;CL2536.Contig4_All;Unigene10956_All;CL2086.Contig1_All;Unigene19763_All;Unigene10170_All
cellular_component	cell part	171	Unigene21753_All;Unigene9933_All;Unigene10403_All;Unigene22219_All;Unigene22334_All;CL4186.Contig2_All;CL3098.Contig1_All;Unigene10398_All;CL1412.Contig2_All;CL3076.Contig1_All;CL164.Contig3_All;Unigene14171_All;CL2427.Contig2_All;Unigene2343_All;Unigene11625_All;Unigene6195_All;Unigene18306_All;Unigene17252_All;Unigene10941_All;Unigene756_All;Unigene9773_All;CL3822.Contig1_All;Unigene10170_All;U…
cellular_component	extracellular region	2	CL5387.Contig2_All;Unigene22052_All
cellular_component	macromolecular complex	28	CL1412.Contig2_All;CL3076.Contig1_All;CL164.Contig3_All;Unigene14171_All;Unigene20138_All;Unigene20642_All;CL4145.Contig1_All;CL866.Contig2_All;Unigene65_All;Unigene16761_All;CL4186.Contig2_All;Unigene8181_All;Unigene501_All;Unigene4954_All;Unigene4181_All;Unigene22055_All;Unigene21945_All;Unigene8131_All;Unigene1207_All;Unigene19641_All;Unigene22058_All;Unigene6308_All;Unigene15607_All;CL5231.Co…
cellular_component	membrane	84	CL164.Contig3_All;CL2427.Contig2_All;Unigene20138_All;Unigene17053_All;Unigene1440_All;CL4158.Contig6_All;Unigene8902_All;Unigene8181_All;Unigene19030_All;CL4145.Contig1_All;Unigene21973_All;Unigene21650_All;Unigene11072_All;CL5231.Contig2_All;Unigene7641_All;Unigene17835_All;CL1412.Contig2_All;Unigene3895_All;Unigene4795_All;Unigene21945_All;Unigene21738_All;Unigene18306_All;Unigene10956_All;Uni…
cellular_component	membrane part	36	CL164.Contig3_All;CL2427.Contig2_All;Unigene20138_All;Unigene19995_All;Unigene4361_All;Unigene17053_All;Unigene19673_All;Unigene1440_All;Unigene4338_All;Unigene9656_All;CL2637.Contig3_All;CL1504.Contig2_All;Unigene1728_All;Unigene15844_All;CL4145.Contig1_All;Unigene6325_All;CL4694.Contig1_All;Unigene11592_All;Unigene1861_All;Unigene18306_All;CL5664.Contig2_All;Unigene15565_All;Unigene10149_All;CL…
cellular_component	membrane-enclosed lumen	11	CL2756.Contig2_All;CL2086.Contig1_All;Unigene13771_All;Unigene7641_All;CL1412.Contig2_All;CL3076.Contig1_All;CL4186.Contig2_All;CL5387.Contig2_All;Unigene22055_All;Unigene6308_All;Unigene15607_All
cellular_component	nucleoid	1	Unigene1832_All
cellular_component	organelle	139	Unigene21753_All;Unigene9933_All;Unigene10403_All;Unigene22219_All;Unigene22334_All;CL4186.Contig2_All;CL3098.Contig1_All;Unigene10398_All;CL1412.Contig2_All;CL3076.Contig1_All;CL164.Contig3_All;Unigene14171_All;Unigene2343_All;Unigene11625_All;Unigene6195_All;Unigene18306_All;Unigene17252_All;Unigene10941_All;Unigene756_All;Unigene9773_All;CL3822.Contig1_All;Unigene10170_All;Unigene20138_All;Uni…
cellular_component	organelle part	42	Unigene21753_All;Unigene9933_All;Unigene10403_All;Unigene22219_All;Unigene22334_All;CL4186.Contig2_All;CL3098.Contig1_All;Unigene10398_All;CL1412.Contig2_All;CL3076.Contig1_All;CL164.Contig3_All;Unigene14171_All;Unigene20138_All;CL426.Contig8_All;CL2756.Contig2_All;CL2086.Contig1_All;Unigene13771_All;Unigene7641_All;CL5387.Contig2_All;Unigene19995_All;Unigene4361_All;Unigene8181_All;Unigene501_Al…
cellular_component	symplast	10	Unigene13771_All;Unigene11118_All;CL1930.Contig5_All;CL1412.Contig2_All;Unigene4795_All;CL2536.Contig4_All;Unigene10956_All;CL2086.Contig1_All;Unigene19763_All;Unigene10170_All
molecular_function	antioxidant activity	2	Unigene18646_All;Unigene501_All
molecular_function	binding	119	Unigene14171_All;Unigene3973_All;Unigene16059_All;CL2637.Contig3_All;Unigene4486_All;Unigene22534_All;Unigene10234_All;Unigene7774_All;CL5096.Contig1_All;Unigene8099_All;CL5096.Contig2_All;Unigene15505_All;CL2405.Contig1_All;Unigene10555_All;Unigene5583_All;Unigene8199_All;CL5664.Contig2_All;Unigene7622_All;Unigene7412_All;CL2756.Contig2_All;Unigene22288_All;Unigene8289_All;Unigene5886_All;CL2086…
molecular_function	catalytic activity	117	Unigene17835_All;Unigene22334_All;CL5664.Contig2_All;Unigene15968_All;CL3601.Contig1_All;Unigene10941_All;CL400.Contig13_All;Unigene13310_All;Unigene19263_All;Unigene22288_All;Unigene6195_All;Unigene8289_All;CL3350.Contig2_All;Unigene19764_All;CL3283.Contig6_All;Unigene7412_All;Unigene19763_All;CL5357.Contig1_All;Unigene20229_All;Unigene22424_All;Unigene16065_All;CL4306.Contig4_All;CL4306.Contig1…
molecular_function	electron carrier activity	6	Unigene17053_All;Unigene19673_All;Unigene1440_All;Unigene9656_All;CL1933.Contig2_All;Unigene14044_All
molecular_function	enzyme regulator activity	2	CL2717.Contig5_All;Unigene16072_All
molecular_function	molecular transducer activity	7	Unigene10398_All;Unigene8902_All;Unigene19030_All;CL580.Contig48_All;Unigene4486_All;Unigene22534_All;CL4694.Contig1_All
molecular_function	nucleic acid binding transcription factor activity	9	Unigene1182_All;CL6103.Contig2_All;Unigene10398_All;Unigene7793_All;Unigene8478_All;Unigene19750_All;Unigene7926_All;CL1553.Contig1_All;CL2776.Contig1_All
molecular_function	protein binding transcription factor activity	1	Unigene6308_All
molecular_function	receptor activity	6	CL2637.Contig3_All;Unigene8902_All;Unigene19030_All;Unigene4486_All;Unigene22534_All;CL4694.Contig1_All
molecular_function	structural molecule activity	4	Unigene15607_All;CL1412.Contig2_All;CL3076.Contig1_All;Unigene20642_All
molecular_function	transporter activity	27	CL3283.Contig6_All;CL1504.Contig2_All;Unigene18306_All;Unigene11592_All;CL2427.Contig2_All;Unigene6325_All;CL4694.Contig1_All;Unigene15997_All;CL6000.Contig4_All;Unigene17053_All;Unigene1440_All;Unigene4338_All;Unigene9656_All;Unigene15844_All;Unigene1728_All;Unigene22055_All;Unigene10956_All;CL426.Contig8_All;CL164.Contig3_All;Unigene21957_All;Unigene2650_All;CL402.Contig18_All;CL402.Contig14_Al…
