# Supplementary material for: Gene expression profile indicates involvement of NO in Camellia sinensis pollen tube growth at low temperature
Source: BMC Genomics. 2016 Oct 18;17:809. doi: 10.1186/s12864-016-3158-4 (PMC5070194; doi:10.1186/s12864-016-3158-4)
Supplement: Additional file 6: Table S5. — GO classification of DEGs identified from the comparison between control (CK) and NO-treated (NO) pollen tubes. (XLS 40 kb) [file 12864_2016_3158_MOESM6_ESM.xls]

## Sheet: Additional file 6 Table S5
Ontology	Class	Numbers_of_CKvsNO	Genes_of_CKvsNO
biological_process	biological adhesion	1	CL2916.Contig1_All
biological_process	biological regulation	37	Unigene20272_All;Unigene13599_All;CL288.Contig9_All;Unigene19767_All;Unigene17765_All;CL4612.Contig1_All;CL580.Contig48_All;CL1062.Contig1_All;Unigene13601_All;Unigene22503_All;CL2619.Contig2_All;Unigene11125_All;Unigene4344_All;Unigene1516_All;Unigene13943_All;CL1553.Contig1_All;CL4740.Contig1_All;Unigene22115_All;Unigene13761_All;CL1504.Contig2_All;CL5299.Contig2_All;CL4694.Contig1_All;Unigene2…
biological_process	cellular component organization or biogenesis	29	Unigene10058_All;Unigene11909_All;Unigene10138_All;Unigene8554_All;CL4740.Contig1_All;Unigene22115_All;Unigene21367_All;Unigene1725_All;Unigene17765_All;Unigene21945_All;CL6093.Contig2_All;Unigene19767_All;CL2916.Contig1_All;CL288.Contig9_All;CL5994.Contig2_All;Unigene13761_All;Unigene20272_All;Unigene10170_All;Unigene20866_All;Unigene1715_All;Unigene4337_All;CL1504.Contig2_All;Unigene4499_All;Un…
biological_process	cellular process	99	Unigene13761_All;CL2619.Contig2_All;Unigene20272_All;Unigene22115_All;Unigene22259_All;Unigene4594_All;Unigene13599_All;CL288.Contig9_All;Unigene19767_All;CL3428.Contig1_All;Unigene21738_All;Unigene19763_All;CL10.Contig2_All;Unigene13943_All;Unigene17765_All;CL580.Contig48_All;CL5299.Contig2_All;CL933.Contig4_All;Unigene10390_All;Unigene10058_All;CL1062.Contig1_All;Unigene4759_All;Unigene1725_All…
biological_process	developmental process	23	Unigene22259_All;Unigene8699_All;CL4740.Contig1_All;Unigene20099_All;Unigene17765_All;CL5299.Contig2_All;Unigene21945_All;Unigene9680_All;Unigene1715_All;CL4612.Contig1_All;Unigene4344_All;CL2916.Contig1_All;CL288.Contig9_All;Unigene22243_All;Unigene19767_All;CL1504.Contig2_All;Unigene10170_All;Unigene22115_All;Unigene4337_All;Unigene21367_All;Unigene14044_All;CL5994.Contig2_All;Unigene20272_All
biological_process	establishment of localization	29	Unigene13761_All;CL2619.Contig2_All;Unigene20272_All;Unigene12232_All;CL4694.Contig1_All;Unigene4594_All;Unigene10390_All;Unigene10061_All;Unigene22365_All;Unigene14044_All;CL1504.Contig2_All;CL1062.Contig1_All;Unigene1725_All;Unigene17765_All;Unigene16694_All;Unigene22243_All;CL5299.Contig2_All;Unigene10058_All;Unigene21300_All;Unigene11592_All;Unigene4344_All;Unigene10138_All;CL5994.Contig2_All…
biological_process	growth	6	Unigene21945_All;CL1504.Contig2_All;Unigene10170_All;Unigene4337_All;CL5994.Contig2_All;CL288.Contig9_All
biological_process	immune system process	7	Unigene4594_All;Unigene13599_All;Unigene22243_All;Unigene20272_All;Unigene13761_All;CL2619.Contig2_All;Unigene10138_All
biological_process	localization	30	Unigene13761_All;CL2619.Contig2_All;Unigene20272_All;Unigene12232_All;CL4694.Contig1_All;Unigene4594_All;Unigene10390_All;Unigene10061_All;Unigene22365_All;Unigene14044_All;CL1504.Contig2_All;CL1062.Contig1_All;Unigene1725_All;Unigene17765_All;Unigene16694_All;Unigene22243_All;CL5299.Contig2_All;Unigene20133_All;Unigene10058_All;Unigene21300_All;Unigene11592_All;Unigene4344_All;Unigene10138_All;C…
biological_process	locomotion	2	Unigene4337_All;Unigene4344_All
biological_process	metabolic process	95	Unigene4775_All;Unigene14188_All;Unigene17765_All;Unigene20272_All;CL4612.Contig1_All;CL3428.Contig1_All;Unigene21738_All;Unigene19763_All;CL10.Contig2_All;Unigene13943_All;CL580.Contig48_All;CL5299.Contig2_All;CL933.Contig4_All;Unigene10058_All;Unigene19767_All;Unigene4759_All;Unigene1725_All;Unigene11905_All;Unigene7794_All;Unigene13601_All;Unigene22503_All;CL2619.Contig2_All;Unigene11125_All;U…
biological_process	multi-organism process	16	CL4694.Contig1_All;Unigene20272_All;Unigene4616_All;Unigene13761_All;CL2619.Contig2_All;Unigene13599_All;Unigene22243_All;Unigene11403_All;Unigene4337_All;CL1504.Contig2_All;Unigene14004_All;Unigene21981_All;Unigene14044_All;Unigene4344_All;Unigene6536_All;CL4612.Contig1_All
biological_process	multicellular organismal process	24	Unigene22259_All;Unigene8699_All;CL4740.Contig1_All;Unigene20099_All;Unigene17765_All;Unigene21945_All;CL5299.Contig2_All;Unigene9680_All;Unigene1715_All;CL4612.Contig1_All;Unigene4344_All;CL2916.Contig1_All;CL288.Contig9_All;Unigene22243_All;Unigene19767_All;CL1504.Contig2_All;Unigene10170_All;Unigene22115_All;Unigene4337_All;Unigene21367_All;Unigene4769_All;Unigene17661_All;Unigene14044_All;Uni…
biological_process	negative regulation of biological process	9	Unigene19767_All;CL4740.Contig1_All;Unigene22115_All;Unigene13761_All;CL2619.Contig2_All;Unigene20272_All;Unigene21981_All;Unigene21945_All;Unigene22243_All
biological_process	positive regulation of biological process	6	CL580.Contig48_All;Unigene20099_All;CL4612.Contig1_All;Unigene17765_All;CL2916.Contig1_All;Unigene22115_All
biological_process	regulation of biological process	37	Unigene20272_All;Unigene13599_All;CL288.Contig9_All;Unigene19767_All;Unigene17765_All;CL4612.Contig1_All;CL580.Contig48_All;CL1062.Contig1_All;Unigene13601_All;Unigene22503_All;CL2619.Contig2_All;Unigene11125_All;Unigene4344_All;Unigene1516_All;Unigene13943_All;CL1553.Contig1_All;CL4740.Contig1_All;Unigene22115_All;Unigene13761_All;CL1504.Contig2_All;CL5299.Contig2_All;CL4694.Contig1_All;Unigene2…
biological_process	reproduction	13	Unigene22259_All;Unigene8699_All;CL4740.Contig1_All;Unigene20099_All;Unigene17765_All;Unigene9680_All;Unigene1715_All;Unigene19767_All;Unigene4337_All;CL1504.Contig2_All;Unigene14044_All;Unigene4344_All;Unigene6536_All
biological_process	reproductive process	13	Unigene22259_All;Unigene8699_All;CL4740.Contig1_All;Unigene20099_All;Unigene17765_All;Unigene9680_All;Unigene1715_All;Unigene19767_All;Unigene4337_All;CL1504.Contig2_All;Unigene14044_All;Unigene4344_All;Unigene6536_All
biological_process	response to stimulus	46	Unigene4594_All;Unigene13599_All;CL288.Contig9_All;CL580.Contig48_All;CL1062.Contig1_All;Unigene13943_All;Unigene6231_All;Unigene12046_All;Unigene20134_All;Unigene21358_All;Unigene13761_All;CL2619.Contig2_All;Unigene14044_All;CL4694.Contig1_All;Unigene4769_All;CL5299.Contig2_All;Unigene17661_All;CL3601.Contig1_All;Unigene10138_All;Unigene20272_All;Unigene4616_All;Unigene22243_All;CL1504.Contig2_A…
biological_process	rhythmic process	1	CL684.Contig1_All
biological_process	signaling	14	Unigene13599_All;CL288.Contig9_All;CL580.Contig48_All;CL1062.Contig1_All;CL4694.Contig1_All;Unigene13761_All;CL2619.Contig2_All;Unigene22534_All;Unigene10061_All;Unigene4594_All;Unigene20272_All;Unigene4769_All;Unigene17661_All;Unigene22243_All
biological_process	single-organism process	56	Unigene13761_All;CL2619.Contig2_All;Unigene20272_All;Unigene22115_All;Unigene22259_All;Unigene12232_All;CL4694.Contig1_All;Unigene4594_All;Unigene13599_All;CL288.Contig9_All;Unigene19767_All;CL580.Contig48_All;Unigene10390_All;Unigene10058_All;CL1062.Contig1_All;Unigene4759_All;Unigene1725_All;Unigene8699_All;Unigene11909_All;Unigene10061_All;Unigene22365_All;Unigene10138_All;Unigene14044_All;Uni…
cellular_component	cell	120	Unigene20141_All;Unigene17530_All;Unigene4616_All;Unigene1725_All;Unigene17765_All;Unigene21172_All;Unigene10390_All;Unigene4769_All;Unigene21367_All;Unigene11919_All;Unigene1843_All;Unigene17661_All;Unigene10170_All;Unigene1619_All;Unigene20134_All;Unigene1564_All;Unigene8281_All;Unigene7794_All;Unigene21092_All;Unigene13029_All;Unigene17053_All;Unigene1440_All;CL5994.Contig2_All;CL3428.Contig1_…
cellular_component	cell junction	6	Unigene4616_All;Unigene4769_All;Unigene6388_All;Unigene19763_All;Unigene10170_All;Unigene21311_All
cellular_component	cell part	120	Unigene20141_All;Unigene17530_All;Unigene4616_All;Unigene1725_All;Unigene17765_All;Unigene21172_All;Unigene10390_All;Unigene4769_All;Unigene21367_All;Unigene11919_All;Unigene1843_All;Unigene17661_All;Unigene10170_All;Unigene1619_All;Unigene20134_All;Unigene1564_All;Unigene8281_All;Unigene7794_All;Unigene21092_All;Unigene13029_All;Unigene17053_All;Unigene1440_All;CL5994.Contig2_All;CL3428.Contig1_…
cellular_component	extracellular region	4	Unigene17765_All;Unigene14004_All;Unigene1843_All;Unigene8554_All
cellular_component	macromolecular complex	15	Unigene20141_All;Unigene10390_All;Unigene17530_All;Unigene13029_All;Unigene11988_All;Unigene8482_All;Unigene4616_All;Unigene10058_All;Unigene21945_All;Unigene6321_All;Unigene13761_All;Unigene21311_All;Unigene15607_All;Unigene10138_All;Unigene19767_All
cellular_component	membrane	48	Unigene10390_All;Unigene17053_All;Unigene13029_All;Unigene1440_All;CL5994.Contig2_All;CL3428.Contig1_All;Unigene4769_All;CL1062.Contig1_All;CL6093.Contig2_All;Unigene10061_All;Unigene21738_All;Unigene21945_All;Unigene19763_All;Unigene20272_All;Unigene4594_All;Unigene10138_All;Unigene17661_All;Unigene1619_All;Unigene8482_All;Unigene11628_All;Unigene4212_All;Unigene11857_All;Unigene1858_All;Unigene…
cellular_component	membrane part	18	Unigene10390_All;Unigene8482_All;Unigene17053_All;Unigene4338_All;Unigene15810_All;Unigene15844_All;Unigene1440_All;CL4694.Contig1_All;Unigene14004_All;Unigene8340_All;Unigene10061_All;Unigene9656_All;CL1504.Contig2_All;Unigene11592_All;Unigene20272_All;Unigene4594_All;Unigene10170_All;Unigene11909_All
cellular_component	membrane-enclosed lumen	5	CL2756.Contig2_All;Unigene10390_All;Unigene15607_All;CL4612.Contig1_All;Unigene13029_All
cellular_component	nucleoid	1	Unigene4616_All
cellular_component	organelle	92	Unigene17530_All;Unigene4616_All;Unigene1725_All;Unigene17765_All;Unigene21172_All;Unigene10390_All;Unigene4769_All;Unigene21367_All;Unigene11919_All;Unigene1843_All;Unigene17661_All;Unigene10170_All;Unigene20134_All;Unigene1564_All;Unigene8281_All;Unigene7794_All;Unigene21092_All;Unigene13029_All;Unigene6231_All;CL2756.Contig2_All;Unigene19249_All;Unigene4759_All;Unigene1758_All;CL3428.Contig1_A…
cellular_component	organelle part	24	Unigene17530_All;Unigene4616_All;Unigene1725_All;Unigene17765_All;Unigene21172_All;Unigene10390_All;CL2756.Contig2_All;CL5994.Contig2_All;CL1062.Contig1_All;Unigene20272_All;Unigene15607_All;Unigene13599_All;Unigene10061_All;CL4612.Contig1_All;Unigene13029_All;Unigene11909_All;Unigene4769_All;Unigene10138_All;Unigene17053_All;Unigene15810_All;Unigene15844_All;Unigene1440_All;Unigene9656_All;Unige…
cellular_component	symplast	6	Unigene4616_All;Unigene4769_All;Unigene6388_All;Unigene19763_All;Unigene10170_All;Unigene21311_All
molecular_function	antioxidant activity	1	Unigene13599_All
molecular_function	binding	76	Unigene6231_All;Unigene22534_All;Unigene20099_All;Unigene21864_All;CL4740.Contig1_All;Unigene4769_All;Unigene17661_All;Unigene4775_All;CL2756.Contig2_All;Unigene12182_All;CL933.Contig4_All;Unigene22314_All;Unigene1312_All;Unigene17053_All;Unigene1440_All;Unigene9656_All;Unigene14044_All;Unigene1619_All;Unigene11909_All;CL2619.Contig2_All;Unigene10390_All;Unigene10058_All;Unigene12461_All;Unigene1…
molecular_function	catalytic activity	77	Unigene6388_All;Unigene16081_All;CL3601.Contig1_All;Unigene21367_All;CL933.Contig4_All;Unigene21092_All;Unigene22575_All;Unigene17700_All;CL5762.Contig1_All;Unigene4499_All;Unigene8340_All;Unigene6148_All;Unigene7794_All;Unigene19763_All;Unigene19122_All;Unigene10138_All;Unigene4337_All;Unigene21864_All;Unigene21945_All;Unigene20272_All;Unigene11905_All;Unigene14044_All;Unigene1843_All;Unigene161…
molecular_function	electron carrier activity	8	Unigene17053_All;Unigene1440_All;CL6093.Contig2_All;Unigene9656_All;CL2619.Contig2_All;Unigene14044_All;Unigene1619_All;Unigene8482_All
molecular_function	molecular transducer activity	3	CL580.Contig48_All;Unigene22534_All;CL4694.Contig1_All
molecular_function	nucleic acid binding transcription factor activity	3	Unigene11125_All;Unigene4344_All;CL1553.Contig1_All
molecular_function	receptor activity	2	Unigene22534_All;CL4694.Contig1_All
molecular_function	structural molecule activity	2	Unigene17530_All;Unigene15607_All
molecular_function	transporter activity	15	Unigene22365_All;Unigene4594_All;CL1504.Contig2_All;Unigene11592_All;Unigene20272_All;CL4694.Contig1_All;Unigene17053_All;Unigene4338_All;Unigene15844_All;Unigene1440_All;Unigene9656_All;Unigene10061_All;Unigene21300_All;Unigene16694_All;CL5994.Contig2_All
