# Supplementary material for: Gene expression profile indicates involvement of NO in Camellia sinensis pollen tube growth at low temperature
Source: BMC Genomics. 2016 Oct 18;17:809. doi: 10.1186/s12864-016-3158-4 (PMC5070194; doi:10.1186/s12864-016-3158-4)
Supplement: Additional file 7: Table S6. — GO classification of DEGs identified from the comparison between pollen tubes exposed to 4 °C (LT) and pollen tubes treated with NO donor (NO). (XLS 59 kb) [file 12864_2016_3158_MOESM7_ESM.xls]

## Sheet: Additional file 7 Table S6
Ontology	Class	Numbers_of_LTvsNO	Genes_of_LTvsNO
biological_process	biological adhesion	1	Unigene6307_All
biological_process	biological regulation	79	CL4186.Contig2_All;Unigene13599_All;Unigene8902_All;Unigene19030_All;Unigene7240_All;CL5096.Contig2_All;CL5096.Contig1_All;Unigene14013_All;Unigene19748_All;Unigene18261_All;Unigene4487_All;CL6065.Contig1_All;CL5653.Contig2_All;Unigene501_All;Unigene6063_All;CL3189.Contig2_All;CL4510.Contig2_All;Unigene5580_All;Unigene17584_All;CL5143.Contig1_All;Unigene12074_All;Unigene13601_All;Unigene1182_All;…
biological_process	cellular component organization or biogenesis	54	Unigene5693_All;CL1591.Contig1_All;Unigene2650_All;CL402.Contig14_All;Unigene21957_All;CL402.Contig18_All;CL2311.Contig1_All;CL5741.Contig1_All;Unigene7721_All;CL6065.Contig1_All;Unigene15209_All;CL402.Contig7_All;Unigene10138_All;CL5143.Contig1_All;Unigene11038_All;Unigene14777_All;Unigene11838_All;Unigene11077_All;Unigene9029_All;CL1698.Contig3_All;Unigene15622_All;Unigene13977_All;CL3467.Conti…
biological_process	cellular process	189	CL4186.Contig2_All;CL4145.Contig1_All;CL2619.Contig2_All;CL966.Contig9_All;Unigene19748_All;CL2717.Contig5_All;Unigene8219_All;Unigene4487_All;Unigene20179_All;Unigene10256_All;CL5387.Contig2_All;Unigene13599_All;Unigene8902_All;Unigene19030_All;Unigene7240_All;CL5096.Contig2_All;CL5096.Contig1_All;CL3283.Contig6_All;CL3283.Contig1_All;Unigene11088_All;Unigene18261_All;Unigene11724_All;Unigene192…
biological_process	developmental process	59	Unigene4487_All;Unigene8219_All;Unigene20179_All;Unigene10991_All;Unigene18261_All;Unigene19748_All;CL5387.Contig2_All;Unigene945_All;Unigene7385_All;Unigene20099_All;Unigene11181_All;Unigene15622_All;Unigene17816_All;CL3891.Contig3_All;Unigene17877_All;Unigene13977_All;Unigene16519_All;Unigene8546_All;Unigene12697_All;Unigene11077_All;Unigene13809_All;CL1123.Contig1_All;CL1698.Contig3_All;CL6127…
biological_process	establishment of localization	54	CL4145.Contig1_All;CL2619.Contig2_All;CL966.Contig9_All;Unigene19748_All;Unigene1879_All;Unigene12232_All;Unigene10390_All;Unigene15997_All;Unigene1728_All;Unigene10061_All;CL751.Contig2_All;Unigene20626_All;Unigene16361_All;Unigene12002_All;CL2427.Contig2_All;Unigene11055_All;Unigene12074_All;Unigene2650_All;CL402.Contig14_All;Unigene21957_All;CL402.Contig18_All;Unigene11991_All;CL402.Contig7_Al…
biological_process	growth	21	Unigene16519_All;Unigene979_All;CL2311.Contig1_All;CL5741.Contig1_All;Unigene7721_All;CL6065.Contig1_All;Unigene9029_All;Unigene20089_All;Unigene21094_All;Unigene20626_All;Unigene3895_All;Unigene963_All;Unigene2650_All;CL402.Contig14_All;Unigene21957_All;CL402.Contig18_All;Unigene15209_All;Unigene4337_All;CL402.Contig7_All;Unigene15500_All;CL4145.Contig1_All
biological_process	immune system process	11	Unigene11077_All;Unigene18016_All;Unigene13599_All;Unigene10256_All;CL4145.Contig1_All;CL2619.Contig2_All;Unigene10138_All;CL966.Contig9_All;Unigene19748_All;Unigene16519_All;Unigene21323_All
biological_process	localization	60	CL4145.Contig1_All;CL2619.Contig2_All;CL966.Contig9_All;Unigene19748_All;Unigene1879_All;Unigene12232_All;Unigene10390_All;Unigene15997_All;Unigene1728_All;Unigene10061_All;CL751.Contig2_All;Unigene20626_All;Unigene16361_All;Unigene12002_All;CL2427.Contig2_All;Unigene11055_All;Unigene12074_All;Unigene11077_All;CL1698.Contig3_All;Unigene2650_All;CL402.Contig14_All;Unigene21957_All;CL402.Contig18_A…
biological_process	locomotion	1	Unigene4337_All
biological_process	metabolic process	164	CL4186.Contig2_All;CL5880.Contig4_All;Unigene12813_All;CL4502.Contig2_All;CL4502.Contig1_All;CL5880.Contig1_All;Unigene8219_All;Unigene14013_All;Unigene19748_All;CL3283.Contig6_All;CL3283.Contig1_All;Unigene11088_All;Unigene4487_All;Unigene11724_All;CL4145.Contig1_All;Unigene19250_All;Unigene12853_All;CL5946.Contig1_All;CL2311.Contig3_All;CL2311.Contig1_All;Unigene15194_All;CL5741.Contig1_All;Uni…
biological_process	multi-organism process	27	CL3467.Contig4_All;CL4145.Contig1_All;Unigene11077_All;Unigene18016_All;Unigene11618_All;Unigene4616_All;CL2619.Contig2_All;Unigene15622_All;Unigene13599_All;Unigene11403_All;Unigene10256_All;Unigene3895_All;Unigene963_All;Unigene2650_All;CL402.Contig14_All;Unigene21957_All;CL402.Contig18_All;CL2311.Contig1_All;CL5741.Contig1_All;Unigene7721_All;CL6065.Contig1_All;Unigene15209_All;Unigene4337_All…
biological_process	multicellular organismal process	57	Unigene4487_All;Unigene8219_All;Unigene20179_All;Unigene10991_All;CL1123.Contig1_All;Unigene10160_All;Unigene18261_All;Unigene19748_All;CL5387.Contig2_All;Unigene945_All;Unigene7385_All;Unigene20099_All;Unigene11181_All;Unigene15622_All;Unigene17816_All;CL3891.Contig3_All;Unigene17877_All;Unigene13977_All;Unigene17584_All;Unigene8546_All;Unigene12697_All;Unigene11077_All;Unigene13809_All;CL1698.C…
biological_process	negative regulation of biological process	16	Unigene501_All;CL3189.Contig2_All;CL4510.Contig2_All;Unigene19748_All;Unigene11077_All;CL4145.Contig1_All;CL2619.Contig2_All;Unigene9029_All;Unigene18016_All;Unigene945_All;Unigene18261_All;CL1123.Contig1_All;CL1698.Contig3_All;Unigene16761_All;CL2717.Contig5_All;Unigene10220_All
biological_process	positive regulation of biological process	10	CL6065.Contig1_All;CL5653.Contig2_All;Unigene8219_All;Unigene20099_All;Unigene17584_All;Unigene15622_All;CL1698.Contig3_All;Unigene501_All;Unigene6307_All;CL966.Contig9_All
biological_process	regulation of biological process	71	CL4186.Contig2_All;Unigene13599_All;Unigene8902_All;Unigene19030_All;Unigene7240_All;CL5096.Contig2_All;CL5096.Contig1_All;Unigene14013_All;Unigene19748_All;Unigene18261_All;Unigene4487_All;CL6065.Contig1_All;CL5653.Contig2_All;Unigene501_All;Unigene6063_All;CL3189.Contig2_All;CL4510.Contig2_All;Unigene5580_All;Unigene17584_All;CL5143.Contig1_All;Unigene12074_All;Unigene13601_All;Unigene1182_All;…
biological_process	reproduction	46	Unigene4487_All;Unigene8219_All;Unigene20179_All;Unigene18261_All;Unigene945_All;Unigene7385_All;Unigene20099_All;Unigene11181_All;Unigene15622_All;Unigene17816_All;CL3891.Contig3_All;Unigene17877_All;Unigene13977_All;Unigene8546_All;Unigene12697_All;Unigene11077_All;Unigene13809_All;Unigene13334_All;CL1123.Contig1_All;CL1698.Contig3_All;Unigene9680_All;Unigene4629_All;CL1960.Contig4_All;CL1960.C…
biological_process	reproductive process	46	Unigene4487_All;Unigene8219_All;Unigene20179_All;Unigene18261_All;Unigene945_All;Unigene7385_All;Unigene20099_All;Unigene11181_All;Unigene15622_All;Unigene17816_All;CL3891.Contig3_All;Unigene17877_All;Unigene13977_All;Unigene8546_All;Unigene12697_All;Unigene11077_All;Unigene13809_All;Unigene13334_All;CL1123.Contig1_All;CL1698.Contig3_All;Unigene9680_All;Unigene4629_All;CL1960.Contig4_All;CL1960.C…
biological_process	response to stimulus	89	Unigene18261_All;Unigene10256_All;CL5387.Contig2_All;Unigene13599_All;Unigene8902_All;Unigene19030_All;CL1123.Contig1_All;Unigene10160_All;CL6065.Contig1_All;CL5653.Contig2_All;Unigene6063_All;Unigene5580_All;Unigene17584_All;CL5143.Contig1_All;Unigene12074_All;CL3467.Contig4_All;Unigene18951_All;Unigene5693_All;Unigene518_All;Unigene12046_All;Unigene20134_All;Unigene6231_All;CL1717.Contig1_All;U…
biological_process	rhythmic process	1	Unigene17584_All
biological_process	signaling	25	Unigene13599_All;Unigene8902_All;Unigene19030_All;Unigene18261_All;CL6065.Contig1_All;CL5653.Contig2_All;Unigene6063_All;Unigene5580_All;Unigene17584_All;CL5143.Contig1_All;Unigene12074_All;Unigene1879_All;CL2619.Contig2_All;Unigene19748_All;CL4145.Contig1_All;Unigene10061_All;Unigene20626_All;Unigene11077_All;Unigene15500_All;Unigene14446_All;Unigene4769_All;CL5946.Contig1_All;CL2311.Contig3_All…
biological_process	single-organism process	138	CL4145.Contig1_All;CL2619.Contig2_All;CL966.Contig9_All;Unigene19748_All;CL2717.Contig5_All;Unigene8219_All;Unigene4487_All;Unigene20179_All;Unigene10256_All;Unigene1879_All;Unigene12232_All;CL5387.Contig2_All;Unigene13599_All;Unigene8902_All;Unigene19030_All;Unigene7240_All;CL5096.Contig2_All;CL5096.Contig1_All;Unigene18261_All;CL6065.Contig1_All;CL5653.Contig2_All;Unigene501_All;Unigene6063_All…
cellular_component	cell	231	Unigene20128_All;Unigene20131_All;Unigene20141_All;Unigene21084_All;Unigene17530_All;Unigene4616_All;CL4186.Contig2_All;Unigene14013_All;Unigene15619_All;Unigene15622_All;CL3143.Contig2_All;Unigene11960_All;Unigene20089_All;Unigene10390_All;CL3467.Contig4_All;Unigene945_All;Unigene17449_All;CL2427.Contig2_All;Unigene4769_All;Unigene3421_All;Unigene11625_All;Unigene19830_All;Unigene17252_All;Unige…
cellular_component	cell junction	11	Unigene11118_All;Unigene4616_All;CL1930.Contig5_All;CL2536.Contig4_All;Unigene4769_All;Unigene13771_All;Unigene10956_All;Unigene6307_All;Unigene12074_All;Unigene21094_All;CL3467.Contig4_All
cellular_component	cell part	231	Unigene20128_All;Unigene20131_All;Unigene20141_All;Unigene21084_All;Unigene17530_All;Unigene4616_All;CL4186.Contig2_All;Unigene14013_All;Unigene15619_All;Unigene15622_All;CL3143.Contig2_All;Unigene11960_All;Unigene20089_All;Unigene10390_All;CL3467.Contig4_All;Unigene945_All;Unigene17449_All;CL2427.Contig2_All;Unigene4769_All;Unigene3421_All;Unigene11625_All;Unigene19830_All;Unigene17252_All;Unige…
cellular_component	extracellular region	14	Unigene17584_All;Unigene13334_All;Unigene15209_All;CL3382.Contig4_All;CL5387.Contig2_All;Unigene21309_All;Unigene14446_All;Unigene1879_All;CL2523.Contig1_All;Unigene8042_All;CL3243.Contig1_All;Unigene1533_All;CL6205.Contig1_All;Unigene18956_All
cellular_component	extracellular region part	1	Unigene17584_All
cellular_component	macromolecular complex	41	Unigene20128_All;Unigene20131_All;Unigene20141_All;Unigene21084_All;Unigene10390_All;CL3467.Contig4_All;Unigene945_All;Unigene17449_All;Unigene20138_All;Unigene17530_All;Unigene15622_All;Unigene20642_All;Unigene13029_All;Unigene10991_All;CL4145.Contig1_All;Unigene16761_All;Unigene65_All;CL866.Contig2_All;Unigene11988_All;Unigene9029_All;Unigene4487_All;Unigene21421_All;Unigene20564_All;CL4186.Con…
cellular_component	membrane	98	Unigene10390_All;CL3467.Contig4_All;CL2427.Contig2_All;Unigene20138_All;Unigene13029_All;Unigene8902_All;Unigene3895_All;Unigene963_All;Unigene11724_All;CL4158.Contig6_All;CL4145.Contig1_All;Unigene19030_All;Unigene7641_All;CL3283.Contig6_All;CL6021.Contig2_All;CL3283.Contig1_All;Unigene10256_All;Unigene17741_All;Unigene4769_All;Unigene10138_All;Unigene10032_All;Unigene17349_All;CL966.Contig9_All…
cellular_component	membrane part	41	Unigene10390_All;CL3467.Contig4_All;CL2427.Contig2_All;Unigene20138_All;Unigene10991_All;CL2637.Contig3_All;Unigene11724_All;CL4145.Contig1_All;Unigene19250_All;CL3283.Contig6_All;Unigene15810_All;Unigene15997_All;CL3283.Contig1_All;Unigene11088_All;Unigene1879_All;CL1599.Contig1_All;Unigene1728_All;CL5664.Contig2_All;Unigene10061_All;Unigene11991_All;Unigene7385_All;Unigene1857_All;Unigene6603_A…
cellular_component	membrane-enclosed lumen	15	Unigene945_All;Unigene17449_All;Unigene8219_All;Unigene21421_All;CL4186.Contig2_All;Unigene7641_All;Unigene6003_All;Unigene10390_All;Unigene17741_All;Unigene11026_All;Unigene15935_All;Unigene13771_All;CL5387.Contig2_All;Unigene13029_All;Unigene17584_All
cellular_component	nucleoid	2	Unigene4616_All;Unigene1832_All
cellular_component	organelle	168	Unigene17530_All;Unigene4616_All;CL4186.Contig2_All;Unigene14013_All;Unigene15619_All;Unigene15622_All;CL3143.Contig2_All;Unigene11960_All;Unigene10390_All;CL3467.Contig4_All;Unigene945_All;Unigene17449_All;Unigene4769_All;Unigene3421_All;Unigene11625_All;Unigene19830_All;Unigene17252_All;Unigene9773_All;Unigene6307_All;Unigene21094_All;Unigene756_All;Unigene15358_All;Unigene20138_All;Unigene1564…
cellular_component	organelle part	56	Unigene17530_All;Unigene4616_All;CL4186.Contig2_All;Unigene14013_All;Unigene15619_All;Unigene15622_All;CL3143.Contig2_All;Unigene11960_All;Unigene10390_All;CL3467.Contig4_All;Unigene945_All;Unigene17449_All;Unigene20138_All;Unigene11038_All;Unigene8219_All;Unigene16535_All;Unigene9029_All;Unigene4487_All;Unigene21421_All;Unigene20564_All;Unigene7641_All;Unigene6003_All;Unigene17741_All;Unigene110…
cellular_component	symplast	11	Unigene11118_All;Unigene4616_All;CL1930.Contig5_All;CL2536.Contig4_All;Unigene4769_All;Unigene13771_All;Unigene10956_All;Unigene6307_All;Unigene12074_All;Unigene21094_All;CL3467.Contig4_All
molecular_function	antioxidant activity	2	Unigene13599_All;Unigene501_All
molecular_function	binding	143	Unigene3973_All;Unigene6231_All;Unigene20778_All;CL2637.Contig3_All;Unigene8345_All;Unigene20099_All;Unigene7774_All;CL5096.Contig2_All;CL5096.Contig1_All;Unigene8199_All;Unigene5583_All;Unigene10032_All;Unigene20158_All;Unigene20521_All;Unigene4292_All;Unigene18676_All;CL4536.Contig2_All;Unigene1583_All;CL4993.Contig1_All;Unigene4769_All;Unigene6307_All;Unigene13775_All;Unigene1533_All;CL5664.Co…
molecular_function	catalytic activity	136	Unigene20614_All;CL5664.Contig2_All;Unigene17584_All;Unigene13977_All;Unigene6003_All;CL2451.Contig2_All;Unigene13310_All;Unigene21297_All;CL400.Contig5_All;CL3552.Contig1_All;CL5457.Contig1_All;Unigene674_All;Unigene8289_All;CL3283.Contig6_All;Unigene11088_All;Unigene7412_All;CL3283.Contig1_All;Unigene8219_All;Unigene20626_All;Unigene7794_All;Unigene11926_All;Unigene10991_All;CL1761.Contig1_All;…
molecular_function	electron carrier activity	5	CL2619.Contig2_All;Unigene1533_All;CL3528.Contig1_All;CL2820.Contig1_All;CL1933.Contig2_All
molecular_function	enzyme regulator activity	1	CL2717.Contig5_All
molecular_function	molecular transducer activity	5	Unigene1879_All;Unigene8902_All;Unigene19030_All;CL6065.Contig1_All;CL5653.Contig2_All
molecular_function	nucleic acid binding transcription factor activity	5	Unigene1182_All;Unigene18261_All;Unigene21421_All;Unigene1544_All;CL1698.Contig3_All
molecular_function	receptor activity	4	CL2637.Contig3_All;Unigene1879_All;Unigene8902_All;Unigene19030_All
molecular_function	structural molecule activity	7	Unigene17530_All;Unigene15935_All;Unigene15622_All;Unigene17600_All;Unigene20642_All;Unigene18844_All;CL966.Contig9_All
molecular_function	transporter activity	27	CL3283.Contig6_All;Unigene11088_All;CL3283.Contig1_All;Unigene20626_All;Unigene8682_All;CL2427.Contig2_All;Unigene5693_All;Unigene20574_All;Unigene1879_All;Unigene15997_All;CL751.Contig2_All;Unigene16361_All;Unigene12002_All;CL1599.Contig1_All;Unigene10061_All;Unigene1728_All;Unigene21300_All;Unigene10956_All;CL3467.Contig4_All;Unigene2650_All;CL402.Contig14_All;Unigene21957_All;CL402.Contig18_Al…
