# Supplementary material for: Gene expression profile indicates involvement of NO in Camellia sinensis pollen tube growth at low temperature
Source: BMC Genomics. 2016 Oct 18;17:809. doi: 10.1186/s12864-016-3158-4 (PMC5070194; doi:10.1186/s12864-016-3158-4)
Supplement: Additional file 8: Table S7. — The 125 DEGs identified from the comparison between CK-VS-LT and CK-VS-NO. (XLS 89 kb) [file 12864_2016_3158_MOESM8_ESM.xls]

## Sheet: Group1
Gene	log2Ratio(CKvsLT)	log2Ratio(CKvsNO)	Nr-ID	Nr-annotation	Nt-ID	Nt-annotation	Swissprot-ID	Swissprot-annotation	COG-Protein-or-Domain	COG-ID	COG-Function-Description	KO_id	KEGG-Gene	ko_definition	GO-BiologicalProcess	GO-MolecularFunction	Go-CellularComponent
Unigene11102_All	8.67189	9.42031	gi|323454001|gb|EGB09872.1|	hypothetical protein AURANDRAFT_71291, partial [Aureococcus anophagefferens]	--	--	sp|Q9SEE9|SR45_ARATH	Arginine/serine-rich protein 45 OS=Arabidopsis thaliana GN=SR45 PE=1 SV=1	Cgl1939	COG0532	Translation initiation factor 2 (IF-2; GTPase)	K13106	smo:SELMODRAFT_442338	pre-mRNA-splicing factor CWC26	-	-	-
Unigene13455_All	8.61027	9.71389	gi|323451474|gb|EGB07351.1|	hypothetical protein AURANDRAFT_71850 [Aureococcus anophagefferens]	--	--	sp|Q84ZL0|FH5_ORYSJ	Formin-like protein 5 OS=Oryza sativa subsp. japonica GN=FH5 PE=2 SV=2	Cgl1939	COG0532	Translation initiation factor 2 (IF-2; GTPase)	K13171	ath:AT2G29210	serine/arginine repetitive matrix protein 1	-	-	-
Unigene15621_All	9.19894	10.4583	--	--	--	--	--	--	--	--	--	--	--	--	-	-	-
CL2115.Contig1_All	10.1928	11.2237	--	--	gi|1524385|emb|X98278.1|	Z.mays high copy dispersed repeat DNA, ZHCR3	--	--	--	--	--	--	--	--	-	-	-
Unigene11798_All	11.8721	12.8957	--	--	gi|158829777|gb|EU094982.1|	Humulus lupulus clone GT1-L13-4 microsatellite sequence	--	--	--	--	--	--	--	--	-	-	-
Unigene20438_All	11.031	12.1883	--	--	gi|440583721|emb|HE804812.1|	Lupinus angustifolius cultivar Sonet, BAC clone 080B11	--	--	--	--	--	--	--	--	-	-	-
Unigene10166_All	6.04944	6.6858	--	--	--	--	--	--	--	--	--	--	--	--	-	-	-
CL715.Contig3_All	6.01005	6.87014	gi|222834592|gb|EEE73055.1|	predicted protein [Populus trichocarpa]	gi|241983712|dbj|AK331654.1|	Triticum aestivum cDNA, clone: WT002_A16, cultivar: Chinese Spring	--	--	--	--	--	--	--	--	-	-	-
Unigene17730_All	6.03652	6.78439	--	--	gi|284159199|gb|GQ254841.1|	Cabralea canjerana clone Ccan_25 microsatellite sequence	--	--	--	--	--	--	--	--	-	-	-
Unigene15844_All	6.20206	6.64225	gi|401065390|gb|AFP90579.1|	cytochrome oxidase subunit II, partial (mitochondrion) [Trebouxia sp. N0901] >gi|401065392|gb|AFP90580.1| cytochrome oxidase subunit II, partial (mitochondrion) [Trebouxia sp. N1001] >gi|401065394|gb|AFP90581.1| cytochrome oxidase subunit II, partial (mitochondrion) [Trebouxia sp. N0701] >gi|401065396|gb|AFP90582.1| cytochrome oxidase subunit II, partial (mitochondrion) [Trebouxia sp. N0801]	--	--	sp|P26857|COX2_MARPO	Cytochrome c oxidase subunit 2 OS=Marchantia polymorpha GN=COX2 PE=3 SV=3	Q0250	COG1622	Heme/copper-type cytochrome/quinol oxidases, subunit 2	K02261	ota:OstapMp32	cytochrome c oxidase subunit 2	GO:0022900//electron transport chain	GO:0005507//copper ion binding;GO:0004129//cytochrome-c oxidase activity	GO:0005743//mitochondrial inner membrane;GO:0070469//respiratory chain;GO:0016021//integral to membrane
Unigene11857_All	6.2807	6.80773	gi|224155905|ref|XP_002337651.1|	predicted protein [Populus trichocarpa] >gi|222869501|gb|EEF06632.1| predicted protein [Populus trichocarpa]	--	--	sp|P48920|NU5M_CHOCR	NADH-ubiquinone oxidoreductase chain 5 OS=Chondrus crispus GN=ND5 PE=3 SV=1	AGc2360	COG1009	NADH:ubiquinone oxidoreductase subunit 5 (chain L)/Multisubunit Na+/H+ antiporter, MnhA subunit	K03883	cme:CMW025C	NADH-ubiquinone oxidoreductase chain 5 [EC:1.6.5.3]	GO:0055114//oxidation-reduction process	-	GO:0016020//membrane
Unigene17908_All	6.17613	6.79044	gi|452821079|gb|EME28114.1|	hypothetical protein Gasu_44470 [Galdieria sulphuraria]	--	--	sp|Q43402|OLNB6_BRANA	Oleosin-B6 OS=Brassica napus GN=OlnB6 PE=1 SV=3	Rv3876	COG0455	ATPases involved in chromosome partitioning	K12821	cre:CHLREDRAFT_205828	pre-mRNA-processing factor 40	-	-	-
Unigene19624_All	6.15208	6.89133	gi|452821079|gb|EME28114.1|	hypothetical protein Gasu_44470 [Galdieria sulphuraria]	--	--	sp|Q43402|OLNB6_BRANA	Oleosin-B6 OS=Brassica napus GN=OlnB6 PE=1 SV=3	Rv0171	COG1463	ABC-type transport system involved in resistance to organic solvents, periplasmic component	K14007	vcn:VOLCADRAFT_72688	protein transport protein SEC24	-	-	-
Unigene1284_All	6.61659	6.7145	--	--	--	--	--	--	--	--	--	--	--	--	-	-	-
Unigene19294_All	6.39871	6.873	gi|300122250|emb|CBK22823.2|	unnamed protein product [Blastocystis hominis]	--	--	sp|Q9FPQ6|GP1_CHLRE	Vegetative cell wall protein gp1 OS=Chlamydomonas reinhardtii GN=GP1 PE=2 SV=1	Cgl1939	COG0532	Translation initiation factor 2 (IF-2; GTPase)	K14007	aly:ARALYDRAFT_484854	protein transport protein SEC24	-	-	-
Unigene6547_All	6.39473	6.91891	--	--	--	--	--	--	--	--	--	--	--	--	-	-	-
Unigene9969_All	6.38894	6.93943	gi|397616312|gb|EJK63926.1|	hypothetical protein THAOC_15394, partial [Thalassiosira oceanica]	gi|3901090|emb|AJ006305.1|	Pisum sativum L. cultivar Frisson mRNA for arbuscular mycorrhiza protein	--	--	--	--	--	--	--	--	-	-	-
Unigene13928_All	5.8056	7.1415	--	--	--	--	--	--	--	--	--	--	--	--	-	-	-
Unigene13646_All	5.91171	7.27584	--	--	--	--	--	--	--	--	--	--	--	--	-	-	-
Unigene15503_All	5.93173	7.1514	--	--	--	--	--	--	--	--	--	--	--	--	-	-	-
Unigene14205_All	5.53806	6.9712	gi|222837071|gb|EEE75450.1|	predicted protein [Populus trichocarpa]	gi|327466187|gb|HQ233652.1|	Zea mays transgenic clone L1 genomic sequence	--	--	--	--	--	--	--	--	-	-	-
Unigene8327_All	5.72597	6.96018	--	--	--	--	--	--	--	--	--	--	--	--	-	-	-
Unigene6501_All	5.74516	6.64625	gi|452821079|gb|EME28114.1|	hypothetical protein Gasu_44470 [Galdieria sulphuraria]	--	--	--	--	--	--	--	--	--	--	-	-	-
CL6038.Contig1_All	6.38826	7.22119	gi|112292931|emb|CAL35828.1|	plasma memebrane H+-ATPase [Plantago major]	gi|984755|emb|Z54153.1|	O.sativa mRNA for chilling-inducible protein	--	--	--	--	--	--	--	--	-	-	-
Unigene15777_All	6.43871	7.47001	gi|222832842|gb|EEE71319.1|	predicted protein [Populus trichocarpa]	gi|462932509|gb|AHII01177903.1|	Cicer arietinum cultivar ICC4958 MW5_contig177904, whole genome shotgun sequence	--	--	--	--	--	--	--	--	-	-	-
Unigene11628_All	6.18874	7.40452	gi|110225672|ref|YP_665678.1|	ATP synthase F0 subunit 6 [Nephroselmis olivacea] >gi|6066187|gb|AAF03205.1|AF110138_37 ATP synthase F0 subunit 6 [Nephroselmis olivacea]	--	--	sp|P26853|ATP6_MARPO	ATP synthase subunit a OS=Marchantia polymorpha GN=ATP6 PE=3 SV=2	RP023	COG0356	F0F1-type ATP synthase, subunit a	K02126	ppp:PhpafMp23	F-type H+-transporting ATPase subunit a [EC:3.6.3.14]	GO:0006810//transport	-	GO:0016020//membrane
Unigene17288_All	6.15732	7.50666	--	--	--	--	sp|Q9XIL9|PLRX3_ARATH	Pollen-specific leucine-rich repeat extensin-like protein 3 OS=Arabidopsis thaliana GN=PEX3 PE=2 SV=1	--	--	--	--	--	--	-	-	-
Unigene17647_All	6.1052	7.56365	--	--	--	--	--	--	--	--	--	--	--	--	-	-	-
Unigene6181_All	6.16276	7.75824	gi|428171594|gb|EKX40509.1|	hypothetical protein GUITHDRAFT_164615 [Guillardia theta CCMP2712]	gi|156523313|gb|AC209042.1|	Populus trichocarpa clone POP052-O09, complete sequence	sp|Q43402|OLNB6_BRANA	Oleosin-B6 OS=Brassica napus GN=OlnB6 PE=1 SV=3	Rv0171	COG1463	ABC-type transport system involved in resistance to organic solvents, periplasmic component	K14007	vcn:VOLCADRAFT_72688	protein transport protein SEC24	-	-	-
Unigene13494_All	6.70402	8.17458	--	--	gi|32991865|dbj|AK106656.1|	Oryza sativa Japonica Group cDNA clone:002-113-G06, full insert sequence	--	--	--	--	--	--	--	--	-	-	-
Unigene13448_All	6.88825	7.46047	gi|297838641|ref|XP_002887202.1|	expressed protein [Arabidopsis lyrata subsp. lyrata] >gi|297333043|gb|EFH63461.1| expressed protein [Arabidopsis lyrata subsp. lyrata]	--	--	sp|Q9SX31|PERK9_ARATH	Proline-rich receptor-like protein kinase PERK9 OS=Arabidopsis thaliana GN=PERK9 PE=2 SV=1	--	--	--	--	--	--	-	-	-
Unigene1555_All	6.68603	7.38444	--	--	--	--	--	--	--	--	--	--	--	--	-	-	-
Unigene19082_All	6.55122	7.80392	--	--	--	--	--	--	--	--	--	--	--	--	-	-	-
Unigene18553_All	6.77302	7.78045	gi|321401337|gb|ADW83092.1|	NADH dehydrogenase subunit 4 [Pavlova lutheri]	--	--	sp|P26848|NU4M_MARPO	NADH-ubiquinone oxidoreductase chain 4 OS=Marchantia polymorpha GN=ND4 PE=3 SV=2	mll1354	COG1008	NADH:ubiquinone oxidoreductase subunit 4 (chain M)	K03881	ppp:PhpafMp19	NADH-ubiquinone oxidoreductase chain 4 [EC:1.6.5.3]	-	-	-
Unigene4338_All	6.82024	7.65692	gi|110225675|ref|YP_665681.1|	cytochrome c oxidase subunit 3 [Nephroselmis olivacea] >gi|6066190|gb|AAF03208.1|AF110138_40 cytochrome c oxidase subunit 3 [Nephroselmis olivacea]	--	--	sp|P26858|COX3_MARPO	Cytochrome c oxidase subunit 3 OS=Marchantia polymorpha GN=COX3 PE=3 SV=2	mlr7496	COG1845	Heme/copper-type cytochrome/quinol oxidase, subunit 3	K02262	ppp:PhpafMp26	cytochrome c oxidase subunit 3	GO:0019646//aerobic electron transport chain	GO:0004129//cytochrome-c oxidase activity	GO:0016021//integral to membrane;GO:0005739//mitochondrion
Unigene4240_All	6.64415	7.64933	--	--	--	--	--	--	--	--	--	--	--	--	-	-	-
Unigene8089_All	7.01165	7.68922	--	--	--	--	--	--	--	--	--	--	--	--	-	-	-
Unigene20482_All	6.08761	6.14888	gi|452821079|gb|EME28114.1|	hypothetical protein Gasu_44470 [Galdieria sulphuraria]	--	--	sp|Q43402|OLNB6_BRANA	Oleosin-B6 OS=Brassica napus GN=OlnB6 PE=1 SV=3	MT0180	COG1463	ABC-type transport system involved in resistance to organic solvents, periplasmic component	K13095	rcu:RCOM_1500890	splicing factor 1	-	-	-
Unigene20484_All	5.89001	6.25332	--	--	--	--	--	--	--	--	--	--	--	--	-	-	-
Unigene20505_All	5.84005	5.7093	gi|428175510|gb|EKX44400.1|	collagen type protein, partial [Guillardia theta CCMP2712]	--	--	--	--	--	--	--	--	--	--	-	-	-
Unigene20463_All	6.41474	6.06985	--	--	--	--	--	--	--	--	--	--	--	--	-	-	-
Unigene4504_All	6.61797	5.88328	gi|302795765|ref|XP_002979645.1|	hypothetical protein SELMODRAFT_444263 [Selaginella moellendorffii] >gi|300152405|gb|EFJ19047.1| hypothetical protein SELMODRAFT_444263 [Selaginella moellendorffii]	--	--	--	--	--	--	--	--	--	--	-	-	-
Unigene15941_All	8.09404	8.61699	gi|115468768|ref|NP_001057983.1|	Os06g0595800 [Oryza sativa Japonica Group] >gi|50725561|dbj|BAD33029.1| 0-deacetylbaccatin III-10-O-acetyl transferase-like [Oryza sativa Japonica Group] >gi|50725666|dbj|BAD33132.1| 0-deacetylbaccatin III-10-O-acetyl transferase-like [Oryza sativa Japonica Group] >gi|113596023|dbj|BAF19897.1| Os06g0595800 [Oryza sativa Japonica Group]	--	--	--	--	--	--	--	--	--	--	-	-	-
Unigene4305_All	7.88659	8.96596	--	--	--	--	--	--	--	--	--	--	--	--	-	-	-
CL982.Contig2_All	7.20891	7.97062	--	--	--	--	--	--	--	--	--	--	--	--	-	-	-
Unigene19448_All	7.35449	7.88624	--	--	--	--	--	--	--	--	--	--	--	--	-	-	-
Unigene4290_All	7.44323	7.94236	--	--	--	--	--	--	--	--	--	--	--	--	-	-	-
Unigene4289_All	7.20217	8.82765	gi|323452685|gb|EGB08558.1|	hypothetical protein AURANDRAFT_71560, partial [Aureococcus anophagefferens]	--	--	sp|Q9FLQ7|FH20_ARATH	Formin-like protein 20 OS=Arabidopsis thaliana GN=FH20 PE=2 SV=3	--	--	--	K14325	gmx:100804778	RNA-binding protein with serine-rich domain 1	-	-	-
Unigene17053_All	7.30184	8.37475	gi|333796940|gb|AEF98135.1|	cytochrome c oxidase subunit I [Lingulodinium polyedrum]	gi|333796919|gb|HM233113.1|	Lingulodinium polyedrum isolate C8 cytochrome c oxidase subunit I (COX1) gene, partial cds; mitochondrial	sp|P26856|COX1_MARPO	Cytochrome c oxidase subunit 1 OS=Marchantia polymorpha GN=COX1 PE=3 SV=2	BMEI1465	COG0843	Heme/copper-type cytochrome/quinol oxidases, subunit 1	K02256	ppp:PhpafMp01	cytochrome c oxidase subunit 1 [EC:1.9.3.1]	GO:0006810//transport;GO:0022900//electron transport chain;GO:0009060//aerobic respiration;GO:0006119//oxidative phosphorylation	GO:0005507//copper ion binding;GO:0004129//cytochrome-c oxidase activity;GO:0009055//electron carrier activity;GO:0020037//heme binding;GO:0005506//iron ion binding	GO:0016021//integral to membrane;GO:0005743//mitochondrial inner membrane;GO:0070469//respiratory chain;GO:0005886//plasma membrane
Unigene5417_All	7.23425	8.48404	gi|428182598|gb|EKX51458.1|	hypothetical protein GUITHDRAFT_161527 [Guillardia theta CCMP2712]	--	--	sp|Q43402|OLNB6_BRANA	Oleosin-B6 OS=Brassica napus GN=OlnB6 PE=1 SV=3	--	--	--	K14007	vcn:VOLCADRAFT_72688	protein transport protein SEC24	-	-	-
Unigene6140_All	7.14455	8.41049	--	--	--	--	--	--	--	--	--	--	--	--	-	-	-
Unigene5946_All	7.1663	8.44268	--	--	--	--	--	--	--	--	--	--	--	--	-	-	-
Unigene9918_All	7.18658	8.46792	--	--	--	--	--	--	--	--	--	--	--	--	-	-	-
CL1504.Contig2_All	1.95791	1.55562	gi|350536663|ref|NP_001234258.1|	potassium channel [Solanum lycopersicum] >gi|8980432|emb|CAA65254.1| potassium channel [Solanum lycopersicum]	gi|310913173|emb|FR669116.1|	Vitis vinifera mRNA for inward rectifying shaker-like K+ channel (K1.2 gene)	sp|Q0JKV1|AKT1_ORYSJ	Potassium channel AKT1 OS=Oryza sativa subsp. japonica GN=AKT1 PE=2 SV=1	--	--	--	--	--	--	GO:0048767//root hair elongation;GO:0034765//regulation of ion transmembrane transport;GO:0009651//response to salt stress;GO:0071805//potassium ion transmembrane transport;GO:0009860//pollen tube growth	GO:0005249//voltage-gated potassium channel activity	GO:0005739//mitochondrion;GO:0016021//integral to membrane
Unigene15465_All	1.70123	1.66401	gi|470134064|ref|XP_004302876.1|	PREDICTED: cytochrome c oxidase assembly protein COX19-like [Fragaria vesca subsp. vesca]	gi|225442536|ref|XM_002284132.1|	PREDICTED: Vitis vinifera cytochrome c oxidase assembly protein COX19-like (LOC100251595), mRNA	--	--	--	--	--	--	--	--	-	-	GO:0005634//nucleus
CL1628.Contig1_All	1.92955	1.80824	--	--	--	--	--	--	--	--	--	--	--	--	-	-	-
Unigene13861_All	1.82674	1.86372	gi|462413800|gb|EMJ18849.1|	hypothetical protein PRUPE_ppa000576mg [Prunus persica]	gi|123680621|emb|AM485502.1|	Vitis vinifera, whole genome shotgun sequence, contig VV78X122521.13, clone ENTAV 115	sp|Q9FMJ0|P4KB1_ARATH	Phosphatidylinositol 4-kinase beta 1 OS=Arabidopsis thaliana GN=PI4KBETA1 PE=1 SV=1	--	--	--	K00888	mtr:MTR_8g093570	phosphatidylinositol 4-kinase [EC:2.7.1.67]	-	-	-
Unigene4505_All	1.79342	1.81621	--	--	--	--	--	--	--	--	--	--	--	--	-	-	-
Unigene17396_All	2.28399	1.58077	gi|225449392|ref|XP_002282536.1|	PREDICTED: BTB/POZ and MATH domain-containing protein 3-like [Vitis vinifera]	gi|359486771|ref|XM_002282500.2|	PREDICTED: Vitis vinifera BTB/POZ and MATH domain-containing protein 3-like (LOC100263350), mRNA	sp|Q9SRV1|BPM4_ARATH	BTB/POZ and MATH domain-containing protein 4 OS=Arabidopsis thaliana GN=BPM4 PE=1 SV=1	--	--	--	K10523	vvi:100263350	speckle-type POZ protein	GO:0071472//cellular response to salt stress;GO:0042631//cellular response to water deprivation	GO:0042802//identical protein binding	GO:0005634//nucleus;GO:0005829//cytosol
CL10.Contig2_All	1.00435	1.24764	gi|224117622|ref|XP_002331682.1|	predicted protein [Populus trichocarpa] >gi|222874101|gb|EEF11232.1| predicted protein [Populus trichocarpa]	gi|359485076|ref|XM_002270661.2|	PREDICTED: Vitis vinifera uncharacterized LOC100266729 (LOC100266729), mRNA	sp|Q9FPR3|EDR1_ARATH	Serine/threonine-protein kinase EDR1 OS=Arabidopsis thaliana GN=EDR1 PE=1 SV=1	YAR019c	COG0515	Serine/threonine protein kinase	K14510	ppp:PHYPADRAFT_30352	serine/threonine-protein kinase CTR1 [EC:2.7.11.1]	GO:0006468//protein phosphorylation	GO:0004715//non-membrane spanning protein tyrosine kinase activity;GO:0005524//ATP binding;GO:0004674//protein serine/threonine kinase activity	-
CL580.Contig48_All	1.2726	1.07075	gi|224139662|ref|XP_002323217.1|	predicted protein [Populus trichocarpa] >gi|222867847|gb|EEF04978.1| predicted protein [Populus trichocarpa]	gi|225440176|ref|XM_002283407.1|	PREDICTED: Vitis vinifera protein kinase and PP2C-like domain-containing protein, transcript variant 2 (LOC100253351), mRNA	sp|Q940A2|P2C31_ARATH	Protein kinase and PP2C-like domain-containing protein OS=Arabidopsis thaliana GN=At2g40860/At2g40870 PE=2 SV=1	--	--	--	--	--	--	GO:0000186//activation of MAPKK activity	GO:0046872//metal ion binding;GO:0005524//ATP binding;GO:0004709//MAP kinase kinase kinase activity;GO:0004721//phosphoprotein phosphatase activity	-
CL849.Contig1_All	1.57565	1.15916	--	--	--	--	--	--	--	--	--	--	--	--	-	-	-
Unigene8699_All	1.67295	1.38556	gi|224142595|ref|XP_002324641.1|	predicted protein [Populus trichocarpa] >gi|222866075|gb|EEF03206.1| predicted protein [Populus trichocarpa]	gi|359489910|ref|XM_002275080.2|	PREDICTED: Vitis vinifera protein TOPLESS-like (LOC100251131), mRNA	sp|Q94AI7|TPL_ARATH	Protein TOPLESS OS=Arabidopsis thaliana GN=TPL PE=1 SV=1	--	--	--	K14558	aly:ARALYDRAFT_901180	periodic tryptophan protein 2	GO:0010072//primary shoot apical meristem specification	-	-
Unigene6222_All	1.44961	1.54776	--	--	--	--	--	--	--	--	--	--	--	--	-	-	-
Unigene1440_All	3.92144	3.30994	gi|10802929|gb|AAG23677.1|AF288091_22	cytochrome c oxidase subunit 1 [Thraustochytrium aureum]	gi|152958101|gb|EF672515.1|	Vaucheria litorea cytochrome oxidase subunit 1 pseudogene, partial sequence; mitochondrial	sp|Q02211|COX1_PHYME	Cytochrome c oxidase subunit 1 OS=Phytophthora megasperma GN=COX1 PE=3 SV=1	RC0553	COG0843	Heme/copper-type cytochrome/quinol oxidases, subunit 1	K02256	ppp:PhpafMp01	cytochrome c oxidase subunit 1 [EC:1.9.3.1]	GO:0006810//transport;GO:0022900//electron transport chain;GO:0009060//aerobic respiration;GO:0006119//oxidative phosphorylation	GO:0005507//copper ion binding;GO:0004129//cytochrome-c oxidase activity;GO:0009055//electron carrier activity;GO:0020037//heme binding;GO:0005506//iron ion binding	GO:0016021//integral to membrane;GO:0005743//mitochondrial inner membrane;GO:0070469//respiratory chain;GO:0005886//plasma membrane
Unigene4722_All	3.94682	3.27196	gi|299830465|ref|YP_003734836.1|	cytochrome c oxidase subunit 3 [Pythium ultimum] >gi|269810842|gb|ACZ43871.1| cytochrome c oxidase subunit 3 [Pythium ultimum]	--	--	sp|Q37620|COX3_PROWI	Cytochrome c oxidase subunit 3 OS=Prototheca wickerhamii GN=COX3 PE=3 SV=1	Q0275	COG1845	Heme/copper-type cytochrome/quinol oxidase, subunit 3	K02262	ota:OstapMp33	cytochrome c oxidase subunit 3	GO:0055114//oxidation-reduction process	GO:0016491//oxidoreductase activity	GO:0016020//membrane
Unigene15607_All	2.86873	3.01699	gi|372450279|ref|YP_005090462.1|	ribosomal protein S12 (mitochondrion) [Millettia pinnata] >gi|372450318|ref|YP_005090500.1| ribosomal protein S12 (mitochondrion) [Lotus japonicus] >gi|316996005|dbj|BAD83444.2| ribosomal protein S12 (mitochondrion) [Nicotiana tabacum] >gi|357197325|gb|AET62922.1| ribosomal protein S12 (mitochondrion) [Millettia pinnata] >gi|357197364|gb|AET62960.1| ribosomal protein S12 (mitochondrion) [Lotus ja…	gi|87248034|gb|DQ381456.1|	Beta vulgaris subsp. vulgaris NADH dehydrogenase subunit 3 (nad3) and ribosomal protein S12 (rps12) mRNAs, complete cds; mitochondrial	sp|Q96033|RT12_HELAN	Ribosomal protein S12, mitochondrial OS=Helianthus annuus GN=RPS12 PE=2 SV=1	TP0243	COG0048	Ribosomal protein S12	K02950	gmx:3989256	small subunit ribosomal protein S12	GO:0006412//translation;GO:0055114//oxidation-reduction process	GO:0003735//structural constituent of ribosome;GO:0008137//NADH dehydrogenase (ubiquinone) activity;GO:0019843//rRNA binding	GO:0005763//mitochondrial small ribosomal subunit;GO:0009507//chloroplast
Unigene4549_All	3.01916	2.51987	gi|1352148|sp|P48870.1|COX2_CYACA	RecName: Full=Cytochrome c oxidase subunit 2; AltName: Full=Cytochrome c oxidase polypeptide II >gi|758175|emb|CAA88769.1| cytochrome oxidase subunit II [Cyanidium caldarium]	--	--	sp|P48870|COX2_CYACA	Cytochrome c oxidase subunit 2 OS=Cyanidium caldarium GN=COX2 PE=3 SV=1	Q0250	COG1622	Heme/copper-type cytochrome/quinol oxidases, subunit 2	K02261	pop:POPTR_936218	cytochrome c oxidase subunit 2	-	-	GO:0016020//membrane
Unigene296_All	2.73724	2.06291	--	--	gi|27752308|gb|AY166969.1|	Oryza sativa (indica cultivar-group) resistance-related non-coding RNA (nc1), complete sequence	--	--	--	--	--	--	--	--	-	-	-
Unigene9656_All	2.88006	2.05153	gi|333796940|gb|AEF98135.1|	cytochrome c oxidase subunit I [Lingulodinium polyedrum]	gi|289657689|gb|GQ141879.1|	Hypnea nidifica strain HS112 cytochrome oxidase subunit I (cox1) gene, partial cds; mitochondrial	sp|P26856|COX1_MARPO	Cytochrome c oxidase subunit 1 OS=Marchantia polymorpha GN=COX1 PE=3 SV=2	CC3406	COG0843	Heme/copper-type cytochrome/quinol oxidases, subunit 1	K02256	ppp:PhpafMp01	cytochrome c oxidase subunit 1 [EC:1.9.3.1]	GO:0022900//electron transport chain;GO:0009060//aerobic respiration;GO:0006119//oxidative phosphorylation	GO:0004129//cytochrome-c oxidase activity;GO:0009055//electron carrier activity;GO:0020037//heme binding;GO:0005506//iron ion binding	GO:0016021//integral to membrane;GO:0005743//mitochondrial inner membrane;GO:0070469//respiratory chain
Unigene20419_All	3.86938	4.78139	--	--	--	--	--	--	--	--	--	--	--	--	-	-	-

## Sheet: Group2
Gene	log2Ratio(CKvsLT)	log2Ratio(CKvsNO)	Nr-ID	Nr-annotation	Nt-ID	Nt-annotation	Swissprot-ID	Swissprot-annotation	COG-Protein-or-Domain	COG-ID	COG-Function-Description	KO_id	KEGG-Gene	ko_definition	GO-BiologicalProcess	GO-MolecularFunction	Go-CellularComponent
Unigene11403_All	-2.56324	1.41759	gi|359473099|ref|XP_003631249.1|	PREDICTED: U-box domain-containing protein 21-like [Vitis vinifera]	gi|359473098|ref|XM_003631201.1|	PREDICTED: Vitis vinifera U-box domain-containing protein 21-like (LOC100852659), mRNA	sp|Q5PNY6|PUB21_ARATH	U-box domain-containing protein 21 OS=Arabidopsis thaliana GN=PUB21 PE=2 SV=1	--	--	--	--	--	--	GO:0032491//detection of molecule of fungal origin	GO:0016874//ligase activity	-
Unigene1564_All	-4.41681	1.60202	gi|296083848|emb|CBI24236.3|	unnamed protein product [Vitis vinifera]	gi|225436627|ref|XM_002275798.1|	PREDICTED: Vitis vinifera uncharacterized LOC100261894 (LOC100261894), mRNA	--	--	--	--	--	--	--	--	-	-	GO:0043231//intracellular membrane-bounded organelle

## Sheet: Group3
Gene	log2Ratio(CKvsLT)	log2Ratio(CKvsNO)	Nr-ID	Nr-annotation	Nt-ID	Nt-annotation	Swissprot-ID	Swissprot-annotation	COG-Protein-or-Domain	COG-ID	COG-Function-Description	KO_id	KEGG-Gene	ko_definition	GO-BiologicalProcess	GO-MolecularFunction	Go-CellularComponent
Unigene10170_All	-1.26521	-2.50147	gi|225431865|ref|XP_002275330.1|	PREDICTED: COBRA-like protein 7 [Vitis vinifera] >gi|296083290|emb|CBI22926.3| unnamed protein product [Vitis vinifera]	--	--	sp|Q9LIB6|COBL8_ARATH	COBRA-like protein 8 OS=Arabidopsis thaliana GN=COBL8 PE=2 SV=1	--	--	--	--	--	--	GO:0048767//root hair elongation;GO:0009932//cell tip growth;GO:0048527//lateral root development	-	GO:0009506//plasmodesma;GO:0005768//endosome;GO:0046658//anchored to plasma membrane;GO:0005802//trans-Golgi network;GO:0005783//endoplasmic reticulum;GO:0005794//Golgi apparatus
Unigene19754_All	-1.63612	-2.56414	gi|462416729|gb|EMJ21466.1|	hypothetical protein PRUPE_ppa001015mg [Prunus persica]	gi|359480121|ref|XM_002265581.2|	PREDICTED: Vitis vinifera disease resistance protein RPM1-like (LOC100253350), mRNA	sp|Q39214|RPM1_ARATH	Disease resistance protein RPM1 OS=Arabidopsis thaliana GN=RPM1 PE=1 SV=1	--	--	--	K13457	vvi:100252764	disease resistance protein RPM1	-	-	-
CL4694.Contig1_All	-2.11834	-2.85512	gi|470130418|ref|XP_004301100.1|	PREDICTED: glutamate receptor 2.7-like [Fragaria vesca subsp. vesca]	gi|470119443|ref|XM_004295776.1|	PREDICTED: Fragaria vesca subsp. vesca glutamate receptor 2.8-like (LOC101300895), mRNA	sp|Q9SHV1|GLR22_ARATH	Glutamate receptor 2.2 OS=Arabidopsis thaliana GN=GLR2.2 PE=2 SV=1	--	--	--	K05387	ath:AT2G24720	glutamate receptor, ionotropic, other eukaryote	GO:0006811//ion transport;GO:0035235//ionotropic glutamate receptor signaling pathway;GO:0009624//response to nematode	GO:0005234//extracellular-glutamate-gated ion channel activity;GO:0004970//ionotropic glutamate receptor activity	GO:0030288//outer membrane-bounded periplasmic space;GO:0016021//integral to membrane;GO:0005773//vacuole
Unigene22327_All	-2.06693	-3.27615	--	--	--	--	--	--	--	--	--	--	--	--	-	-	-
Unigene17547_All	-3.36259	-1.66939	--	--	--	--	--	--	--	--	--	--	--	--	-	-	-
Unigene12274_All	-3.07209	-2.34516	gi|359484185|ref|XP_002273824.2|	PREDICTED: LRR receptor-like serine/threonine-protein kinase FLS2-like [Vitis vinifera]	gi|359488636|ref|XM_003633746.1|	PREDICTED: Vitis vinifera probable leucine-rich repeat receptor-like protein kinase At1g35710-like (LOC100855369), mRNA	--	--	--	--	--	--	--	--	-	-	-
Unigene18170_All	-3.04629	-2.47376	--	--	--	--	--	--	--	--	--	--	--	--	-	-	-
CL2756.Contig2_All	-2.65088	-2.58011	gi|224136870|ref|XP_002322436.1|	predicted protein [Populus trichocarpa] >gi|222869432|gb|EEF06563.1| predicted protein [Populus trichocarpa]	gi|359489361|ref|XM_002273715.2|	PREDICTED: Vitis vinifera arginine/serine-rich-splicing factor RSP40-like (LOC100262670), mRNA	sp|P92965|RSP40_ARATH	Arginine/serine-rich-splicing factor RSP40 OS=Arabidopsis thaliana GN=RSP40 PE=1 SV=2	--	--	--	--	--	--	-	GO:0003676//nucleic acid binding;GO:0000166//nucleotide binding	GO:0016607//nuclear speck
Unigene21996_All	-2.75747	-2.31591	--	--	--	--	--	--	--	--	--	--	--	--	-	-	-
Unigene21738_All	-3.00756	-2.94962	gi|224123510|ref|XP_002330332.1|	predicted protein [Populus trichocarpa] >gi|222871367|gb|EEF08498.1| predicted protein [Populus trichocarpa]	gi|460371127|ref|XM_004231349.1|	PREDICTED: Solanum lycopersicum probable receptor-like protein kinase At1g49730-like (LOC101259381), mRNA	sp|Q9FX99|Y1497_ARATH	Probable receptor-like protein kinase At1g49730 OS=Arabidopsis thaliana GN=At1g49730 PE=1 SV=1	--	--	--	--	--	--	GO:0006468//protein phosphorylation	GO:0005524//ATP binding;GO:0004674//protein serine/threonine kinase activity	GO:0005886//plasma membrane
CL3601.Contig1_All	-2.50452	-2.07695	gi|357437823|ref|XP_003589187.1|	Alpha-amylase [Medicago truncatula] >gi|355478235|gb|AES59438.1| Alpha-amylase [Medicago truncatula]	gi|460384924|ref|XM_004238109.1|	PREDICTED: Solanum lycopersicum alpha-amylase-like (LOC101254788), mRNA	sp|P17859|AMYA_VIGMU	Alpha-amylase OS=Vigna mungo GN=AMY1.1 PE=2 SV=1	--	--	--	K01176	mtr:MTR_1g019440	alpha-amylase [EC:3.2.1.1]	GO:0033993//response to lipid;GO:0009725//response to hormone stimulus;GO:1901700;GO:0044275//cellular carbohydrate catabolic process	GO:0005509//calcium ion binding;GO:0004556//alpha-amylase activity	-
Unigene19526_All	-2.44359	-2.13856	--	--	--	--	--	--	--	--	--	--	--	--	-	-	-
Unigene1479_All	-2.33885	-2.30685	--	--	--	--	--	--	--	--	--	--	--	--	-	-	-
Unigene19381_All	-2.54333	-1.78134	--	--	--	--	--	--	--	--	--	--	--	--	-	-	-
Unigene17481_All	-2.71168	-1.9892	gi|460393134|ref|XP_004242166.1|	PREDICTED: uncharacterized protein LOC101256497 [Solanum lycopersicum]	gi|460393133|ref|XM_004242118.1|	PREDICTED: Solanum lycopersicum uncharacterized LOC101256497 (LOC101256497), mRNA	--	--	--	--	--	--	--	--	-	-	-
Unigene22326_All	-2.68223	-1.97424	gi|359482584|ref|XP_002270971.2|	PREDICTED: uncharacterized protein LOC100241217 [Vitis vinifera] >gi|297742921|emb|CBI35788.3| unnamed protein product [Vitis vinifera]	gi|359482583|ref|XM_002270935.2|	PREDICTED: Vitis vinifera uncharacterized LOC100241217 (LOC100241217), mRNA	--	--	--	--	--	--	--	--	-	-	-
Unigene6536_All	-2.74006	-2.02541	gi|359480715|ref|XP_002276278.2|	PREDICTED: E3 ubiquitin-protein ligase RKP-like [Vitis vinifera]	gi|359480714|ref|XM_002276242.2|	PREDICTED: Vitis vinifera E3 ubiquitin-protein ligase RKP-like (LOC100250977), mRNA	sp|Q9SIZ8|RKP_ARATH	E3 ubiquitin-protein ligase RKP OS=Arabidopsis thaliana GN=RKP PE=2 SV=2	--	--	--	K12169	vvi:100250977	Kip1 ubiquitination-promoting complex protein 1 [EC:6.3.2.19]	GO:0060154//cellular process regulating host cell cycle in response to virus;GO:0051603//proteolysis involved in cellular protein catabolic process;GO:0016567//protein ubiquitination	GO:0008270//zinc ion binding;GO:0004842//ubiquitin-protein ligase activity	GO:0005737//cytoplasm
Unigene17601_All	-2.04526	-2.37198	--	--	--	--	--	--	--	--	--	--	--	--	-	-	-
Unigene22124_All	-2.09703	-2.42336	--	--	--	--	--	--	--	--	--	--	--	--	-	-	-
Unigene19763_All	-2.23081	-2.45952	gi|462405693|gb|EMJ11157.1|	hypothetical protein PRUPE_ppa004862mg [Prunus persica]	gi|225426411|ref|XM_002270029.1|	PREDICTED: Vitis vinifera probable serine/threonine-protein kinase At5g41260-like (LOC100256502), mRNA	sp|Q9FHD7|Y5126_ARATH	Probable serine/threonine-protein kinase At5g41260 OS=Arabidopsis thaliana GN=At5g41260 PE=1 SV=1	--	--	--	K14500	vvi:100249852	BR-signaling kinase [EC:2.7.11.1]	GO:0006468//protein phosphorylation	GO:0004713//protein tyrosine kinase activity;GO:0005524//ATP binding	GO:0009506//plasmodesma;GO:0005886//plasma membrane
CL1553.Contig1_All	-1.02692	-1.28555	gi|375155240|gb|AFA37970.1|	SVP4 [Actinidia chinensis]	gi|375155239|gb|JF838219.1|	Actinidia chinensis SVP4 mRNA, complete cds	sp|Q9FVC1|SVP_ARATH	MADS-box protein SVP OS=Arabidopsis thaliana GN=SVP PE=1 SV=1	YPL089c	COG5068	Regulator of arginine metabolism and related MADS box-containing transcription factors	K09264	gmx:100808145	MADS-box transcription factor, plant	GO:0006355//regulation of transcription, DNA-dependent	GO:0003700//sequence-specific DNA binding transcription factor activity;GO:0003677//DNA binding;GO:0046983//protein dimerization activity	GO:0005634//nucleus
Unigene22115_All	-1.13335	-1.3457	gi|462404010|gb|EMJ09567.1|	hypothetical protein PRUPE_ppa001117mg [Prunus persica]	gi|470116110|ref|XM_004294181.1|	PREDICTED: Fragaria vesca subsp. vesca villin-1-like (LOC101311256), mRNA	sp|O81643|VILI1_ARATH	Villin-1 OS=Arabidopsis thaliana GN=VLN1 PE=2 SV=2	--	--	--	K05768	aly:ARALYDRAFT_495830	gelsolin	GO:0000278//mitotic cell cycle;GO:0006346//methylation-dependent chromatin silencing;GO:0031048//chromatin silencing by small RNA;GO:0016246//RNA interference;GO:0042127//regulation of cell proliferation;GO:0000911//cytokinesis by cell plate formation;GO:0051567//histone H3-K9 methylation;GO:0045010//actin nucleation;GO:0051225//spindle assembly;GO:0051014//actin filament severing;GO:0009965//lea…	GO:0051015//actin filament binding	GO:0015629//actin cytoskeleton
Unigene5910_All	-1.14191	-1.3524	--	--	gi|330250293|gb|CP002685.1|	Arabidopsis thaliana chromosome 2, complete sequence	--	--	--	--	--	--	--	--	-	-	-
Unigene1388_All	-1.17908	-1.21571	--	--	--	--	--	--	--	--	--	--	--	--	-	-	-
Unigene22243_All	-1.20324	-1.13721	gi|225431806|ref|XP_002272864.1|	PREDICTED: phospholipase D p1-like [Vitis vinifera]	gi|225431805|ref|XM_002272828.1|	PREDICTED: Vitis vinifera phospholipase D p1-like (LOC100261987), mRNA	sp|Q9LRZ5|PLDP1_ARATH	Phospholipase D p1 OS=Arabidopsis thaliana GN=PLDP1 PE=2 SV=1	--	--	--	K01115	vvi:100261987	phospholipase D [EC:3.1.4.4]	GO:0048364//root development;GO:0016036//cellular response to phosphate starvation;GO:1901701;GO:0048519//negative regulation of biological process;GO:0051707//response to other organism;GO:0009755//hormone-mediated signaling pathway;GO:0043067//regulation of programmed cell death;GO:0044710;GO:0044765;GO:0009628//response to abiotic stimulus;GO:0031347//regulation of defense response;GO:0046907/…	GO:0004620//phospholipase activity;GO:0008081//phosphoric diester hydrolase activity	-
Unigene4038_All	-1.15135	-1.13788	gi|209970614|gb|ACJ03069.1|	M18-S5p [Malus floribunda]	--	--	sp|Q9FZ59|PEPR2_ARATH	Leucine-rich repeat receptor-like protein kinase PEPR2 OS=Arabidopsis thaliana GN=PEPR2 PE=1 SV=1	CAC3279_2	COG4886	Leucine-rich repeat (LRR) protein	K13415	vvi:100252647	protein brassinosteroid insensitive 1 [EC:2.7.10.1 2.7.11.1]	-	-	-
Unigene1362_All	-1.32411	-1.34749	--	--	gi|411012943|gb|JX647690.1|	Camellia sinensis caffeine synthase 1 (TCS1) gene, complete cds	--	--	--	--	--	--	--	--	-	-	-
Unigene8038_All	-1.35367	-1.40918	--	--	--	--	--	--	--	--	--	--	--	--	-	-	-
Unigene22534_All	-1.41991	-1.15494	gi|163639425|gb|ABY28263.1|	ethylene receptor ERS1b [Actinidia deliciosa]	gi|163639424|gb|EU170627.1|	Actinidia deliciosa ethylene receptor ERS1b (ERS1b) mRNA, complete cds	sp|Q9ZWL6|ETR1_PASED	Ethylene receptor OS=Passiflora edulis GN=ETR1 PE=2 SV=1	all0182_1	COG2202	FOG: PAS/PAC domain	K14509	rcu:RCOM_1179530	ethylene receptor [EC:2.7.13.-]	GO:0023014//signal transduction by phosphorylation;GO:0000160//two-component signal transduction system (phosphorelay)	GO:0000155//phosphorelay sensor kinase activity;GO:0051740//ethylene binding;GO:0005524//ATP binding	GO:0016020//membrane
Unigene13962_All	-1.48848	-1.76411	--	--	--	--	--	--	--	--	--	--	--	--	-	-	-
Unigene11592_All	-1.71307	-1.47331	gi|224125532|ref|XP_002329828.1|	predicted protein [Populus trichocarpa] >gi|222870890|gb|EEF08021.1| predicted protein [Populus trichocarpa]	gi|359483958|ref|XM_002279987.2|	PREDICTED: Vitis vinifera mitochondrial substrate carrier family protein S-like (LOC100255452), mRNA	sp|Q84UC7|BAC1_ARATH	Mitochondrial arginine transporter BAC1 OS=Arabidopsis thaliana GN=BAC1 PE=1 SV=1	--	--	--	K15109	pop:POPTR_811009	solute carrier family 25 (mitochondrial carnitine/acylcarnitine transporter), member 20/29	GO:0015819//lysine transport;GO:0006839//mitochondrial transport;GO:0015817//histidine transport;GO:0015822//ornithine transport;GO:0015809//arginine transport	GO:0005290//L-histidine transmembrane transporter activity;GO:0000064//L-ornithine transmembrane transporter activity;GO:0015189//L-lysine transmembrane transporter activity;GO:0015181//arginine transmembrane transporter activity	GO:0016021//integral to membrane;GO:0005743//mitochondrial inner membrane
Unigene21651_All	-1.63183	-1.52574	gi|449454167|ref|XP_004144827.1|	PREDICTED: indole-3-acetic acid-induced protein ARG7-like [Cucumis sativus] >gi|449525722|ref|XP_004169865.1| PREDICTED: indole-3-acetic acid-induced protein ARG7-like [Cucumis sativus]	gi|297842302|ref|XM_002888987.1|	Arabidopsis lyrata subsp. lyrata auxin-responsive family protein, mRNA	--	--	--	--	--	K14488	vvi:100242084	SAUR family protein	-	-	-
Unigene17702_All	-1.64096	-1.61884	gi|224095738|ref|XP_002310459.1|	predicted protein [Populus trichocarpa] >gi|222853362|gb|EEE90909.1| predicted protein [Populus trichocarpa]	gi|349719214|emb|FQ397516.1|	Vitis vinifera clone SS0AEB6YI23	sp|O22059|CPC_ARATH	Transcription factor CPC OS=Arabidopsis thaliana GN=CPC PE=1 SV=1	--	--	--	K09422	aly:ARALYDRAFT_677769	myb proto-oncogene protein, plant	-	GO:0003677//DNA binding;GO:0003682//chromatin binding	-
Unigene21945_All	-1.68091	-1.63279	gi|470107392|ref|XP_004290031.1|	PREDICTED: 26S proteasome regulatory subunit 4 homolog A-like [Fragaria vesca subsp. vesca]	gi|470107391|ref|XM_004289983.1|	PREDICTED: Fragaria vesca subsp. vesca 26S proteasome regulatory subunit 4 homolog A-like (LOC101315192), mRNA	sp|Q9SL67|PRS4B_ARATH	26S proteasome regulatory subunit 4 homolog B OS=Arabidopsis thaliana GN=RPT2B PE=2 SV=1	SPBC4.07c	COG1222	ATP-dependent 26S proteasome regulatory subunit	K03062	mtr:MTR_7g099640	26S proteasome regulatory subunit T2	GO:0043161//proteasomal ubiquitin-dependent protein catabolic process;GO:0043248//proteasome assembly;GO:0051788//response to misfolded protein;GO:0009933//meristem structural organization;GO:0009965//leaf morphogenesis;GO:0009408//response to heat;GO:0048829//root cap development;GO:0035266//meristem growth;GO:0046686//response to cadmium ion;GO:0010078//maintenance of root meristem identity	GO:0008233//peptidase activity;GO:0005524//ATP binding;GO:0008568//microtubule-severing ATPase activity	GO:0008540//proteasome regulatory particle, base subcomplex;GO:0005737//cytoplasm;GO:0005886//plasma membrane
Unigene14044_All	-1.84377	-1.77317	gi|460401001|ref|XP_004246018.1|	PREDICTED: abscisic acid 8&apos;-hydroxylase 1-like [Solanum lycopersicum]	gi|388827890|gb|JF803812.1|	Bupleurum chinense cytochrome P450 CYP707A67 mRNA, complete cds	sp|Q9FH76|ABAH3_ARATH	Abscisic acid 8'-hydroxylase 3 OS=Arabidopsis thaliana GN=CYP707A3 PE=1 SV=1	slr0574	COG2124	Cytochrome P450	K09843	mtr:MTR_8g072260	(+)-abscisic acid 8'-hydroxylase [EC:1.14.13.93]	GO:0022900//electron transport chain;GO:0009414//response to water deprivation;GO:0046345//abscisic acid catabolic process;GO:0032940//secretion by cell;GO:0030912;GO:0009737//response to abscisic acid stimulus;GO:0048838//release of seed from dormancy;GO:0050832//defense response to fungus;GO:0009639//response to red or far red light	GO:0010295//(+)-abscisic acid 8'-hydroxylase activity;GO:0009055//electron carrier activity;GO:0020037//heme binding;GO:0005506//iron ion binding	-
Unigene13849_All	-1.92549	-1.86345	gi|460385334|ref|XP_004238359.1|	PREDICTED: uncharacterized protein LOC101263111 [Solanum lycopersicum]	gi|460385333|ref|XM_004238311.1|	PREDICTED: Solanum lycopersicum uncharacterized LOC101263111 (LOC101263111), mRNA	--	--	--	--	--	--	--	--	-	-	-
Unigene8226_All	-2.00875	-1.79799	gi|147856422|emb|CAN82845.1|	hypothetical protein VITISV_005762 [Vitis vinifera]	--	--	--	--	--	--	--	--	--	--	-	-	-
Unigene21920_All	-2.14589	-1.84978	gi|470149184|ref|XP_004310121.1|	PREDICTED: zinc finger protein CONSTANS-LIKE 14-like [Fragaria vesca subsp. vesca]	--	--	--	--	--	--	--	--	--	--	-	GO:0008270//zinc ion binding	GO:0005622//intracellular
Unigene22349_All	-1.85156	-2.05491	gi|225457646|ref|XP_002275328.1|	PREDICTED: uncharacterized protein LOC100263332 [Vitis vinifera] >gi|297745600|emb|CBI40765.3| unnamed protein product [Vitis vinifera]	gi|312032596|gb|AC243164.1|	Gossypium hirsutum clone MX177F15-jon, complete sequence	--	--	--	--	--	--	--	--	-	GO:0003677//DNA binding	GO:0005829//cytosol
Unigene6436_All	-1.86672	-2.10758	--	--	gi|46277288|gb|AY566628.1|	Camellia japonica RNA polymerase II second largest subunit (RPB2) gene, partial cds	--	--	--	--	--	--	--	--	-	-	-
Unigene8191_All	-1.99448	-2.17692	--	--	--	--	--	--	--	--	--	--	--	--	-	-	-
Unigene2215_All	-1.99258	-1.17163	gi|33146619|dbj|BAC79907.1|	putative anther ethylene-upregulated protein ER1 [Oryza sativa Japonica Group]	gi|359494746|ref|XM_002269563.2|	PREDICTED: Vitis vinifera calmodulin-binding transcription activator 3-like (LOC100247418), mRNA	sp|Q8GSA7|CMTA3_ARATH	Calmodulin-binding transcription activator 3 OS=Arabidopsis thaliana GN=CMTA3 PE=1 SV=1	--	--	--	--	--	--	GO:0009607//response to biotic stimulus	GO:0005516//calmodulin binding;GO:0003677//DNA binding	GO:0005634//nucleus
Unigene21788_All	-5.72001	-5.72001	--	--	--	--	--	--	RSp0604	COG3396	Uncharacterized conserved protein	--	--	--	-	-	-
Unigene1875_All	-1.17335	-8.076	--	--	--	--	--	--	--	--	--	--	--	--	-	-	-
Unigene1629_All	-1.69168	-7.39568	gi|323449313|gb|EGB05202.1|	expressed protein [Aureococcus anophagefferens]	gi|145354755|ref|XM_001421606.1|	Ostreococcus lucimarinus CCE9901 possibly CP29, chlorophyll a/b binding (lhcb4) mRNA, complete cds	sp|Q08865|H12_VOLCA	Histone H1-II OS=Volvox carteri GN=H1-II PE=2 SV=3	tolA	COG3064	Membrane protein involved in colicin uptake	K11275	vcn:VOLCADRAFT_102808	histone H1/5	-	-	-
Unigene19734_All	-1.54453	-7.31984	--	--	--	--	--	--	--	--	--	--	--	--	-	-	-
Unigene21600_All	-1.41944	-7.57177	--	--	gi|462830277|gb|AHII01211462.1|	Cicer arietinum cultivar ICC4958 MW5_contig211463, whole genome shotgun sequence	--	--	--	--	--	--	--	--	-	-	-
Unigene4468_All	-1.614	-7.70304	--	--	--	--	--	--	--	--	--	--	--	--	-	-	-
Unigene19375_All	-2.0972	-7.32124	gi|218187850|gb|EEC70277.1|	hypothetical protein OsI_01097 [Oryza sativa Indica Group]	--	--	--	--	fliC	COG1344	Flagellin and related hook-associated proteins	--	--	--	-	-	-
Unigene6605_All	-1.72337	-6.98835	--	--	--	--	--	--	--	--	--	--	--	--	-	-	-
Unigene21577_All	-3.01468	-6.71096	gi|449472010|ref|XP_004153468.1|	PREDICTED: glutamate/aspartate periplasmic-binding protein-like [Cucumis sativus]	--	--	--	--	ECs0694	COG0834	ABC-type amino acid transport/signal transduction systems, periplasmic component/domain	--	--	--	-	-	-
Unigene8447_All	-2.73813	-6.83049	--	--	gi|214011104|gb|EU849076.1|	Camellia sinensis var. assamica voucher Maxwell 0CsPT-LT-212 RNA polymerase second largest subunit (RPB2) gene, intron 23 and partial cds	--	--	--	--	--	--	--	--	-	-	-
